# Supplementary material for: Pado, a fluorescent protein with proton channel activity can optically monitor membrane potential, intracellular pH, and map gap junctions
Source: Sci Rep. 2016 Apr 4;6:23865. doi: 10.1038/srep23865 (PMC4878010; doi:10.1038/srep23865)
Supplement: Supplementary Dataset 1 [file srep23865-s3.xml]

<?xml version="1.0"?>
<!DOCTYPE BlastOutput PUBLIC "-//NCBI//NCBI BlastOutput/EN" "http://www.ncbi.nlm.nih.gov/dtd/NCBI_BlastOutput.dtd">
<BlastOutput>
  <BlastOutput_program>blastp</BlastOutput_program>
  <BlastOutput_version>BLASTP 2.3.0+</BlastOutput_version>
  <BlastOutput_reference>Zheng Zhang, Alejandro A. Sch&amp;auml;ffer, Webb Miller, Thomas L. Madden, David J. Lipman, Eugene V. Koonin, and Stephen F. Altschul (1998), &quot;Protein sequence similarity searches using patterns as seeds&quot;, Nucleic Acids Res. 26:3986-3990.</BlastOutput_reference>
  <BlastOutput_db>nr</BlastOutput_db>
  <BlastOutput_query-ID>Query_280280</BlastOutput_query-ID>
  <BlastOutput_query-def>Zebrafish VSP (NP_001020629.1) VSD</BlastOutput_query-def>
  <BlastOutput_query-len>141</BlastOutput_query-len>
  <BlastOutput_param>
    <Parameters>
      <Parameters_matrix>BLOSUM62</Parameters_matrix>
      <Parameters_expect>10</Parameters_expect>
      <Parameters_gap-open>11</Parameters_gap-open>
      <Parameters_gap-extend>1</Parameters_gap-extend>
      <Parameters_filter>F</Parameters_filter>
      <Parameters_pattern>[fwy]xx[ed]xxx[rk]</Parameters_pattern>
    </Parameters>
  </BlastOutput_param>
<BlastOutput_iterations>
<Iteration>
  <Iteration_iter-num>1</Iteration_iter-num>
  <Iteration_query-ID>Query_280280</Iteration_query-ID>
  <Iteration_query-def>Zebrafish VSP (NP_001020629.1) VSD</Iteration_query-def>
  <Iteration_query-len>141</Iteration_query-len>
<Iteration_hits>
<Hit>
  <Hit_num>1</Hit_num>
  <Hit_id>gi|70887553|ref|NP_001020629.1|</Hit_id>
  <Hit_def>phosphatidylinositol-3,4,5-trisphosphate 3-phosphatase TPTE2 [Danio rerio] &gt;gi|66910334|gb|AAH96934.1| Transmembrane phosphatase with tensin homology [Danio rerio]</Hit_def>
  <Hit_accession>NP_001020629</Hit_accession>
  <Hit_len>511</Hit_len>
  <Hit_hsps>
    <Hsp>
      <Hsp_num>1</Hsp_num>
      <Hsp_bit-score>241.695</Hsp_bit-score>
      <Hsp_score>637</Hsp_score>
      <Hsp_evalue>4.9114e-66</Hsp_evalue>
      <Hsp_query-from>1</Hsp_query-from>
      <Hsp_query-to>141</Hsp_query-to>
      <Hsp_hit-from>54</Hsp_hit-from>
      <Hsp_hit-to>194</Hsp_hit-to>
      <Hsp_query-frame>0</Hsp_query-frame>
      <Hsp_hit-frame>0</Hsp_hit-frame>
      <Hsp_identity>141</Hsp_identity>
      <Hsp_positive>141</Hsp_positive>
      <Hsp_gaps>0</Hsp_gaps>
      <Hsp_align-len>141</Hsp_align-len>
      <Hsp_qseq>MSFGFRVFGLVLIILDIIMVIVDLSLSEKSRDVGGAPETVSLVISFFFLIDVLLRVYVEGFKVYFSSKLNIVDACIVVITLVVTMIYAFSDFSGASLIPRVVTFLRSLRILILVRIFRLASQKRELEKVTRRMVSENKRRY</Hsp_qseq>
      <Hsp_hseq>MSFGFRVFGLVLIILDIIMVIVDLSLSEKSRDVGGAPETVSLVISFFFLIDVLLRVYVEGFKVYFSSKLNIVDACIVVITLVVTMIYAFSDFSGASLIPRVVTFLRSLRILILVRIFRLASQKRELEKVTRRMVSENKRRY</Hsp_hseq>
      <Hsp_midline>MSFGFRVFGLVLIILDIIMVIVDLSLSEKSRDVGGAPETVSLVISFFFLIDVLLRVYVEGFKVYFSSKLNIVDACIVVITLVVTMIYAFSDFSGASLIPRVVTFLRSLRILILVRIFRLASQKRELEKVTRRMVSENKRRY</Hsp_midline>
    </Hsp>
  </Hit_hsps>
</Hit>
<Hit>
  <Hit_num>2</Hit_num>
  <Hit_id>gi|193248592|dbj|BAG50379.1|</Hit_id>
  <Hit_def>voltage-sensing phosphoinositide phosphatase [Danio rerio]</Hit_def>
  <Hit_accession>BAG50379</Hit_accession>
  <Hit_len>511</Hit_len>
  <Hit_hsps>
    <Hsp>
      <Hsp_num>1</Hsp_num>
      <Hsp_bit-score>237.822</Hsp_bit-score>
      <Hsp_score>627</Hsp_score>
      <Hsp_evalue>7.19397e-65</Hsp_evalue>
      <Hsp_query-from>1</Hsp_query-from>
      <Hsp_query-to>141</Hsp_query-to>
      <Hsp_hit-from>54</Hsp_hit-from>
      <Hsp_hit-to>194</Hsp_hit-to>
      <Hsp_query-frame>0</Hsp_query-frame>
      <Hsp_hit-frame>0</Hsp_hit-frame>
      <Hsp_identity>140</Hsp_identity>
      <Hsp_positive>140</Hsp_positive>
      <Hsp_gaps>0</Hsp_gaps>
      <Hsp_align-len>141</Hsp_align-len>
      <Hsp_qseq>MSFGFRVFGLVLIILDIIMVIVDLSLSEKSRDVGGAPETVSLVISFFFLIDVLLRVYVEGFKVYFSSKLNIVDACIVVITLVVTMIYAFSDFSGASLIPRVVTFLRSLRILILVRIFRLASQKRELEKVTRRMVSENKRRY</Hsp_qseq>
      <Hsp_hseq>MSFGFRVFGLVLIILDIIMVIVDLSLSEKSRDVGGALETVSLVISFFFLIDVLLRVYVEGFKVYFSSKLNIVDACIVVITLVVTMIYAFSDFSGASLIPRVVTFLRSLRILILVRIFRLASQKRELEKVTRRMVSENKRRY</Hsp_hseq>
      <Hsp_midline>MSFGFRVFGLVLIILDIIMVIVDLSLSEKSRDVGGA ETVSLVISFFFLIDVLLRVYVEGFKVYFSSKLNIVDACIVVITLVVTMIYAFSDFSGASLIPRVVTFLRSLRILILVRIFRLASQKRELEKVTRRMVSENKRRY</Hsp_midline>
    </Hsp>
  </Hit_hsps>
</Hit>
<Hit>
  <Hit_num>3</Hit_num>
  <Hit_id>gi|47227108|emb|CAG00470.1|</Hit_id>
  <Hit_def>unnamed protein product [Tetraodon nigroviridis]</Hit_def>
  <Hit_accession>CAG00470</Hit_accession>
  <Hit_len>491</Hit_len>
  <Hit_hsps>
    <Hsp>
      <Hsp_num>1</Hsp_num>
      <Hsp_bit-score>200.666</Hsp_bit-score>
      <Hsp_score>531</Hsp_score>
      <Hsp_evalue>1.10197e-53</Hsp_evalue>
      <Hsp_query-from>1</Hsp_query-from>
      <Hsp_query-to>141</Hsp_query-to>
      <Hsp_hit-from>34</Hsp_hit-from>
      <Hsp_hit-to>174</Hsp_hit-to>
      <Hsp_query-frame>0</Hsp_query-frame>
      <Hsp_hit-frame>0</Hsp_hit-frame>
      <Hsp_identity>111</Hsp_identity>
      <Hsp_positive>129</Hsp_positive>
      <Hsp_gaps>0</Hsp_gaps>
      <Hsp_align-len>141</Hsp_align-len>
      <Hsp_qseq>MSFGFRVFGLVLIILDIIMVIVDLSLSEKSRDVGGAPETVSLVISFFFLIDVLLRVYVEGFKVYFSSKLNIVDACIVVITLVVTMIYAFSDFSGASLIPRVVTFLRSLRILILVRIFRLASQKRELEKVTRRMVSENKRRY</Hsp_qseq>
      <Hsp_hseq>MSFGFRVFGVALILVDFVLVIVDISLYDRSREVGDALEAVSLLISFFFLADVLLRVYVEGFQVYFSSRLNIVDACVVAVTLVVTMIYTFSDLSGASLIPRAVSFLRFLRIIILVRVFRLASQKKELEKVTRRMVSENKRRY</Hsp_hseq>
      <Hsp_midline>MSFGFRVFG+ LI++D ++VIVD+SL ++SR+VG A E VSL+ISFFFL DVLLRVYVEGF+VYFSS+LNIVDAC+V +TLVVTMIY FSD SGASLIPR V+FLR LRI+ILVR+FRLASQK+ELEKVTRRMVSENKRRY</Hsp_midline>
    </Hsp>
  </Hit_hsps>
</Hit>
<Hit>
  <Hit_num>4</Hit_num>
  <Hit_id>gi|808859591|gb|KKF11697.1|</Hit_id>
  <Hit_def>Phosphatidylinositol-3,4,5-trisphosphate 3-phosphatase TPTE2 [Larimichthys crocea]</Hit_def>
  <Hit_accession>KKF11697</Hit_accession>
  <Hit_len>1465</Hit_len>
  <Hit_hsps>
    <Hsp>
      <Hsp_num>1</Hsp_num>
      <Hsp_bit-score>199.118</Hsp_bit-score>
      <Hsp_score>527</Hsp_score>
      <Hsp_evalue>3.22067e-53</Hsp_evalue>
      <Hsp_query-from>1</Hsp_query-from>
      <Hsp_query-to>141</Hsp_query-to>
      <Hsp_hit-from>1007</Hsp_hit-from>
      <Hsp_hit-to>1147</Hsp_hit-to>
      <Hsp_query-frame>0</Hsp_query-frame>
      <Hsp_hit-frame>0</Hsp_hit-frame>
      <Hsp_identity>112</Hsp_identity>
      <Hsp_positive>129</Hsp_positive>
      <Hsp_gaps>0</Hsp_gaps>
      <Hsp_align-len>141</Hsp_align-len>
      <Hsp_qseq>MSFGFRVFGLVLIILDIIMVIVDLSLSEKSRDVGGAPETVSLVISFFFLIDVLLRVYVEGFKVYFSSKLNIVDACIVVITLVVTMIYAFSDFSGASLIPRVVTFLRSLRILILVRIFRLASQKRELEKVTRRMVSENKRRY</Hsp_qseq>
      <Hsp_hseq>MSFGFRIFGVVLIFVDIVLVIVDLALPIKSRGLGDALEAVSLTISFFFLLDVLLRVYVEGFKVYFSAKLNIVDACVVVITLVVTMIYTFTDLSGVNLIPRVVSFLRFLRIIILVRVFRLAAQKKELEKVTRRMVSENKRRY</Hsp_hseq>
      <Hsp_midline>MSFGFR+FG+VLI +DI++VIVDL+L  KSR +G A E VSL ISFFFL+DVLLRVYVEGFKVYFS+KLNIVDAC+VVITLVVTMIY F+D SG +LIPRVV+FLR LRI+ILVR+FRLA+QK+ELEKVTRRMVSENKRRY</Hsp_midline>
    </Hsp>
  </Hit_hsps>
</Hit>
<Hit>
  <Hit_num>5</Hit_num>
  <Hit_id>gi|938082756|gb|KPP77925.1|</Hit_id>
  <Hit_def>phosphatidylinositol-3,4,5-trisphosphate 3-phosphatase TPTE2-like [Scleropages formosus]</Hit_def>
  <Hit_accession>KPP77925</Hit_accession>
  <Hit_len>501</Hit_len>
  <Hit_hsps>
    <Hsp>
      <Hsp_num>1</Hsp_num>
      <Hsp_bit-score>196.798</Hsp_bit-score>
      <Hsp_score>521</Hsp_score>
      <Hsp_evalue>1.60904e-52</Hsp_evalue>
      <Hsp_query-from>1</Hsp_query-from>
      <Hsp_query-to>141</Hsp_query-to>
      <Hsp_hit-from>44</Hsp_hit-from>
      <Hsp_hit-to>184</Hsp_hit-to>
      <Hsp_query-frame>0</Hsp_query-frame>
      <Hsp_hit-frame>0</Hsp_hit-frame>
      <Hsp_identity>113</Hsp_identity>
      <Hsp_positive>128</Hsp_positive>
      <Hsp_gaps>0</Hsp_gaps>
      <Hsp_align-len>141</Hsp_align-len>
      <Hsp_qseq>MSFGFRVFGLVLIILDIIMVIVDLSLSEKSRDVGGAPETVSLVISFFFLIDVLLRVYVEGFKVYFSSKLNIVDACIVVITLVVTMIYAFSDFSGASLIPRVVTFLRSLRILILVRIFRLASQKRELEKVTRRMVSENKRRY</Hsp_qseq>
      <Hsp_hseq>MSFGFRVFGVVLILVDISLVITDLALTQRSHLVGEALEATSLAISLFFLVDVLLRVYVEGFKVYFSSKLNICDACIVVLTLIVTMIYAFSDLSGAHLIPRVVSFLRALRIIILVRIFRLASQKKELEKVTRRMVSENKRRY</Hsp_hseq>
      <Hsp_midline>MSFGFRVFG+VLI++DI +VI DL+L+++S  VG A E  SL IS FFL+DVLLRVYVEGFKVYFSSKLNI DACIVV+TL+VTMIYAFSD SGA LIPRVV+FLR+LRI+ILVRIFRLASQK+ELEKVTRRMVSENKRRY</Hsp_midline>
    </Hsp>
  </Hit_hsps>
</Hit>
<Hit>
  <Hit_num>6</Hit_num>
  <Hit_id>gi|645909939|dbj|BAO96086.1|</Hit_id>
  <Hit_def>voltage-sensor containing phosphatase [Hynobius nebulosus]</Hit_def>
  <Hit_accession>BAO96086</Hit_accession>
  <Hit_len>427</Hit_len>
  <Hit_hsps>
    <Hsp>
      <Hsp_num>1</Hsp_num>
      <Hsp_bit-score>181.717</Hsp_bit-score>
      <Hsp_score>482</Hsp_score>
      <Hsp_evalue>5.5737e-48</Hsp_evalue>
      <Hsp_query-from>1</Hsp_query-from>
      <Hsp_query-to>141</Hsp_query-to>
      <Hsp_hit-from>54</Hsp_hit-from>
      <Hsp_hit-to>194</Hsp_hit-to>
      <Hsp_query-frame>0</Hsp_query-frame>
      <Hsp_hit-frame>0</Hsp_hit-frame>
      <Hsp_identity>103</Hsp_identity>
      <Hsp_positive>126</Hsp_positive>
      <Hsp_gaps>0</Hsp_gaps>
      <Hsp_align-len>141</Hsp_align-len>
      <Hsp_qseq>MSFGFRVFGLVLIILDIIMVIVDLSLSEKSRDVGGAPETVSLVISFFFLIDVLLRVYVEGFKVYFSSKLNIVDACIVVITLVVTMIYAFSDFSGASLIPRVVTFLRSLRILILVRIFRLASQKRELEKVTRRMVSENKRRY</Hsp_qseq>
      <Hsp_hseq>MSFGFRVFGVVLIIVDIVLVIVDLAVTAKSQQVAATIESVSLAISILFLIDVLLRVFVEGFKEYFSSKLNILDAAIVVLTMIVTFVYSLSDFSGATNIPRMVIFLRALRIVILIRIFRLASQKKQLEKVTRRMVSENKRRY</Hsp_hseq>
      <Hsp_midline>MSFGFRVFG+VLII+DI++VIVDL+++ KS+ V    E+VSL IS  FLIDVLLRV+VEGFK YFSSKLNI+DA IVV+T++VT +Y+ SDFSGA+ IPR+V FLR+LRI+IL+RIFRLASQK++LEKVTRRMVSENKRRY</Hsp_midline>
    </Hsp>
  </Hit_hsps>
</Hit>
<Hit>
  <Hit_num>7</Hit_num>
  <Hit_id>gi|645909937|dbj|BAO96085.1|</Hit_id>
  <Hit_def>voltage-sensor containing phosphatase [Cynops pyrrhogaster]</Hit_def>
  <Hit_accession>BAO96085</Hit_accession>
  <Hit_len>511</Hit_len>
  <Hit_hsps>
    <Hsp>
      <Hsp_num>1</Hsp_num>
      <Hsp_bit-score>176.693</Hsp_bit-score>
      <Hsp_score>469</Hsp_score>
      <Hsp_evalue>1.81441e-46</Hsp_evalue>
      <Hsp_query-from>1</Hsp_query-from>
      <Hsp_query-to>141</Hsp_query-to>
      <Hsp_hit-from>54</Hsp_hit-from>
      <Hsp_hit-to>194</Hsp_hit-to>
      <Hsp_query-frame>0</Hsp_query-frame>
      <Hsp_hit-frame>0</Hsp_hit-frame>
      <Hsp_identity>99</Hsp_identity>
      <Hsp_positive>123</Hsp_positive>
      <Hsp_gaps>0</Hsp_gaps>
      <Hsp_align-len>141</Hsp_align-len>
      <Hsp_qseq>MSFGFRVFGLVLIILDIIMVIVDLSLSEKSRDVGGAPETVSLVISFFFLIDVLLRVYVEGFKVYFSSKLNIVDACIVVITLVVTMIYAFSDFSGASLIPRVVTFLRSLRILILVRIFRLASQKRELEKVTRRMVSENKRRY</Hsp_qseq>
      <Hsp_hseq>MSFGFRVFGVILIILDIVLVIVDLAVTDKPPNVAFAIAAVSFAIAIFFFIDVLLRIFVEGFKEYFSSKLNILDAGIVGVTMIVTFVYTFSDFSGATNIPRMVNFLRALRIVILIRIFRLASQKKQLEKVTRRMVSENKRRY</Hsp_hseq>
      <Hsp_midline>MSFGFRVFG++LIILDI++VIVDL++++K  +V  A   VS  I+ FF IDVLLR++VEGFK YFSSKLNI+DA IV +T++VT +Y FSDFSGA+ IPR+V FLR+LRI+IL+RIFRLASQK++LEKVTRRMVSENKRRY</Hsp_midline>
    </Hsp>
  </Hit_hsps>
</Hit>
<Hit>
  <Hit_num>8</Hit_num>
  <Hit_id>gi|465958711|gb|EMP28021.1|</Hit_id>
  <Hit_def>Phosphatidylinositol-3,4,5-trisphosphate 3-phosphatase TPTE2 [Chelonia mydas]</Hit_def>
  <Hit_accession>EMP28021</Hit_accession>
  <Hit_len>499</Hit_len>
  <Hit_hsps>
    <Hsp>
      <Hsp_num>1</Hsp_num>
      <Hsp_bit-score>171.283</Hsp_bit-score>
      <Hsp_score>455</Hsp_score>
      <Hsp_evalue>7.71457e-45</Hsp_evalue>
      <Hsp_query-from>1</Hsp_query-from>
      <Hsp_query-to>141</Hsp_query-to>
      <Hsp_hit-from>42</Hsp_hit-from>
      <Hsp_hit-to>182</Hsp_hit-to>
      <Hsp_query-frame>0</Hsp_query-frame>
      <Hsp_hit-frame>0</Hsp_hit-frame>
      <Hsp_identity>97</Hsp_identity>
      <Hsp_positive>120</Hsp_positive>
      <Hsp_gaps>0</Hsp_gaps>
      <Hsp_align-len>141</Hsp_align-len>
      <Hsp_qseq>MSFGFRVFGLVLIILDIIMVIVDLSLSEKSRDVGGAPETVSLVISFFFLIDVLLRVYVEGFKVYFSSKLNIVDACIVVITLVVTMIYAFSDFSGASLIPRVVTFLRSLRILILVRIFRLASQKRELEKVTRRMVSENKRRY</Hsp_qseq>
      <Hsp_hseq>MSFGFRVFGVVLIFVDIALVIVDLAISDKEKSIRETLEGVSLAIALFFLVDVLLRVFVEGFNNYFKSKLNVLDAVIVVGTLLINMVYSFSDFSGADKIPRMVIILRALRIIILIRIFRLASQKKQLEKVTRRMVSENKRRY</Hsp_hseq>
      <Hsp_midline>MSFGFRVFG+VLI +DI +VIVDL++S+K + +    E VSL I+ FFL+DVLLRV+VEGF  YF SKLN++DA IVV TL++ M+Y+FSDFSGA  IPR+V  LR+LRI+IL+RIFRLASQK++LEKVTRRMVSENKRRY</Hsp_midline>
    </Hsp>
  </Hit_hsps>
</Hit>
<Hit>
  <Hit_num>9</Hit_num>
  <Hit_id>gi|677061031|gb|KFP24722.1|</Hit_id>
  <Hit_def>Phosphatidylinositol 3,4,5-trisphosphate 3-phosphatase TPTE2, partial [Colius striatus]</Hit_def>
  <Hit_accession>KFP24722</Hit_accession>
  <Hit_len>493</Hit_len>
  <Hit_hsps>
    <Hsp>
      <Hsp_num>1</Hsp_num>
      <Hsp_bit-score>169.737</Hsp_bit-score>
      <Hsp_score>451</Hsp_score>
      <Hsp_evalue>2.25188e-44</Hsp_evalue>
      <Hsp_query-from>1</Hsp_query-from>
      <Hsp_query-to>141</Hsp_query-to>
      <Hsp_hit-from>39</Hsp_hit-from>
      <Hsp_hit-to>179</Hsp_hit-to>
      <Hsp_query-frame>0</Hsp_query-frame>
      <Hsp_hit-frame>0</Hsp_hit-frame>
      <Hsp_identity>101</Hsp_identity>
      <Hsp_positive>120</Hsp_positive>
      <Hsp_gaps>0</Hsp_gaps>
      <Hsp_align-len>141</Hsp_align-len>
      <Hsp_qseq>MSFGFRVFGLVLIILDIIMVIVDLSLSEKSRDVGGAPETVSLVISFFFLIDVLLRVYVEGFKVYFSSKLNIVDACIVVITLVVTMIYAFSDFSGASLIPRVVTFLRSLRILILVRIFRLASQKRELEKVTRRMVSENKRRY</Hsp_qseq>
      <Hsp_hseq>MSFGFRVFGVVLIIVDIIVVIVDLAISEKKKGVREILEGVSLAIALFFLVDVLLRVFVEGFKNYFRSKLNILDAFIVVGTLLINMTYSFSDLAAADQIPRMVTFLRVLRIVILIRIFRLASQKKQLEVVTRRMVSENKRRY</Hsp_hseq>
      <Hsp_midline>MSFGFRVFG+VLII+DII+VIVDL++SEK + V    E VSL I+ FFL+DVLLRV+VEGFK YF SKLNI+DA IVV TL++ M Y+FSD + A  IPR+VTFLR LRI+IL+RIFRLASQK++LE VTRRMVSENKRRY</Hsp_midline>
    </Hsp>
  </Hit_hsps>
</Hit>
<Hit>
  <Hit_num>10</Hit_num>
  <Hit_id>gi|683462541|gb|KFZ56895.1|</Hit_id>
  <Hit_def>Phosphatidylinositol 3,4,5-trisphosphate 3-phosphatase TPTE2, partial [Caprimulgus carolinensis]</Hit_def>
  <Hit_accession>KFZ56895</Hit_accession>
  <Hit_len>493</Hit_len>
  <Hit_hsps>
    <Hsp>
      <Hsp_num>1</Hsp_num>
      <Hsp_bit-score>169.351</Hsp_bit-score>
      <Hsp_score>450</Hsp_score>
      <Hsp_evalue>2.9434e-44</Hsp_evalue>
      <Hsp_query-from>1</Hsp_query-from>
      <Hsp_query-to>141</Hsp_query-to>
      <Hsp_hit-from>39</Hsp_hit-from>
      <Hsp_hit-to>179</Hsp_hit-to>
      <Hsp_query-frame>0</Hsp_query-frame>
      <Hsp_hit-frame>0</Hsp_hit-frame>
      <Hsp_identity>99</Hsp_identity>
      <Hsp_positive>120</Hsp_positive>
      <Hsp_gaps>0</Hsp_gaps>
      <Hsp_align-len>141</Hsp_align-len>
      <Hsp_qseq>MSFGFRVFGLVLIILDIIMVIVDLSLSEKSRDVGGAPETVSLVISFFFLIDVLLRVYVEGFKVYFSSKLNIVDACIVVITLVVTMIYAFSDFSGASLIPRVVTFLRSLRILILVRIFRLASQKRELEKVTRRMVSENKRRY</Hsp_qseq>
      <Hsp_hseq>MSFGFRVFGVVLIIVDMIVVIVDLAISEKKKGLREILEVVSLAIALFFLVDVLLRVFVEGFRNYFRSKLNILDALIVVGTLLINMIYCFSDFTAAEQIPRMVNFLRVLRIVILIRIFRLASQKKQLEVVTRRMVSENKRRY</Hsp_hseq>
      <Hsp_midline>MSFGFRVFG+VLII+D+I+VIVDL++SEK + +    E VSL I+ FFL+DVLLRV+VEGF+ YF SKLNI+DA IVV TL++ MIY FSDF+ A  IPR+V FLR LRI+IL+RIFRLASQK++LE VTRRMVSENKRRY</Hsp_midline>
    </Hsp>
  </Hit_hsps>
</Hit>
<Hit>
  <Hit_num>11</Hit_num>
  <Hit_id>gi|677533016|gb|KFQ95421.1|</Hit_id>
  <Hit_def>Phosphatidylinositol 3,4,5-trisphosphate 3-phosphatase TPTE2, partial [Nipponia nippon]</Hit_def>
  <Hit_accession>KFQ95421</Hit_accession>
  <Hit_len>493</Hit_len>
  <Hit_hsps>
    <Hsp>
      <Hsp_num>1</Hsp_num>
      <Hsp_bit-score>168.578</Hsp_bit-score>
      <Hsp_score>448</Hsp_score>
      <Hsp_evalue>5.02863e-44</Hsp_evalue>
      <Hsp_query-from>1</Hsp_query-from>
      <Hsp_query-to>141</Hsp_query-to>
      <Hsp_hit-from>39</Hsp_hit-from>
      <Hsp_hit-to>179</Hsp_hit-to>
      <Hsp_query-frame>0</Hsp_query-frame>
      <Hsp_hit-frame>0</Hsp_hit-frame>
      <Hsp_identity>101</Hsp_identity>
      <Hsp_positive>120</Hsp_positive>
      <Hsp_gaps>0</Hsp_gaps>
      <Hsp_align-len>141</Hsp_align-len>
      <Hsp_qseq>MSFGFRVFGLVLIILDIIMVIVDLSLSEKSRDVGGAPETVSLVISFFFLIDVLLRVYVEGFKVYFSSKLNIVDACIVVITLVVTMIYAFSDFSGASLIPRVVTFLRSLRILILVRIFRLASQKRELEKVTRRMVSENKRRY</Hsp_qseq>
      <Hsp_hseq>MSFGFRVFGVVLIIVDIIVVIVDLAISEKKKGVREILEGVSLAIALFFLIDVLLRVFVEGFRNYFRSKLNILDAFIVVGTLLINMTYSFSDLAAADQIPRMVTFLRVLRIVILIRIFRLASQKKQLEVVTRRMVSENKRRY</Hsp_hseq>
      <Hsp_midline>MSFGFRVFG+VLII+DII+VIVDL++SEK + V    E VSL I+ FFLIDVLLRV+VEGF+ YF SKLNI+DA IVV TL++ M Y+FSD + A  IPR+VTFLR LRI+IL+RIFRLASQK++LE VTRRMVSENKRRY</Hsp_midline>
    </Hsp>
  </Hit_hsps>
</Hit>
<Hit>
  <Hit_num>12</Hit_num>
  <Hit_id>gi|676243564|gb|KFO07436.1|</Hit_id>
  <Hit_def>Phosphatidylinositol 3,4,5-trisphosphate 3-phosphatase TPTE2, partial [Balearica regulorum gibbericeps]</Hit_def>
  <Hit_accession>KFO07436</Hit_accession>
  <Hit_len>492</Hit_len>
  <Hit_hsps>
    <Hsp>
      <Hsp_num>1</Hsp_num>
      <Hsp_bit-score>168.192</Hsp_bit-score>
      <Hsp_score>447</Hsp_score>
      <Hsp_evalue>6.57274e-44</Hsp_evalue>
      <Hsp_query-from>1</Hsp_query-from>
      <Hsp_query-to>141</Hsp_query-to>
      <Hsp_hit-from>38</Hsp_hit-from>
      <Hsp_hit-to>178</Hsp_hit-to>
      <Hsp_query-frame>0</Hsp_query-frame>
      <Hsp_hit-frame>0</Hsp_hit-frame>
      <Hsp_identity>102</Hsp_identity>
      <Hsp_positive>119</Hsp_positive>
      <Hsp_gaps>0</Hsp_gaps>
      <Hsp_align-len>141</Hsp_align-len>
      <Hsp_qseq>MSFGFRVFGLVLIILDIIMVIVDLSLSEKSRDVGGAPETVSLVISFFFLIDVLLRVYVEGFKVYFSSKLNIVDACIVVITLVVTMIYAFSDFSGASLIPRVVTFLRSLRILILVRIFRLASQKRELEKVTRRMVSENKRRY</Hsp_qseq>
      <Hsp_hseq>MSFGFRVFGVVLIIVDIIVVIVDLVISEKRRGVREILEGVSLAIALFFLIDVLLRVFVEGFRNYFRSKLNILDAFIVVGTLLINMTYSFSDLAAADQIPRMVTFLRVLRIVILIRIFRLASQKKQLEVVTRRMVSENKRRY</Hsp_hseq>
      <Hsp_midline>MSFGFRVFG+VLII+DII+VIVDL +SEK R V    E VSL I+ FFLIDVLLRV+VEGF+ YF SKLNI+DA IVV TL++ M Y+FSD + A  IPR+VTFLR LRI+IL+RIFRLASQK++LE VTRRMVSENKRRY</Hsp_midline>
    </Hsp>
  </Hit_hsps>
</Hit>
<Hit>
  <Hit_num>13</Hit_num>
  <Hit_id>gi|677290588|gb|KFP73016.1|</Hit_id>
  <Hit_def>Phosphatidylinositol 3,4,5-trisphosphate 3-phosphatase TPTE2, partial [Acanthisitta chloris]</Hit_def>
  <Hit_accession>KFP73016</Hit_accession>
  <Hit_len>493</Hit_len>
  <Hit_hsps>
    <Hsp>
      <Hsp_num>1</Hsp_num>
      <Hsp_bit-score>167.805</Hsp_bit-score>
      <Hsp_score>446</Hsp_score>
      <Hsp_evalue>8.59095e-44</Hsp_evalue>
      <Hsp_query-from>1</Hsp_query-from>
      <Hsp_query-to>141</Hsp_query-to>
      <Hsp_hit-from>39</Hsp_hit-from>
      <Hsp_hit-to>179</Hsp_hit-to>
      <Hsp_query-frame>0</Hsp_query-frame>
      <Hsp_hit-frame>0</Hsp_hit-frame>
      <Hsp_identity>99</Hsp_identity>
      <Hsp_positive>119</Hsp_positive>
      <Hsp_gaps>0</Hsp_gaps>
      <Hsp_align-len>141</Hsp_align-len>
      <Hsp_qseq>MSFGFRVFGLVLIILDIIMVIVDLSLSEKSRDVGGAPETVSLVISFFFLIDVLLRVYVEGFKVYFSSKLNIVDACIVVITLVVTMIYAFSDFSGASLIPRVVTFLRSLRILILVRIFRLASQKRELEKVTRRMVSENKRRY</Hsp_qseq>
      <Hsp_hseq>MSFGFRVFGVVLIVVDIIVVIVDLAISEKKKGVREILEGVSLAIALFFLVDVLLRVFVEGFRNYFRSKLNILDAFIVVGTLLINMTYAFSDLAATDQIPRMVTFLRVLRIVILIRIFRLASQKKQLEVVTRRMVSENKRRY</Hsp_hseq>
      <Hsp_midline>MSFGFRVFG+VLI++DII+VIVDL++SEK + V    E VSL I+ FFL+DVLLRV+VEGF+ YF SKLNI+DA IVV TL++ M YAFSD +    IPR+VTFLR LRI+IL+RIFRLASQK++LE VTRRMVSENKRRY</Hsp_midline>
    </Hsp>
  </Hit_hsps>
</Hit>
<Hit>
  <Hit_num>14</Hit_num>
  <Hit_id>gi|679195628|gb|KFW85262.1|</Hit_id>
  <Hit_def>Phosphatidylinositol 3,4,5-trisphosphate 3-phosphatase TPTE2, partial [Manacus vitellinus]</Hit_def>
  <Hit_accession>KFW85262</Hit_accession>
  <Hit_len>492</Hit_len>
  <Hit_hsps>
    <Hsp>
      <Hsp_num>1</Hsp_num>
      <Hsp_bit-score>167.033</Hsp_bit-score>
      <Hsp_score>444</Hsp_score>
      <Hsp_evalue>1.46766e-43</Hsp_evalue>
      <Hsp_query-from>1</Hsp_query-from>
      <Hsp_query-to>141</Hsp_query-to>
      <Hsp_hit-from>38</Hsp_hit-from>
      <Hsp_hit-to>178</Hsp_hit-to>
      <Hsp_query-frame>0</Hsp_query-frame>
      <Hsp_hit-frame>0</Hsp_hit-frame>
      <Hsp_identity>100</Hsp_identity>
      <Hsp_positive>120</Hsp_positive>
      <Hsp_gaps>0</Hsp_gaps>
      <Hsp_align-len>141</Hsp_align-len>
      <Hsp_qseq>MSFGFRVFGLVLIILDIIMVIVDLSLSEKSRDVGGAPETVSLVISFFFLIDVLLRVYVEGFKVYFSSKLNIVDACIVVITLVVTMIYAFSDFSGASLIPRVVTFLRSLRILILVRIFRLASQKRELEKVTRRMVSENKRRY</Hsp_qseq>
      <Hsp_hseq>MSFGFRVFGVVLIIVDITIVIVDLAISEKKKGVREILEGVSLAIALFFLIDVLLRVFVEGFRNYFLSKLNILDAFIVVGTLLINMMYSFSDLAAADQIPRMVTFLRVLRIVILIRIFRLASQKKQLEVVTRRMVSENKRRY</Hsp_hseq>
      <Hsp_midline>MSFGFRVFG+VLII+DI +VIVDL++SEK + V    E VSL I+ FFLIDVLLRV+VEGF+ YF SKLNI+DA IVV TL++ M+Y+FSD + A  IPR+VTFLR LRI+IL+RIFRLASQK++LE VTRRMVSENKRRY</Hsp_midline>
    </Hsp>
  </Hit_hsps>
</Hit>
<Hit>
  <Hit_num>15</Hit_num>
  <Hit_id>gi|676825379|gb|KFP19179.1|</Hit_id>
  <Hit_def>Phosphatidylinositol 3,4,5-trisphosphate 3-phosphatase TPTE2, partial [Egretta garzetta]</Hit_def>
  <Hit_accession>KFP19179</Hit_accession>
  <Hit_len>493</Hit_len>
  <Hit_hsps>
    <Hsp>
      <Hsp_num>1</Hsp_num>
      <Hsp_bit-score>166.647</Hsp_bit-score>
      <Hsp_score>443</Hsp_score>
      <Hsp_evalue>1.91828e-43</Hsp_evalue>
      <Hsp_query-from>1</Hsp_query-from>
      <Hsp_query-to>141</Hsp_query-to>
      <Hsp_hit-from>39</Hsp_hit-from>
      <Hsp_hit-to>179</Hsp_hit-to>
      <Hsp_query-frame>0</Hsp_query-frame>
      <Hsp_hit-frame>0</Hsp_hit-frame>
      <Hsp_identity>100</Hsp_identity>
      <Hsp_positive>119</Hsp_positive>
      <Hsp_gaps>0</Hsp_gaps>
      <Hsp_align-len>141</Hsp_align-len>
      <Hsp_qseq>MSFGFRVFGLVLIILDIIMVIVDLSLSEKSRDVGGAPETVSLVISFFFLIDVLLRVYVEGFKVYFSSKLNIVDACIVVITLVVTMIYAFSDFSGASLIPRVVTFLRSLRILILVRIFRLASQKRELEKVTRRMVSENKRRY</Hsp_qseq>
      <Hsp_hseq>MSFGFRVFGVVLIIVDIIVVIVDLAISEKKKGVREILEGVSLAIALFFLIDVLLRVFVEGFRNYFRSKLNILDALIVVGTLLINMTYSFSDLAAADQIPRMVTLLRVLRIVILIRIFRLASQKKQLEVVTRRMVSENKRRY</Hsp_hseq>
      <Hsp_midline>MSFGFRVFG+VLII+DII+VIVDL++SEK + V    E VSL I+ FFLIDVLLRV+VEGF+ YF SKLNI+DA IVV TL++ M Y+FSD + A  IPR+VT LR LRI+IL+RIFRLASQK++LE VTRRMVSENKRRY</Hsp_midline>
    </Hsp>
  </Hit_hsps>
</Hit>
<Hit>
  <Hit_num>16</Hit_num>
  <Hit_id>gi|679134442|gb|KFW64266.1|</Hit_id>
  <Hit_def>Phosphatidylinositol 3,4,5-trisphosphate 3-phosphatase TPTE2, partial [Pygoscelis adeliae]</Hit_def>
  <Hit_accession>KFW64266</Hit_accession>
  <Hit_len>466</Hit_len>
  <Hit_hsps>
    <Hsp>
      <Hsp_num>1</Hsp_num>
      <Hsp_bit-score>166.26</Hsp_bit-score>
      <Hsp_score>442</Hsp_score>
      <Hsp_evalue>2.50726e-43</Hsp_evalue>
      <Hsp_query-from>1</Hsp_query-from>
      <Hsp_query-to>141</Hsp_query-to>
      <Hsp_hit-from>12</Hsp_hit-from>
      <Hsp_hit-to>152</Hsp_hit-to>
      <Hsp_query-frame>0</Hsp_query-frame>
      <Hsp_hit-frame>0</Hsp_hit-frame>
      <Hsp_identity>100</Hsp_identity>
      <Hsp_positive>119</Hsp_positive>
      <Hsp_gaps>0</Hsp_gaps>
      <Hsp_align-len>141</Hsp_align-len>
      <Hsp_qseq>MSFGFRVFGLVLIILDIIMVIVDLSLSEKSRDVGGAPETVSLVISFFFLIDVLLRVYVEGFKVYFSSKLNIVDACIVVITLVVTMIYAFSDFSGASLIPRVVTFLRSLRILILVRIFRLASQKRELEKVTRRMVSENKRRY</Hsp_qseq>
      <Hsp_hseq>MSFGFRVFGVVLIIVDIIVVIVDLAISEKKKGVREILEGVSLAIALFFLIDVLLRVFVEGFRNYFRSKLNILDAFIVVGTLLINMTYSFSDLAAADQIPRMVTLLRVLRIVILIRIFRLASQKKQLEVVTRRMVSENKRRY</Hsp_hseq>
      <Hsp_midline>MSFGFRVFG+VLII+DII+VIVDL++SEK + V    E VSL I+ FFLIDVLLRV+VEGF+ YF SKLNI+DA IVV TL++ M Y+FSD + A  IPR+VT LR LRI+IL+RIFRLASQK++LE VTRRMVSENKRRY</Hsp_midline>
    </Hsp>
  </Hit_hsps>
</Hit>
<Hit>
  <Hit_num>17</Hit_num>
  <Hit_id>gi|678993210|gb|KFV99213.1|</Hit_id>
  <Hit_def>Phosphatidylinositol 3,4,5-trisphosphate 3-phosphatase TPTE2, partial [Fulmarus glacialis]</Hit_def>
  <Hit_accession>KFV99213</Hit_accession>
  <Hit_len>493</Hit_len>
  <Hit_hsps>
    <Hsp>
      <Hsp_num>1</Hsp_num>
      <Hsp_bit-score>166.26</Hsp_bit-score>
      <Hsp_score>442</Hsp_score>
      <Hsp_evalue>2.50726e-43</Hsp_evalue>
      <Hsp_query-from>1</Hsp_query-from>
      <Hsp_query-to>141</Hsp_query-to>
      <Hsp_hit-from>39</Hsp_hit-from>
      <Hsp_hit-to>179</Hsp_hit-to>
      <Hsp_query-frame>0</Hsp_query-frame>
      <Hsp_hit-frame>0</Hsp_hit-frame>
      <Hsp_identity>100</Hsp_identity>
      <Hsp_positive>119</Hsp_positive>
      <Hsp_gaps>0</Hsp_gaps>
      <Hsp_align-len>141</Hsp_align-len>
      <Hsp_qseq>MSFGFRVFGLVLIILDIIMVIVDLSLSEKSRDVGGAPETVSLVISFFFLIDVLLRVYVEGFKVYFSSKLNIVDACIVVITLVVTMIYAFSDFSGASLIPRVVTFLRSLRILILVRIFRLASQKRELEKVTRRMVSENKRRY</Hsp_qseq>
      <Hsp_hseq>MSFGFRVFGVVLIIVDIIVVIVDLAISEKKKGVREILEGVSLAIALFFLIDVLLRVFVEGFRNYFRSKLNILDAFIVVGTLLINMTYSFSDLAAADQIPRMVTILRVLRIVILIRIFRLASQKKQLEVVTRRMVSENKRRY</Hsp_hseq>
      <Hsp_midline>MSFGFRVFG+VLII+DII+VIVDL++SEK + V    E VSL I+ FFLIDVLLRV+VEGF+ YF SKLNI+DA IVV TL++ M Y+FSD + A  IPR+VT LR LRI+IL+RIFRLASQK++LE VTRRMVSENKRRY</Hsp_midline>
    </Hsp>
  </Hit_hsps>
</Hit>
<Hit>
  <Hit_num>18</Hit_num>
  <Hit_id>gi|678978542|gb|KFV91304.1|</Hit_id>
  <Hit_def>Phosphatidylinositol 3,4,5-trisphosphate 3-phosphatase TPTE2, partial [Eurypyga helias]</Hit_def>
  <Hit_accession>KFV91304</Hit_accession>
  <Hit_len>493</Hit_len>
  <Hit_hsps>
    <Hsp>
      <Hsp_num>1</Hsp_num>
      <Hsp_bit-score>166.26</Hsp_bit-score>
      <Hsp_score>442</Hsp_score>
      <Hsp_evalue>2.50726e-43</Hsp_evalue>
      <Hsp_query-from>1</Hsp_query-from>
      <Hsp_query-to>141</Hsp_query-to>
      <Hsp_hit-from>39</Hsp_hit-from>
      <Hsp_hit-to>179</Hsp_hit-to>
      <Hsp_query-frame>0</Hsp_query-frame>
      <Hsp_hit-frame>0</Hsp_hit-frame>
      <Hsp_identity>97</Hsp_identity>
      <Hsp_positive>119</Hsp_positive>
      <Hsp_gaps>0</Hsp_gaps>
      <Hsp_align-len>141</Hsp_align-len>
      <Hsp_qseq>MSFGFRVFGLVLIILDIIMVIVDLSLSEKSRDVGGAPETVSLVISFFFLIDVLLRVYVEGFKVYFSSKLNIVDACIVVITLVVTMIYAFSDFSGASLIPRVVTFLRSLRILILVRIFRLASQKRELEKVTRRMVSENKRRY</Hsp_qseq>
      <Hsp_hseq>MSFGFRVFGVVLIVVDIAVVIVDLAISEKKKGVREILEGVSLAIALFFLVDVLLRVFVEGFRNYFQSKLNVLDAFIVVGTLLINMTYSFSDLAAADQIPRMVTFLRVLRIVILIRIFRLASQKKQLEVVTRRMVSENKRRY</Hsp_hseq>
      <Hsp_midline>MSFGFRVFG+VLI++DI +VIVDL++SEK + V    E VSL I+ FFL+DVLLRV+VEGF+ YF SKLN++DA IVV TL++ M Y+FSD + A  IPR+VTFLR LRI+IL+RIFRLASQK++LE VTRRMVSENKRRY</Hsp_midline>
    </Hsp>
  </Hit_hsps>
</Hit>
<Hit>
  <Hit_num>19</Hit_num>
  <Hit_id>gi|678140866|gb|KFV10038.1|</Hit_id>
  <Hit_def>Phosphatidylinositol 3,4,5-trisphosphate 3-phosphatase TPTE2, partial [Tauraco erythrolophus]</Hit_def>
  <Hit_accession>KFV10038</Hit_accession>
  <Hit_len>493</Hit_len>
  <Hit_hsps>
    <Hsp>
      <Hsp_num>1</Hsp_num>
      <Hsp_bit-score>166.26</Hsp_bit-score>
      <Hsp_score>442</Hsp_score>
      <Hsp_evalue>2.50726e-43</Hsp_evalue>
      <Hsp_query-from>1</Hsp_query-from>
      <Hsp_query-to>141</Hsp_query-to>
      <Hsp_hit-from>39</Hsp_hit-from>
      <Hsp_hit-to>179</Hsp_hit-to>
      <Hsp_query-frame>0</Hsp_query-frame>
      <Hsp_hit-frame>0</Hsp_hit-frame>
      <Hsp_identity>100</Hsp_identity>
      <Hsp_positive>119</Hsp_positive>
      <Hsp_gaps>0</Hsp_gaps>
      <Hsp_align-len>141</Hsp_align-len>
      <Hsp_qseq>MSFGFRVFGLVLIILDIIMVIVDLSLSEKSRDVGGAPETVSLVISFFFLIDVLLRVYVEGFKVYFSSKLNIVDACIVVITLVVTMIYAFSDFSGASLIPRVVTFLRSLRILILVRIFRLASQKRELEKVTRRMVSENKRRY</Hsp_qseq>
      <Hsp_hseq>MSFGFRVFGVVLIIVDIIVVIVDLAISEKKKGVREILEGVSLAIALFFLIDVLLRVFVEGFRNYFRSKLNILDAFIVVGTLLINMTYSFSDLAAADQIPRMVIFLRVLRIVILIRIFRLASQKKQLEVVTRRMVSENKRRY</Hsp_hseq>
      <Hsp_midline>MSFGFRVFG+VLII+DII+VIVDL++SEK + V    E VSL I+ FFLIDVLLRV+VEGF+ YF SKLNI+DA IVV TL++ M Y+FSD + A  IPR+V FLR LRI+IL+RIFRLASQK++LE VTRRMVSENKRRY</Hsp_midline>
    </Hsp>
  </Hit_hsps>
</Hit>
<Hit>
  <Hit_num>20</Hit_num>
  <Hit_id>gi|564231080|ref|XP_006259938.1|</Hit_id>
  <Hit_def>PREDICTED: phosphatidylinositol 3,4,5-trisphosphate 3-phosphatase TPTE2 [Alligator mississippiensis] &gt;gi|951018947|ref|XP_014460298.1| PREDICTED: phosphatidylinositol 3,4,5-trisphosphate 3-phosphatase TPTE2 [Alligator mississippiensis] &gt;gi|944429049|gb|KQL71691.1| transmembrane phosphoinositide 3-phosphatase and tensin-like protein 2 [Alligator mississippiensis]</Hit_def>
  <Hit_accession>KQL71691</Hit_accession>
  <Hit_len>511</Hit_len>
  <Hit_hsps>
    <Hsp>
      <Hsp_num>1</Hsp_num>
      <Hsp_bit-score>166.26</Hsp_bit-score>
      <Hsp_score>442</Hsp_score>
      <Hsp_evalue>2.50726e-43</Hsp_evalue>
      <Hsp_query-from>1</Hsp_query-from>
      <Hsp_query-to>141</Hsp_query-to>
      <Hsp_hit-from>54</Hsp_hit-from>
      <Hsp_hit-to>194</Hsp_hit-to>
      <Hsp_query-frame>0</Hsp_query-frame>
      <Hsp_hit-frame>0</Hsp_hit-frame>
      <Hsp_identity>94</Hsp_identity>
      <Hsp_positive>117</Hsp_positive>
      <Hsp_gaps>0</Hsp_gaps>
      <Hsp_align-len>141</Hsp_align-len>
      <Hsp_qseq>MSFGFRVFGLVLIILDIIMVIVDLSLSEKSRDVGGAPETVSLVISFFFLIDVLLRVYVEGFKVYFSSKLNIVDACIVVITLVVTMIYAFSDFSGASLIPRVVTFLRSLRILILVRIFRLASQKRELEKVTRRMVSENKRRY</Hsp_qseq>
      <Hsp_hseq>MSFGFRVFGIVLIFVDIALLIVDLAVSDTQRNTKQTLEGVSLGIALFFFVDVHLRVFVEGFRTYFRSKLNILDALIVVGTLLINMVYSFSGFSAADKIPRMVIFLRALRIIILIRIFRLASQKKQLEKVTRRMVSENKRRY</Hsp_hseq>
      <Hsp_midline>MSFGFRVFG+VLI +DI ++IVDL++S+  R+     E VSL I+ FF +DV LRV+VEGF+ YF SKLNI+DA IVV TL++ M+Y+FS FS A  IPR+V FLR+LRI+IL+RIFRLASQK++LEKVTRRMVSENKRRY</Hsp_midline>
    </Hsp>
  </Hit_hsps>
</Hit>
<Hit>
  <Hit_num>21</Hit_num>
  <Hit_id>gi|449280379|gb|EMC87706.1|</Hit_id>
  <Hit_def>Phosphatidylinositol-3,4,5-trisphosphate 3-phosphatase TPTE2, partial [Columba livia]</Hit_def>
  <Hit_accession>EMC87706</Hit_accession>
  <Hit_len>496</Hit_len>
  <Hit_hsps>
    <Hsp>
      <Hsp_num>1</Hsp_num>
      <Hsp_bit-score>166.26</Hsp_bit-score>
      <Hsp_score>442</Hsp_score>
      <Hsp_evalue>2.50726e-43</Hsp_evalue>
      <Hsp_query-from>1</Hsp_query-from>
      <Hsp_query-to>141</Hsp_query-to>
      <Hsp_hit-from>39</Hsp_hit-from>
      <Hsp_hit-to>179</Hsp_hit-to>
      <Hsp_query-frame>0</Hsp_query-frame>
      <Hsp_hit-frame>0</Hsp_hit-frame>
      <Hsp_identity>100</Hsp_identity>
      <Hsp_positive>119</Hsp_positive>
      <Hsp_gaps>0</Hsp_gaps>
      <Hsp_align-len>141</Hsp_align-len>
      <Hsp_qseq>MSFGFRVFGLVLIILDIIMVIVDLSLSEKSRDVGGAPETVSLVISFFFLIDVLLRVYVEGFKVYFSSKLNIVDACIVVITLVVTMIYAFSDFSGASLIPRVVTFLRSLRILILVRIFRLASQKRELEKVTRRMVSENKRRY</Hsp_qseq>
      <Hsp_hseq>MSFGFRVFGVVLIIVDIIVVIVDLAISEKKKGVREILEGVSLAIALFFLIDVLLRVFVEGFRNYFRSKLNILDAFIVVGTLLINMTYSFSDLAAADQIPRMVIFLRVLRIVILIRIFRLASQKKQLEVVTRRMVSENKRRY</Hsp_hseq>
      <Hsp_midline>MSFGFRVFG+VLII+DII+VIVDL++SEK + V    E VSL I+ FFLIDVLLRV+VEGF+ YF SKLNI+DA IVV TL++ M Y+FSD + A  IPR+V FLR LRI+IL+RIFRLASQK++LE VTRRMVSENKRRY</Hsp_midline>
    </Hsp>
  </Hit_hsps>
</Hit>
<Hit>
  <Hit_num>22</Hit_num>
  <Hit_id>gi|677243337|gb|KFP56578.1|</Hit_id>
  <Hit_def>Phosphatidylinositol 3,4,5-trisphosphate 3-phosphatase TPTE2, partial [Cariama cristata]</Hit_def>
  <Hit_accession>KFP56578</Hit_accession>
  <Hit_len>297</Hit_len>
  <Hit_hsps>
    <Hsp>
      <Hsp_num>1</Hsp_num>
      <Hsp_bit-score>165.874</Hsp_bit-score>
      <Hsp_score>441</Hsp_score>
      <Hsp_evalue>3.27705e-43</Hsp_evalue>
      <Hsp_query-from>1</Hsp_query-from>
      <Hsp_query-to>141</Hsp_query-to>
      <Hsp_hit-from>39</Hsp_hit-from>
      <Hsp_hit-to>179</Hsp_hit-to>
      <Hsp_query-frame>0</Hsp_query-frame>
      <Hsp_hit-frame>0</Hsp_hit-frame>
      <Hsp_identity>99</Hsp_identity>
      <Hsp_positive>119</Hsp_positive>
      <Hsp_gaps>0</Hsp_gaps>
      <Hsp_align-len>141</Hsp_align-len>
      <Hsp_qseq>MSFGFRVFGLVLIILDIIMVIVDLSLSEKSRDVGGAPETVSLVISFFFLIDVLLRVYVEGFKVYFSSKLNIVDACIVVITLVVTMIYAFSDFSGASLIPRVVTFLRSLRILILVRIFRLASQKRELEKVTRRMVSENKRRY</Hsp_qseq>
      <Hsp_hseq>MSFGFRVFGVVLIIVDIIVVVVDLAISEKKKGVREILEGVSLAIALFFLIDVLLRVFVEGFRNYFRSKLNILDAFIVVGTLLINMTYSFSDLAAADQIPRMVTLLRVLRIVILIRIFRLASQKKQLEVVTRRMVSENKRRY</Hsp_hseq>
      <Hsp_midline>MSFGFRVFG+VLII+DII+V+VDL++SEK + V    E VSL I+ FFLIDVLLRV+VEGF+ YF SKLNI+DA IVV TL++ M Y+FSD + A  IPR+VT LR LRI+IL+RIFRLASQK++LE VTRRMVSENKRRY</Hsp_midline>
    </Hsp>
  </Hit_hsps>
</Hit>
<Hit>
  <Hit_num>23</Hit_num>
  <Hit_id>gi|678174461|gb|KFV42417.1|</Hit_id>
  <Hit_def>Phosphatidylinositol 3,4,5-trisphosphate 3-phosphatase TPTE2, partial [Gavia stellata]</Hit_def>
  <Hit_accession>KFV42417</Hit_accession>
  <Hit_len>408</Hit_len>
  <Hit_hsps>
    <Hsp>
      <Hsp_num>1</Hsp_num>
      <Hsp_bit-score>165.488</Hsp_bit-score>
      <Hsp_score>440</Hsp_score>
      <Hsp_evalue>4.28317e-43</Hsp_evalue>
      <Hsp_query-from>1</Hsp_query-from>
      <Hsp_query-to>141</Hsp_query-to>
      <Hsp_hit-from>39</Hsp_hit-from>
      <Hsp_hit-to>179</Hsp_hit-to>
      <Hsp_query-frame>0</Hsp_query-frame>
      <Hsp_hit-frame>0</Hsp_hit-frame>
      <Hsp_identity>99</Hsp_identity>
      <Hsp_positive>119</Hsp_positive>
      <Hsp_gaps>0</Hsp_gaps>
      <Hsp_align-len>141</Hsp_align-len>
      <Hsp_qseq>MSFGFRVFGLVLIILDIIMVIVDLSLSEKSRDVGGAPETVSLVISFFFLIDVLLRVYVEGFKVYFSSKLNIVDACIVVITLVVTMIYAFSDFSGASLIPRVVTFLRSLRILILVRIFRLASQKRELEKVTRRMVSENKRRY</Hsp_qseq>
      <Hsp_hseq>MSFGFRVFGVVLIIVDILVVIVDLAISEKKKGVREILEGVSLAIALFFLIDVLLRVFVEGFRNYFRSKLNILDAFIVVGTLLINMTYSFSDLAAADQIPRMVTLLRVLRIVILIRIFRLASQKKQLEVVTRRMVSENKRRY</Hsp_hseq>
      <Hsp_midline>MSFGFRVFG+VLII+DI++VIVDL++SEK + V    E VSL I+ FFLIDVLLRV+VEGF+ YF SKLNI+DA IVV TL++ M Y+FSD + A  IPR+VT LR LRI+IL+RIFRLASQK++LE VTRRMVSENKRRY</Hsp_midline>
    </Hsp>
  </Hit_hsps>
</Hit>
<Hit>
  <Hit_num>24</Hit_num>
  <Hit_id>gi|675307037|gb|KFM02299.1|</Hit_id>
  <Hit_def>Phosphatidylinositol 3,4,5-trisphosphate 3-phosphatase TPTE2, partial [Aptenodytes forsteri]</Hit_def>
  <Hit_accession>KFM02299</Hit_accession>
  <Hit_len>493</Hit_len>
  <Hit_hsps>
    <Hsp>
      <Hsp_num>1</Hsp_num>
      <Hsp_bit-score>165.488</Hsp_bit-score>
      <Hsp_score>440</Hsp_score>
      <Hsp_evalue>4.28317e-43</Hsp_evalue>
      <Hsp_query-from>1</Hsp_query-from>
      <Hsp_query-to>141</Hsp_query-to>
      <Hsp_hit-from>39</Hsp_hit-from>
      <Hsp_hit-to>179</Hsp_hit-to>
      <Hsp_query-frame>0</Hsp_query-frame>
      <Hsp_hit-frame>0</Hsp_hit-frame>
      <Hsp_identity>98</Hsp_identity>
      <Hsp_positive>119</Hsp_positive>
      <Hsp_gaps>0</Hsp_gaps>
      <Hsp_align-len>141</Hsp_align-len>
      <Hsp_qseq>MSFGFRVFGLVLIILDIIMVIVDLSLSEKSRDVGGAPETVSLVISFFFLIDVLLRVYVEGFKVYFSSKLNIVDACIVVITLVVTMIYAFSDFSGASLIPRVVTFLRSLRILILVRIFRLASQKRELEKVTRRMVSENKRRY</Hsp_qseq>
      <Hsp_hseq>MSFGFRVFGVVLIVVDIIVVIVDLAISEKKKGVREILEGVSLAIALFFLIDVLLRVFVEGFRNYFRSKLNVLDAFIVVGTLLINMTYSFSDLAAADQIPRMVTLLRVLRIVILIRIFRLASQKKQLEVVTRRMVSENKRRY</Hsp_hseq>
      <Hsp_midline>MSFGFRVFG+VLI++DII+VIVDL++SEK + V    E VSL I+ FFLIDVLLRV+VEGF+ YF SKLN++DA IVV TL++ M Y+FSD + A  IPR+VT LR LRI+IL+RIFRLASQK++LE VTRRMVSENKRRY</Hsp_midline>
    </Hsp>
  </Hit_hsps>
</Hit>
<Hit>
  <Hit_num>25</Hit_num>
  <Hit_id>gi|677147744|gb|KFP41038.1|</Hit_id>
  <Hit_def>Phosphatidylinositol 3,4,5-trisphosphate 3-phosphatase TPTE2, partial [Chlamydotis macqueenii]</Hit_def>
  <Hit_accession>KFP41038</Hit_accession>
  <Hit_len>493</Hit_len>
  <Hit_hsps>
    <Hsp>
      <Hsp_num>1</Hsp_num>
      <Hsp_bit-score>165.101</Hsp_bit-score>
      <Hsp_score>439</Hsp_score>
      <Hsp_evalue>5.59815e-43</Hsp_evalue>
      <Hsp_query-from>1</Hsp_query-from>
      <Hsp_query-to>141</Hsp_query-to>
      <Hsp_hit-from>39</Hsp_hit-from>
      <Hsp_hit-to>179</Hsp_hit-to>
      <Hsp_query-frame>0</Hsp_query-frame>
      <Hsp_hit-frame>0</Hsp_hit-frame>
      <Hsp_identity>99</Hsp_identity>
      <Hsp_positive>119</Hsp_positive>
      <Hsp_gaps>0</Hsp_gaps>
      <Hsp_align-len>141</Hsp_align-len>
      <Hsp_qseq>MSFGFRVFGLVLIILDIIMVIVDLSLSEKSRDVGGAPETVSLVISFFFLIDVLLRVYVEGFKVYFSSKLNIVDACIVVITLVVTMIYAFSDFSGASLIPRVVTFLRSLRILILVRIFRLASQKRELEKVTRRMVSENKRRY</Hsp_qseq>
      <Hsp_hseq>MSFGFRVFGVVLIIVDIIVVIVDLAISEKKKGVREILEGVSLAIALFFLIDVLLRVFVEGFRNYFRSKLNILDAFIVVGTLLINLTYSFSDLAAADQIPRMVTLLRVLRIVILIRIFRLASQKKQLEVVTRRMVSENKRRY</Hsp_hseq>
      <Hsp_midline>MSFGFRVFG+VLII+DII+VIVDL++SEK + V    E VSL I+ FFLIDVLLRV+VEGF+ YF SKLNI+DA IVV TL++ + Y+FSD + A  IPR+VT LR LRI+IL+RIFRLASQK++LE VTRRMVSENKRRY</Hsp_midline>
    </Hsp>
  </Hit_hsps>
</Hit>
<Hit>
  <Hit_num>26</Hit_num>
  <Hit_id>gi|677497087|gb|KFQ86492.1|</Hit_id>
  <Hit_def>Phosphatidylinositol 3,4,5-trisphosphate 3-phosphatase TPTE2, partial [Phoenicopterus ruber ruber]</Hit_def>
  <Hit_accession>KFQ86492</Hit_accession>
  <Hit_len>493</Hit_len>
  <Hit_hsps>
    <Hsp>
      <Hsp_num>1</Hsp_num>
      <Hsp_bit-score>164.715</Hsp_bit-score>
      <Hsp_score>438</Hsp_score>
      <Hsp_evalue>7.31681e-43</Hsp_evalue>
      <Hsp_query-from>1</Hsp_query-from>
      <Hsp_query-to>141</Hsp_query-to>
      <Hsp_hit-from>39</Hsp_hit-from>
      <Hsp_hit-to>179</Hsp_hit-to>
      <Hsp_query-frame>0</Hsp_query-frame>
      <Hsp_hit-frame>0</Hsp_hit-frame>
      <Hsp_identity>97</Hsp_identity>
      <Hsp_positive>119</Hsp_positive>
      <Hsp_gaps>0</Hsp_gaps>
      <Hsp_align-len>141</Hsp_align-len>
      <Hsp_qseq>MSFGFRVFGLVLIILDIIMVIVDLSLSEKSRDVGGAPETVSLVISFFFLIDVLLRVYVEGFKVYFSSKLNIVDACIVVITLVVTMIYAFSDFSGASLIPRVVTFLRSLRILILVRIFRLASQKRELEKVTRRMVSENKRRY</Hsp_qseq>
      <Hsp_hseq>MSFGFRVFGVILIIVDIVVVIVDLAINEKKKGVREILEGVSLAIALFFLIDVLLRVFVEGFRNYFRSKLNILDAVIVVGTLLINMTYSFSDLAAADQIPRMVTLLRVLRIVILIRIFRLASQKKQLEVVTRRMVSENKRRY</Hsp_hseq>
      <Hsp_midline>MSFGFRVFG++LII+DI++VIVDL+++EK + V    E VSL I+ FFLIDVLLRV+VEGF+ YF SKLNI+DA IVV TL++ M Y+FSD + A  IPR+VT LR LRI+IL+RIFRLASQK++LE VTRRMVSENKRRY</Hsp_midline>
    </Hsp>
  </Hit_hsps>
</Hit>
<Hit>
  <Hit_num>27</Hit_num>
  <Hit_id>gi|677474002|gb|KFQ63416.1|</Hit_id>
  <Hit_def>Phosphatidylinositol 3,4,5-trisphosphate 3-phosphatase TPTE2, partial [Pelecanus crispus]</Hit_def>
  <Hit_accession>KFQ63416</Hit_accession>
  <Hit_len>493</Hit_len>
  <Hit_hsps>
    <Hsp>
      <Hsp_num>1</Hsp_num>
      <Hsp_bit-score>164.715</Hsp_bit-score>
      <Hsp_score>438</Hsp_score>
      <Hsp_evalue>7.31681e-43</Hsp_evalue>
      <Hsp_query-from>1</Hsp_query-from>
      <Hsp_query-to>141</Hsp_query-to>
      <Hsp_hit-from>39</Hsp_hit-from>
      <Hsp_hit-to>179</Hsp_hit-to>
      <Hsp_query-frame>0</Hsp_query-frame>
      <Hsp_hit-frame>0</Hsp_hit-frame>
      <Hsp_identity>99</Hsp_identity>
      <Hsp_positive>119</Hsp_positive>
      <Hsp_gaps>0</Hsp_gaps>
      <Hsp_align-len>141</Hsp_align-len>
      <Hsp_qseq>MSFGFRVFGLVLIILDIIMVIVDLSLSEKSRDVGGAPETVSLVISFFFLIDVLLRVYVEGFKVYFSSKLNIVDACIVVITLVVTMIYAFSDFSGASLIPRVVTFLRSLRILILVRIFRLASQKRELEKVTRRMVSENKRRY</Hsp_qseq>
      <Hsp_hseq>MSFGFRVFGVVLIIVDIIVVIVDLAISEKKKGVREILEGVSLAIALFFLIDVLLRVFVEGFRNYFRSKLNILDAFIVVGTLLINVTYSFSDLAAADQIPRMVTLLRVLRIVILIRIFRLASQKKQLEVVTRRMVSENKRRY</Hsp_hseq>
      <Hsp_midline>MSFGFRVFG+VLII+DII+VIVDL++SEK + V    E VSL I+ FFLIDVLLRV+VEGF+ YF SKLNI+DA IVV TL++ + Y+FSD + A  IPR+VT LR LRI+IL+RIFRLASQK++LE VTRRMVSENKRRY</Hsp_midline>
    </Hsp>
  </Hit_hsps>
</Hit>
<Hit>
  <Hit_num>28</Hit_num>
  <Hit_id>gi|697419795|gb|KGL80805.1|</Hit_id>
  <Hit_def>Phosphatidylinositol 3,4,5-trisphosphate 3-phosphatase TPTE2, partial [Tinamus guttatus]</Hit_def>
  <Hit_accession>KGL80805</Hit_accession>
  <Hit_len>486</Hit_len>
  <Hit_hsps>
    <Hsp>
      <Hsp_num>1</Hsp_num>
      <Hsp_bit-score>164.329</Hsp_bit-score>
      <Hsp_score>437</Hsp_score>
      <Hsp_evalue>9.56307e-43</Hsp_evalue>
      <Hsp_query-from>1</Hsp_query-from>
      <Hsp_query-to>141</Hsp_query-to>
      <Hsp_hit-from>33</Hsp_hit-from>
      <Hsp_hit-to>173</Hsp_hit-to>
      <Hsp_query-frame>0</Hsp_query-frame>
      <Hsp_hit-frame>0</Hsp_hit-frame>
      <Hsp_identity>99</Hsp_identity>
      <Hsp_positive>116</Hsp_positive>
      <Hsp_gaps>0</Hsp_gaps>
      <Hsp_align-len>141</Hsp_align-len>
      <Hsp_qseq>MSFGFRVFGLVLIILDIIMVIVDLSLSEKSRDVGGAPETVSLVISFFFLIDVLLRVYVEGFKVYFSSKLNIVDACIVVITLVVTMIYAFSDFSGASLIPRVVTFLRSLRILILVRIFRLASQKRELEKVTRRMVSENKRRY</Hsp_qseq>
      <Hsp_hseq>MSFGFRVFGVVLIIVDIIVVIMDLALGAKRRDVREILEGVSLAIALFFLIDVHLRVFVEGFKNYFQSKLNILDAFIVVGTLLINMTYSFSDLAEAEQIPRMVTIFRVLRIVILIRIFRLASQKQQLEVVTRRMVSENKRRY</Hsp_hseq>
      <Hsp_midline>MSFGFRVFG+VLII+DII+VI+DL+L  K RDV    E VSL I+ FFLIDV LRV+VEGFK YF SKLNI+DA IVV TL++ M Y+FSD + A  IPR+VT  R LRI+IL+RIFRLASQK++LE VTRRMVSENKRRY</Hsp_midline>
    </Hsp>
  </Hit_hsps>
</Hit>
<Hit>
  <Hit_num>29</Hit_num>
  <Hit_id>gi|678208342|gb|KFV75322.1|</Hit_id>
  <Hit_def>Phosphatidylinositol 3,4,5-trisphosphate 3-phosphatase TPTE2, partial [Picoides pubescens]</Hit_def>
  <Hit_accession>KFV75322</Hit_accession>
  <Hit_len>493</Hit_len>
  <Hit_hsps>
    <Hsp>
      <Hsp_num>1</Hsp_num>
      <Hsp_bit-score>163.943</Hsp_bit-score>
      <Hsp_score>436</Hsp_score>
      <Hsp_evalue>1.24989e-42</Hsp_evalue>
      <Hsp_query-from>1</Hsp_query-from>
      <Hsp_query-to>141</Hsp_query-to>
      <Hsp_hit-from>39</Hsp_hit-from>
      <Hsp_hit-to>179</Hsp_hit-to>
      <Hsp_query-frame>0</Hsp_query-frame>
      <Hsp_hit-frame>0</Hsp_hit-frame>
      <Hsp_identity>96</Hsp_identity>
      <Hsp_positive>118</Hsp_positive>
      <Hsp_gaps>0</Hsp_gaps>
      <Hsp_align-len>141</Hsp_align-len>
      <Hsp_qseq>MSFGFRVFGLVLIILDIIMVIVDLSLSEKSRDVGGAPETVSLVISFFFLIDVLLRVYVEGFKVYFSSKLNIVDACIVVITLVVTMIYAFSDFSGASLIPRVVTFLRSLRILILVRIFRLASQKRELEKVTRRMVSENKRRY</Hsp_qseq>
      <Hsp_hseq>MSFGFRVFGVVLIFVDIIVVIVDLAISEKKKGVGEILEGVSLAIALFFLLDVLLRVFVQGFRNYFHSKLNILDAVIVVGTLLINMTYSFSDLAAADQIPRMVILLRVLRVVILIRIFRLASQKQQLEVVTRRMVSENKRRY</Hsp_hseq>
      <Hsp_midline>MSFGFRVFG+VLI +DII+VIVDL++SEK + VG   E VSL I+ FFL+DVLLRV+V+GF+ YF SKLNI+DA IVV TL++ M Y+FSD + A  IPR+V  LR LR++IL+RIFRLASQK++LE VTRRMVSENKRRY</Hsp_midline>
    </Hsp>
  </Hit_hsps>
</Hit>
<Hit>
  <Hit_num>30</Hit_num>
  <Hit_id>gi|676718751|gb|KFO89277.1|</Hit_id>
  <Hit_def>Phosphatidylinositol 3,4,5-trisphosphate 3-phosphatase TPTE2, partial [Buceros rhinoceros silvestris]</Hit_def>
  <Hit_accession>KFO89277</Hit_accession>
  <Hit_len>491</Hit_len>
  <Hit_hsps>
    <Hsp>
      <Hsp_num>1</Hsp_num>
      <Hsp_bit-score>163.943</Hsp_bit-score>
      <Hsp_score>436</Hsp_score>
      <Hsp_evalue>1.24989e-42</Hsp_evalue>
      <Hsp_query-from>1</Hsp_query-from>
      <Hsp_query-to>141</Hsp_query-to>
      <Hsp_hit-from>38</Hsp_hit-from>
      <Hsp_hit-to>177</Hsp_hit-to>
      <Hsp_query-frame>0</Hsp_query-frame>
      <Hsp_hit-frame>0</Hsp_hit-frame>
      <Hsp_identity>101</Hsp_identity>
      <Hsp_positive>120</Hsp_positive>
      <Hsp_gaps>1</Hsp_gaps>
      <Hsp_align-len>141</Hsp_align-len>
      <Hsp_qseq>MSFGFRVFGLVLIILDIIMVIVDLSLSEKSRDVGGAPETVSLVISFFFLIDVLLRVYVEGFKVYFSSKLNIVDACIVVITLVVTMIYAFSDFSGASLIPRVVTFLRSLRILILVRIFRLASQKRELEKVTRRMVSENKRRY</Hsp_qseq>
      <Hsp_hseq>MSFGFRVFGVVLIIVDIIVVIVDLAISEK-KGVREILEGVSLAIALFFLIDVLLRVFVEGFRNYFRSKLNILDAFIVVGTLLINMTYSFSDLAAADQIPRMVTFLRVLRIVILIRIFRLASQKKQLEVVTRRMVSENKRRY</Hsp_hseq>
      <Hsp_midline>MSFGFRVFG+VLII+DII+VIVDL++SEK + V    E VSL I+ FFLIDVLLRV+VEGF+ YF SKLNI+DA IVV TL++ M Y+FSD + A  IPR+VTFLR LRI+IL+RIFRLASQK++LE VTRRMVSENKRRY</Hsp_midline>
    </Hsp>
  </Hit_hsps>
</Hit>
<Hit>
  <Hit_num>31</Hit_num>
  <Hit_id>gi|679199069|gb|KFW87985.1|</Hit_id>
  <Hit_def>Phosphatidylinositol 3,4,5-trisphosphate 3-phosphatase TPTE2, partial [Phalacrocorax carbo]</Hit_def>
  <Hit_accession>KFW87985</Hit_accession>
  <Hit_len>493</Hit_len>
  <Hit_hsps>
    <Hsp>
      <Hsp_num>1</Hsp_num>
      <Hsp_bit-score>163.556</Hsp_bit-score>
      <Hsp_score>435</Hsp_score>
      <Hsp_evalue>1.63358e-42</Hsp_evalue>
      <Hsp_query-from>1</Hsp_query-from>
      <Hsp_query-to>141</Hsp_query-to>
      <Hsp_hit-from>39</Hsp_hit-from>
      <Hsp_hit-to>179</Hsp_hit-to>
      <Hsp_query-frame>0</Hsp_query-frame>
      <Hsp_hit-frame>0</Hsp_hit-frame>
      <Hsp_identity>99</Hsp_identity>
      <Hsp_positive>118</Hsp_positive>
      <Hsp_gaps>0</Hsp_gaps>
      <Hsp_align-len>141</Hsp_align-len>
      <Hsp_qseq>MSFGFRVFGLVLIILDIIMVIVDLSLSEKSRDVGGAPETVSLVISFFFLIDVLLRVYVEGFKVYFSSKLNIVDACIVVITLVVTMIYAFSDFSGASLIPRVVTFLRSLRILILVRIFRLASQKRELEKVTRRMVSENKRRY</Hsp_qseq>
      <Hsp_hseq>MSFGFRVFGVVLIIVDIIVVIVDLAISEKKKGVREILEGVSLAIALFFLIDVLLRVFVEGFRNYFRSKLNILDAFIVVGTLSINLTYSFSDLAAADQIPRMVTVLRVLRIVILIRIFRLASQKKQLEVVTRRMVSENKRRY</Hsp_hseq>
      <Hsp_midline>MSFGFRVFG+VLII+DII+VIVDL++SEK + V    E VSL I+ FFLIDVLLRV+VEGF+ YF SKLNI+DA IVV TL + + Y+FSD + A  IPR+VT LR LRI+IL+RIFRLASQK++LE VTRRMVSENKRRY</Hsp_midline>
    </Hsp>
  </Hit_hsps>
</Hit>
<Hit>
  <Hit_num>32</Hit_num>
  <Hit_id>gi|678114080|gb|KFU90152.1|</Hit_id>
  <Hit_def>Phosphatidylinositol 3,4,5-trisphosphate 3-phosphatase TPTE2, partial [Chaetura pelagica]</Hit_def>
  <Hit_accession>KFU90152</Hit_accession>
  <Hit_len>493</Hit_len>
  <Hit_hsps>
    <Hsp>
      <Hsp_num>1</Hsp_num>
      <Hsp_bit-score>163.556</Hsp_bit-score>
      <Hsp_score>435</Hsp_score>
      <Hsp_evalue>1.63358e-42</Hsp_evalue>
      <Hsp_query-from>1</Hsp_query-from>
      <Hsp_query-to>141</Hsp_query-to>
      <Hsp_hit-from>39</Hsp_hit-from>
      <Hsp_hit-to>179</Hsp_hit-to>
      <Hsp_query-frame>0</Hsp_query-frame>
      <Hsp_hit-frame>0</Hsp_hit-frame>
      <Hsp_identity>98</Hsp_identity>
      <Hsp_positive>118</Hsp_positive>
      <Hsp_gaps>0</Hsp_gaps>
      <Hsp_align-len>141</Hsp_align-len>
      <Hsp_qseq>MSFGFRVFGLVLIILDIIMVIVDLSLSEKSRDVGGAPETVSLVISFFFLIDVLLRVYVEGFKVYFSSKLNIVDACIVVITLVVTMIYAFSDFSGASLIPRVVTFLRSLRILILVRIFRLASQKRELEKVTRRMVSENKRRY</Hsp_qseq>
      <Hsp_hseq>MSFGFRVFGVVLIIVDIIVVIVDLAISEKKKGVREILEGVSLAIALFFLIDVLLRVFVEGFRNYFRSKLNILDAFIVVGTLLINMTYSFSDLAAADQIPRMVILLRVLRIVILIRVFRLASQKKQLEVVTRRMVSENKRRY</Hsp_hseq>
      <Hsp_midline>MSFGFRVFG+VLII+DII+VIVDL++SEK + V    E VSL I+ FFLIDVLLRV+VEGF+ YF SKLNI+DA IVV TL++ M Y+FSD + A  IPR+V  LR LRI+IL+R+FRLASQK++LE VTRRMVSENKRRY</Hsp_midline>
    </Hsp>
  </Hit_hsps>
</Hit>
<Hit>
  <Hit_num>33</Hit_num>
  <Hit_id>gi|677366976|gb|KFP95246.1|</Hit_id>
  <Hit_def>Phosphatidylinositol 3,4,5-trisphosphate 3-phosphatase TPTE2, partial [Haliaeetus albicilla]</Hit_def>
  <Hit_accession>KFP95246</Hit_accession>
  <Hit_len>492</Hit_len>
  <Hit_hsps>
    <Hsp>
      <Hsp_num>1</Hsp_num>
      <Hsp_bit-score>163.556</Hsp_bit-score>
      <Hsp_score>435</Hsp_score>
      <Hsp_evalue>1.63358e-42</Hsp_evalue>
      <Hsp_query-from>1</Hsp_query-from>
      <Hsp_query-to>141</Hsp_query-to>
      <Hsp_hit-from>39</Hsp_hit-from>
      <Hsp_hit-to>178</Hsp_hit-to>
      <Hsp_query-frame>0</Hsp_query-frame>
      <Hsp_hit-frame>0</Hsp_hit-frame>
      <Hsp_identity>101</Hsp_identity>
      <Hsp_positive>119</Hsp_positive>
      <Hsp_gaps>1</Hsp_gaps>
      <Hsp_align-len>141</Hsp_align-len>
      <Hsp_qseq>MSFGFRVFGLVLIILDIIMVIVDLSLSEKSRDVGGAPETVSLVISFFFLIDVLLRVYVEGFKVYFSSKLNIVDACIVVITLVVTMIYAFSDFSGASLIPRVVTFLRSLRILILVRIFRLASQKRELEKVTRRMVSENKRRY</Hsp_qseq>
      <Hsp_hseq>MSFGFRVFGVVLIIVDIIVVIVDLAISEK-KGVREILEGVSLAIALFFLIDVLLRVFVEGFKNYFQSKLNILDAFIVVGTLLINMTYSFSDLAAADQIPRMVTLLRVLRIIILIRIFRLASQKKQLEVVTRRMVSENKRRY</Hsp_hseq>
      <Hsp_midline>MSFGFRVFG+VLII+DII+VIVDL++SEK + V    E VSL I+ FFLIDVLLRV+VEGFK YF SKLNI+DA IVV TL++ M Y+FSD + A  IPR+VT LR LRI+IL+RIFRLASQK++LE VTRRMVSENKRRY</Hsp_midline>
    </Hsp>
  </Hit_hsps>
</Hit>
<Hit>
  <Hit_num>34</Hit_num>
  <Hit_id>gi|677372208|gb|KFP98330.1|</Hit_id>
  <Hit_def>Phosphatidylinositol 3,4,5-trisphosphate 3-phosphatase TPTE2, partial [Leptosomus discolor]</Hit_def>
  <Hit_accession>KFP98330</Hit_accession>
  <Hit_len>466</Hit_len>
  <Hit_hsps>
    <Hsp>
      <Hsp_num>1</Hsp_num>
      <Hsp_bit-score>162.784</Hsp_bit-score>
      <Hsp_score>433</Hsp_score>
      <Hsp_evalue>2.79046e-42</Hsp_evalue>
      <Hsp_query-from>1</Hsp_query-from>
      <Hsp_query-to>141</Hsp_query-to>
      <Hsp_hit-from>12</Hsp_hit-from>
      <Hsp_hit-to>152</Hsp_hit-to>
      <Hsp_query-frame>0</Hsp_query-frame>
      <Hsp_hit-frame>0</Hsp_hit-frame>
      <Hsp_identity>98</Hsp_identity>
      <Hsp_positive>118</Hsp_positive>
      <Hsp_gaps>0</Hsp_gaps>
      <Hsp_align-len>141</Hsp_align-len>
      <Hsp_qseq>MSFGFRVFGLVLIILDIIMVIVDLSLSEKSRDVGGAPETVSLVISFFFLIDVLLRVYVEGFKVYFSSKLNIVDACIVVITLVVTMIYAFSDFSGASLIPRVVTFLRSLRILILVRIFRLASQKRELEKVTRRMVSENKRRY</Hsp_qseq>
      <Hsp_hseq>MSFGFRVFGVVLIIVDIIVVIVDLAISEKKKGVREILEGVSLAIALFFLIDVLLRVFVEGFRNYFRSKLNILDAFIVVGTLLINMTYSFSDLAAADQMPRMVILLRVLRIVILIRIFRLASQKKQLEVVTRRMVSENKRRY</Hsp_hseq>
      <Hsp_midline>MSFGFRVFG+VLII+DII+VIVDL++SEK + V    E VSL I+ FFLIDVLLRV+VEGF+ YF SKLNI+DA IVV TL++ M Y+FSD + A  +PR+V  LR LRI+IL+RIFRLASQK++LE VTRRMVSENKRRY</Hsp_midline>
    </Hsp>
  </Hit_hsps>
</Hit>
<Hit>
  <Hit_num>35</Hit_num>
  <Hit_id>gi|676595994|gb|KFO81927.1|</Hit_id>
  <Hit_def>Phosphatidylinositol 3,4,5-trisphosphate 3-phosphatase TPTE2, partial [Cuculus canorus]</Hit_def>
  <Hit_accession>KFO81927</Hit_accession>
  <Hit_len>493</Hit_len>
  <Hit_hsps>
    <Hsp>
      <Hsp_num>1</Hsp_num>
      <Hsp_bit-score>162.012</Hsp_bit-score>
      <Hsp_score>431</Hsp_score>
      <Hsp_evalue>4.76651e-42</Hsp_evalue>
      <Hsp_query-from>1</Hsp_query-from>
      <Hsp_query-to>141</Hsp_query-to>
      <Hsp_hit-from>39</Hsp_hit-from>
      <Hsp_hit-to>179</Hsp_hit-to>
      <Hsp_query-frame>0</Hsp_query-frame>
      <Hsp_hit-frame>0</Hsp_hit-frame>
      <Hsp_identity>94</Hsp_identity>
      <Hsp_positive>116</Hsp_positive>
      <Hsp_gaps>0</Hsp_gaps>
      <Hsp_align-len>141</Hsp_align-len>
      <Hsp_qseq>MSFGFRVFGLVLIILDIIMVIVDLSLSEKSRDVGGAPETVSLVISFFFLIDVLLRVYVEGFKVYFSSKLNIVDACIVVITLVVTMIYAFSDFSGASLIPRVVTFLRSLRILILVRIFRLASQKRELEKVTRRMVSENKRRY</Hsp_qseq>
      <Hsp_hseq>MSFGFRIFGVALIVVDIIVFIVDLTINEKERGVREILEGVSLAIALFFLVDVLLRVFVEGFRNYFQSKLNILDAFIVVGTLLINMTYCFSDLAALDQIPRMVTFLRVLRIVILIRVFRLASQKKQLEVVTRRMVSENKRRY</Hsp_hseq>
      <Hsp_midline>MSFGFR+FG+ LI++DII+ IVDL+++EK R V    E VSL I+ FFL+DVLLRV+VEGF+ YF SKLNI+DA IVV TL++ M Y FSD +    IPR+VTFLR LRI+IL+R+FRLASQK++LE VTRRMVSENKRRY</Hsp_midline>
    </Hsp>
  </Hit_hsps>
</Hit>
<Hit>
  <Hit_num>36</Hit_num>
  <Hit_id>gi|677487475|gb|KFQ76880.1|</Hit_id>
  <Hit_def>Phosphatidylinositol 3,4,5-trisphosphate 3-phosphatase TPTE2, partial [Phaethon lepturus]</Hit_def>
  <Hit_accession>KFQ76880</Hit_accession>
  <Hit_len>465</Hit_len>
  <Hit_hsps>
    <Hsp>
      <Hsp_num>1</Hsp_num>
      <Hsp_bit-score>161.239</Hsp_bit-score>
      <Hsp_score>429</Hsp_score>
      <Hsp_evalue>8.14174e-42</Hsp_evalue>
      <Hsp_query-from>1</Hsp_query-from>
      <Hsp_query-to>141</Hsp_query-to>
      <Hsp_hit-from>12</Hsp_hit-from>
      <Hsp_hit-to>151</Hsp_hit-to>
      <Hsp_query-frame>0</Hsp_query-frame>
      <Hsp_hit-frame>0</Hsp_hit-frame>
      <Hsp_identity>100</Hsp_identity>
      <Hsp_positive>118</Hsp_positive>
      <Hsp_gaps>1</Hsp_gaps>
      <Hsp_align-len>141</Hsp_align-len>
      <Hsp_qseq>MSFGFRVFGLVLIILDIIMVIVDLSLSEKSRDVGGAPETVSLVISFFFLIDVLLRVYVEGFKVYFSSKLNIVDACIVVITLVVTMIYAFSDFSGASLIPRVVTFLRSLRILILVRIFRLASQKRELEKVTRRMVSENKRRY</Hsp_qseq>
      <Hsp_hseq>MSFGFRVFGVVLIIVDILVVIVDLSISEK-KGVREILEGVSLAIALFFLIDVLLRVFVEGFKNYFRSKLNILDAFIVVGTLLIDMTYSFSDLAAADQIPRMVTLFRVLRIVILIRIFRLASQKKQLEVVTRRMVSENKRRY</Hsp_hseq>
      <Hsp_midline>MSFGFRVFG+VLII+DI++VIVDLS+SEK + V    E VSL I+ FFLIDVLLRV+VEGFK YF SKLNI+DA IVV TL++ M Y+FSD + A  IPR+VT  R LRI+IL+RIFRLASQK++LE VTRRMVSENKRRY</Hsp_midline>
    </Hsp>
  </Hit_hsps>
</Hit>
<Hit>
  <Hit_num>37</Hit_num>
  <Hit_id>gi|678132828|gb|KFV02010.1|</Hit_id>
  <Hit_def>Phosphatidylinositol 3,4,5-trisphosphate 3-phosphatase TPTE2, partial [Pterocles gutturalis]</Hit_def>
  <Hit_accession>KFV02010</Hit_accession>
  <Hit_len>492</Hit_len>
  <Hit_hsps>
    <Hsp>
      <Hsp_num>1</Hsp_num>
      <Hsp_bit-score>160.853</Hsp_bit-score>
      <Hsp_score>428</Hsp_score>
      <Hsp_evalue>1.06407e-41</Hsp_evalue>
      <Hsp_query-from>1</Hsp_query-from>
      <Hsp_query-to>141</Hsp_query-to>
      <Hsp_hit-from>39</Hsp_hit-from>
      <Hsp_hit-to>178</Hsp_hit-to>
      <Hsp_query-frame>0</Hsp_query-frame>
      <Hsp_hit-frame>0</Hsp_hit-frame>
      <Hsp_identity>101</Hsp_identity>
      <Hsp_positive>119</Hsp_positive>
      <Hsp_gaps>1</Hsp_gaps>
      <Hsp_align-len>141</Hsp_align-len>
      <Hsp_qseq>MSFGFRVFGLVLIILDIIMVIVDLSLSEKSRDVGGAPETVSLVISFFFLIDVLLRVYVEGFKVYFSSKLNIVDACIVVITLVVTMIYAFSDFSGASLIPRVVTFLRSLRILILVRIFRLASQKRELEKVTRRMVSENKRRY</Hsp_qseq>
      <Hsp_hseq>MSFGFRVFGVVLIIVDIIVVIVDLAISEK-KGVREILEGVSLAIALFFLIDVLLRVFVEGFRNYFWSKLNILDAFIVVGTLLINMTYSFSDLAAADQIPRMVTVLRVLRIVILVRIFRLASQKKQLEVVTRRMVSENKRRY</Hsp_hseq>
      <Hsp_midline>MSFGFRVFG+VLII+DII+VIVDL++SEK + V    E VSL I+ FFLIDVLLRV+VEGF+ YF SKLNI+DA IVV TL++ M Y+FSD + A  IPR+VT LR LRI+ILVRIFRLASQK++LE VTRRMVSENKRRY</Hsp_midline>
    </Hsp>
  </Hit_hsps>
</Hit>
<Hit>
  <Hit_num>38</Hit_num>
  <Hit_id>gi|677410919|gb|KFQ18929.1|</Hit_id>
  <Hit_def>Phosphatidylinositol 3,4,5-trisphosphate 3-phosphatase TPTE2, partial [Merops nubicus]</Hit_def>
  <Hit_accession>KFQ18929</Hit_accession>
  <Hit_len>435</Hit_len>
  <Hit_hsps>
    <Hsp>
      <Hsp_num>1</Hsp_num>
      <Hsp_bit-score>160.853</Hsp_bit-score>
      <Hsp_score>428</Hsp_score>
      <Hsp_evalue>1.06407e-41</Hsp_evalue>
      <Hsp_query-from>1</Hsp_query-from>
      <Hsp_query-to>141</Hsp_query-to>
      <Hsp_hit-from>12</Hsp_hit-from>
      <Hsp_hit-to>151</Hsp_hit-to>
      <Hsp_query-frame>0</Hsp_query-frame>
      <Hsp_hit-frame>0</Hsp_hit-frame>
      <Hsp_identity>97</Hsp_identity>
      <Hsp_positive>119</Hsp_positive>
      <Hsp_gaps>1</Hsp_gaps>
      <Hsp_align-len>141</Hsp_align-len>
      <Hsp_qseq>MSFGFRVFGLVLIILDIIMVIVDLSLSEKSRDVGGAPETVSLVISFFFLIDVLLRVYVEGFKVYFSSKLNIVDACIVVITLVVTMIYAFSDFSGASLIPRVVTFLRSLRILILVRIFRLASQKRELEKVTRRMVSENKRRY</Hsp_qseq>
      <Hsp_hseq>MSFGFRVFGVVLIIVDIIVVIVDLAINEK-KGVREILEGISLAIALFFLVDVLLRVFVEGFRNYFQSKLNILDAFIVVGTLLINMTYSFSDLAAADQIPRMVTLLRVLRIIILIRIFRLASQKKQLEVVTRRMVSENKRRY</Hsp_hseq>
      <Hsp_midline>MSFGFRVFG+VLII+DII+VIVDL+++EK + V    E +SL I+ FFL+DVLLRV+VEGF+ YF SKLNI+DA IVV TL++ M Y+FSD + A  IPR+VT LR LRI+IL+RIFRLASQK++LE VTRRMVSENKRRY</Hsp_midline>
    </Hsp>
  </Hit_hsps>
</Hit>
<Hit>
  <Hit_num>39</Hit_num>
  <Hit_id>gi|683466881|gb|KFZ61090.1|</Hit_id>
  <Hit_def>Phosphatidylinositol 3,4,5-trisphosphate 3-phosphatase TPTE2, partial [Podiceps cristatus]</Hit_def>
  <Hit_accession>KFZ61090</Hit_accession>
  <Hit_len>492</Hit_len>
  <Hit_hsps>
    <Hsp>
      <Hsp_num>1</Hsp_num>
      <Hsp_bit-score>160.467</Hsp_bit-score>
      <Hsp_score>427</Hsp_score>
      <Hsp_evalue>1.39067e-41</Hsp_evalue>
      <Hsp_query-from>1</Hsp_query-from>
      <Hsp_query-to>141</Hsp_query-to>
      <Hsp_hit-from>39</Hsp_hit-from>
      <Hsp_hit-to>178</Hsp_hit-to>
      <Hsp_query-frame>0</Hsp_query-frame>
      <Hsp_hit-frame>0</Hsp_hit-frame>
      <Hsp_identity>100</Hsp_identity>
      <Hsp_positive>118</Hsp_positive>
      <Hsp_gaps>1</Hsp_gaps>
      <Hsp_align-len>141</Hsp_align-len>
      <Hsp_qseq>MSFGFRVFGLVLIILDIIMVIVDLSLSEKSRDVGGAPETVSLVISFFFLIDVLLRVYVEGFKVYFSSKLNIVDACIVVITLVVTMIYAFSDFSGASLIPRVVTFLRSLRILILVRIFRLASQKRELEKVTRRMVSENKRRY</Hsp_qseq>
      <Hsp_hseq>MSFGFRVFGVVLIIVDITVVIVDLAISEK-KGVREILEGVSLAIALFFLIDVLLRVFVEGFRNYFRSKLNILDAVIVVGTLLINMTYSFSDLAAADQIPRMVTLLRVLRIVILVRIFRLASQKKQLEVVTRRMVSENKRRY</Hsp_hseq>
      <Hsp_midline>MSFGFRVFG+VLII+DI +VIVDL++SEK + V    E VSL I+ FFLIDVLLRV+VEGF+ YF SKLNI+DA IVV TL++ M Y+FSD + A  IPR+VT LR LRI+ILVRIFRLASQK++LE VTRRMVSENKRRY</Hsp_midline>
    </Hsp>
  </Hit_hsps>
</Hit>
<Hit>
  <Hit_num>40</Hit_num>
  <Hit_id>gi|677291383|gb|KFP73811.1|</Hit_id>
  <Hit_def>Phosphatidylinositol 3,4,5-trisphosphate 3-phosphatase TPTE2, partial [Apaloderma vittatum]</Hit_def>
  <Hit_accession>KFP73811</Hit_accession>
  <Hit_len>493</Hit_len>
  <Hit_hsps>
    <Hsp>
      <Hsp_num>1</Hsp_num>
      <Hsp_bit-score>160.467</Hsp_bit-score>
      <Hsp_score>427</Hsp_score>
      <Hsp_evalue>1.39067e-41</Hsp_evalue>
      <Hsp_query-from>1</Hsp_query-from>
      <Hsp_query-to>141</Hsp_query-to>
      <Hsp_hit-from>39</Hsp_hit-from>
      <Hsp_hit-to>179</Hsp_hit-to>
      <Hsp_query-frame>0</Hsp_query-frame>
      <Hsp_hit-frame>0</Hsp_hit-frame>
      <Hsp_identity>96</Hsp_identity>
      <Hsp_positive>117</Hsp_positive>
      <Hsp_gaps>0</Hsp_gaps>
      <Hsp_align-len>141</Hsp_align-len>
      <Hsp_qseq>MSFGFRVFGLVLIILDIIMVIVDLSLSEKSRDVGGAPETVSLVISFFFLIDVLLRVYVEGFKVYFSSKLNIVDACIVVITLVVTMIYAFSDFSGASLIPRVVTFLRSLRILILVRIFRLASQKRELEKVTRRMVSENKRRY</Hsp_qseq>
      <Hsp_hseq>MSFGFRVFGVVLIIVDIIIVIADLAIGEKKKGVREILEGVSLAIALFFLIDVLLRVFVEGFRNYFRSKLNILDAVIVVGTLLIDLTYSFSELAAADQIPRMVTLLRVLRIVILIRIFRLASQKKQLEVVTRRMVSENKRRY</Hsp_hseq>
      <Hsp_midline>MSFGFRVFG+VLII+DII+VI DL++ EK + V    E VSL I+ FFLIDVLLRV+VEGF+ YF SKLNI+DA IVV TL++ + Y+FS+ + A  IPR+VT LR LRI+IL+RIFRLASQK++LE VTRRMVSENKRRY</Hsp_midline>
    </Hsp>
  </Hit_hsps>
</Hit>
<Hit>
  <Hit_num>41</Hit_num>
  <Hit_id>gi|697453232|gb|KGL91120.1|</Hit_id>
  <Hit_def>Phosphatidylinositol 3,4,5-trisphosphate 3-phosphatase TPTE2, partial [Charadrius vociferus]</Hit_def>
  <Hit_accession>KGL91120</Hit_accession>
  <Hit_len>492</Hit_len>
  <Hit_hsps>
    <Hsp>
      <Hsp_num>1</Hsp_num>
      <Hsp_bit-score>159.694</Hsp_bit-score>
      <Hsp_score>425</Hsp_score>
      <Hsp_evalue>2.37532e-41</Hsp_evalue>
      <Hsp_query-from>1</Hsp_query-from>
      <Hsp_query-to>141</Hsp_query-to>
      <Hsp_hit-from>39</Hsp_hit-from>
      <Hsp_hit-to>178</Hsp_hit-to>
      <Hsp_query-frame>0</Hsp_query-frame>
      <Hsp_hit-frame>0</Hsp_hit-frame>
      <Hsp_identity>98</Hsp_identity>
      <Hsp_positive>118</Hsp_positive>
      <Hsp_gaps>1</Hsp_gaps>
      <Hsp_align-len>141</Hsp_align-len>
      <Hsp_qseq>MSFGFRVFGLVLIILDIIMVIVDLSLSEKSRDVGGAPETVSLVISFFFLIDVLLRVYVEGFKVYFSSKLNIVDACIVVITLVVTMIYAFSDFSGASLIPRVVTFLRSLRILILVRIFRLASQKRELEKVTRRMVSENKRRY</Hsp_qseq>
      <Hsp_hseq>MSFGFRVFGVVLIIVDIIVVIVDLAVSEK-KGVREILEGVSLAIALFFLIDVVLRVFVEGFRNYFRSKLNILDAFIVVGTLLINMTYSFSDLAAADQIPRMVIFFRVLRIVILIRIFRLASQKKQLEVVTRRMVSENKRRY</Hsp_hseq>
      <Hsp_midline>MSFGFRVFG+VLII+DII+VIVDL++SEK + V    E VSL I+ FFLIDV+LRV+VEGF+ YF SKLNI+DA IVV TL++ M Y+FSD + A  IPR+V F R LRI+IL+RIFRLASQK++LE VTRRMVSENKRRY</Hsp_midline>
    </Hsp>
  </Hit_hsps>
</Hit>
<Hit>
  <Hit_num>42</Hit_num>
  <Hit_id>gi|677558590|gb|KFR17156.1|</Hit_id>
  <Hit_def>Phosphatidylinositol 3,4,5-trisphosphate 3-phosphatase TPTE2, partial [Opisthocomus hoazin]</Hit_def>
  <Hit_accession>KFR17156</Hit_accession>
  <Hit_len>492</Hit_len>
  <Hit_hsps>
    <Hsp>
      <Hsp_num>1</Hsp_num>
      <Hsp_bit-score>159.308</Hsp_bit-score>
      <Hsp_score>424</Hsp_score>
      <Hsp_evalue>3.10432e-41</Hsp_evalue>
      <Hsp_query-from>1</Hsp_query-from>
      <Hsp_query-to>141</Hsp_query-to>
      <Hsp_hit-from>39</Hsp_hit-from>
      <Hsp_hit-to>178</Hsp_hit-to>
      <Hsp_query-frame>0</Hsp_query-frame>
      <Hsp_hit-frame>0</Hsp_hit-frame>
      <Hsp_identity>99</Hsp_identity>
      <Hsp_positive>118</Hsp_positive>
      <Hsp_gaps>1</Hsp_gaps>
      <Hsp_align-len>141</Hsp_align-len>
      <Hsp_qseq>MSFGFRVFGLVLIILDIIMVIVDLSLSEKSRDVGGAPETVSLVISFFFLIDVLLRVYVEGFKVYFSSKLNIVDACIVVITLVVTMIYAFSDFSGASLIPRVVTFLRSLRILILVRIFRLASQKRELEKVTRRMVSENKRRY</Hsp_qseq>
      <Hsp_hseq>MSFGFRVFGVVLIIVDIIVVIVDLAIGEK-KGVREILEGVSLAIALFFLIDVLLRVFVEGFRNYFRSKLNILDAFIVVGTLLINMTYSFSDLAEADQIPRMVTLLRVLRIVILIRIFRLASQKKQLEVVTRRMVSENKRRY</Hsp_hseq>
      <Hsp_midline>MSFGFRVFG+VLII+DII+VIVDL++ EK + V    E VSL I+ FFLIDVLLRV+VEGF+ YF SKLNI+DA IVV TL++ M Y+FSD + A  IPR+VT LR LRI+IL+RIFRLASQK++LE VTRRMVSENKRRY</Hsp_midline>
    </Hsp>
  </Hit_hsps>
</Hit>
<Hit>
  <Hit_num>43</Hit_num>
  <Hit_id>gi|678216241|gb|KFV83220.1|</Hit_id>
  <Hit_def>Phosphatidylinositol 3,4,5-trisphosphate 3-phosphatase TPTE2, partial [Struthio camelus australis]</Hit_def>
  <Hit_accession>KFV83220</Hit_accession>
  <Hit_len>493</Hit_len>
  <Hit_hsps>
    <Hsp>
      <Hsp_num>1</Hsp_num>
      <Hsp_bit-score>158.922</Hsp_bit-score>
      <Hsp_score>423</Hsp_score>
      <Hsp_evalue>4.05705e-41</Hsp_evalue>
      <Hsp_query-from>1</Hsp_query-from>
      <Hsp_query-to>141</Hsp_query-to>
      <Hsp_hit-from>39</Hsp_hit-from>
      <Hsp_hit-to>179</Hsp_hit-to>
      <Hsp_query-frame>0</Hsp_query-frame>
      <Hsp_hit-frame>0</Hsp_hit-frame>
      <Hsp_identity>96</Hsp_identity>
      <Hsp_positive>116</Hsp_positive>
      <Hsp_gaps>0</Hsp_gaps>
      <Hsp_align-len>141</Hsp_align-len>
      <Hsp_qseq>MSFGFRVFGLVLIILDIIMVIVDLSLSEKSRDVGGAPETVSLVISFFFLIDVLLRVYVEGFKVYFSSKLNIVDACIVVITLVVTMIYAFSDFSGASLIPRVVTFLRSLRILILVRIFRLASQKRELEKVTRRMVSENKRRY</Hsp_qseq>
      <Hsp_hseq>MSFGFRVFGVLLIIVDIIVVIVDLAIGEKKRSIREILEGVSLAIALFFLVDVLLRVSVEGFRNYFRSKLNILDAFIVVGTLLINMTYSFSDLAEADQMPRMVAVLRVLRIVILVRIFRLASQKKQLEVVTRRMVSENKRRY</Hsp_hseq>
      <Hsp_midline>MSFGFRVFG++LII+DII+VIVDL++ EK R +    E VSL I+ FFL+DVLLRV VEGF+ YF SKLNI+DA IVV TL++ M Y+FSD + A  +PR+V  LR LRI+ILVRIFRLASQK++LE VTRRMVSENKRRY</Hsp_midline>
    </Hsp>
  </Hit_hsps>
</Hit>
<Hit>
  <Hit_num>44</Hit_num>
  <Hit_id>gi|678185561|gb|KFV53283.1|</Hit_id>
  <Hit_def>Phosphatidylinositol 3,4,5-trisphosphate 3-phosphatase TPTE2, partial [Tyto alba]</Hit_def>
  <Hit_accession>KFV53283</Hit_accession>
  <Hit_len>438</Hit_len>
  <Hit_hsps>
    <Hsp>
      <Hsp_num>1</Hsp_num>
      <Hsp_bit-score>158.15</Hsp_bit-score>
      <Hsp_score>421</Hsp_score>
      <Hsp_evalue>6.92929e-41</Hsp_evalue>
      <Hsp_query-from>1</Hsp_query-from>
      <Hsp_query-to>141</Hsp_query-to>
      <Hsp_hit-from>39</Hsp_hit-from>
      <Hsp_hit-to>178</Hsp_hit-to>
      <Hsp_query-frame>0</Hsp_query-frame>
      <Hsp_hit-frame>0</Hsp_hit-frame>
      <Hsp_identity>98</Hsp_identity>
      <Hsp_positive>117</Hsp_positive>
      <Hsp_gaps>1</Hsp_gaps>
      <Hsp_align-len>141</Hsp_align-len>
      <Hsp_qseq>MSFGFRVFGLVLIILDIIMVIVDLSLSEKSRDVGGAPETVSLVISFFFLIDVLLRVYVEGFKVYFSSKLNIVDACIVVITLVVTMIYAFSDFSGASLIPRVVTFLRSLRILILVRIFRLASQKRELEKVTRRMVSENKRRY</Hsp_qseq>
      <Hsp_hseq>MSFGFRVFGVVLIFVDIIVVIVDLAISEK-RSVRDILEGVSLAIALFFLIDVLLRVFVQGFQNYFQSKLNILDALIVVGTLLIGMTYSFSDLATADQIPRMVTLFRVLRIVILIRIFRLASQKKQLEVVTRRMVSENKRRY</Hsp_hseq>
      <Hsp_midline>MSFGFRVFG+VLI +DII+VIVDL++SEK R V    E VSL I+ FFLIDVLLRV+V+GF+ YF SKLNI+DA IVV TL++ M Y+FSD + A  IPR+VT  R LRI+IL+RIFRLASQK++LE VTRRMVSENKRRY</Hsp_midline>
    </Hsp>
  </Hit_hsps>
</Hit>
<Hit>
  <Hit_num>45</Hit_num>
  <Hit_id>gi|676413634|gb|KFO57358.1|</Hit_id>
  <Hit_def>Phosphatidylinositol 3,4,5-trisphosphate 3-phosphatase TPTE2, partial [Corvus brachyrhynchos]</Hit_def>
  <Hit_accession>KFO57358</Hit_accession>
  <Hit_len>492</Hit_len>
  <Hit_hsps>
    <Hsp>
      <Hsp_num>1</Hsp_num>
      <Hsp_bit-score>156.991</Hsp_bit-score>
      <Hsp_score>418</Hsp_score>
      <Hsp_evalue>1.54664e-40</Hsp_evalue>
      <Hsp_query-from>1</Hsp_query-from>
      <Hsp_query-to>141</Hsp_query-to>
      <Hsp_hit-from>39</Hsp_hit-from>
      <Hsp_hit-to>178</Hsp_hit-to>
      <Hsp_query-frame>0</Hsp_query-frame>
      <Hsp_hit-frame>0</Hsp_hit-frame>
      <Hsp_identity>94</Hsp_identity>
      <Hsp_positive>114</Hsp_positive>
      <Hsp_gaps>1</Hsp_gaps>
      <Hsp_align-len>141</Hsp_align-len>
      <Hsp_qseq>MSFGFRVFGLVLIILDIIMVIVDLSLSEKSRDVGGAPETVSLVISFFFLIDVLLRVYVEGFKVYFSSKLNIVDACIVVITLVVTMIYAFSDFSGASLIPRVVTFLRSLRILILVRIFRLASQKRELEKVTRRMVSENKRRY</Hsp_qseq>
      <Hsp_hseq>MSFGFRVFGVVLVIVDIIVVILDLAVSEGKTGTE-VPEGVALAIALFFLVDVLLRVFVEGFRNYFRSKLNILDACIVVGTLLINLTYCFLDFDAVEEIPRMVIFLRILRIVILVRIFHLASQKKQLEVVTRRMVSENKRRY</Hsp_hseq>
      <Hsp_midline>MSFGFRVFG+VL+I+DII+VI+DL++SE        PE V+L I+ FFL+DVLLRV+VEGF+ YF SKLNI+DACIVV TL++ + Y F DF     IPR+V FLR LRI+ILVRIF LASQK++LE VTRRMVSENKRRY</Hsp_midline>
    </Hsp>
  </Hit_hsps>
</Hit>
<Hit>
  <Hit_num>46</Hit_num>
  <Hit_id>gi|677448965|gb|KFQ41554.1|</Hit_id>
  <Hit_def>Phosphatidylinositol 3,4,5-trisphosphate 3-phosphatase TPTE2, partial [Nestor notabilis]</Hit_def>
  <Hit_accession>KFQ41554</Hit_accession>
  <Hit_len>492</Hit_len>
  <Hit_hsps>
    <Hsp>
      <Hsp_num>1</Hsp_num>
      <Hsp_bit-score>155.447</Hsp_bit-score>
      <Hsp_score>414</Hsp_score>
      <Hsp_evalue>4.51115e-40</Hsp_evalue>
      <Hsp_query-from>1</Hsp_query-from>
      <Hsp_query-to>141</Hsp_query-to>
      <Hsp_hit-from>39</Hsp_hit-from>
      <Hsp_hit-to>178</Hsp_hit-to>
      <Hsp_query-frame>0</Hsp_query-frame>
      <Hsp_hit-frame>0</Hsp_hit-frame>
      <Hsp_identity>97</Hsp_identity>
      <Hsp_positive>116</Hsp_positive>
      <Hsp_gaps>1</Hsp_gaps>
      <Hsp_align-len>141</Hsp_align-len>
      <Hsp_qseq>MSFGFRVFGLVLIILDIIMVIVDLSLSEKSRDVGGAPETVSLVISFFFLIDVLLRVYVEGFKVYFSSKLNIVDACIVVITLVVTMIYAFSDFSGASLIPRVVTFLRSLRILILVRIFRLASQKRELEKVTRRMVSENKRRY</Hsp_qseq>
      <Hsp_hseq>MSFGFRVFGVVLIIVDIIVVILDLAIGEK-KGVRDILEGVSLAIALFFLIDVLLRVFVEGFRNYFRSKLNILDAFIVVGTLLINMTYSFSGLAAADQIPRMVTLFRVLRIVILVRIFRLASQKKQLEVVTRRMVSENKRRY</Hsp_hseq>
      <Hsp_midline>MSFGFRVFG+VLII+DII+VI+DL++ EK + V    E VSL I+ FFLIDVLLRV+VEGF+ YF SKLNI+DA IVV TL++ M Y+FS  + A  IPR+VT  R LRI+ILVRIFRLASQK++LE VTRRMVSENKRRY</Hsp_midline>
    </Hsp>
  </Hit_hsps>
</Hit>
<Hit>
  <Hit_num>47</Hit_num>
  <Hit_id>gi|677419490|gb|KFQ23966.1|</Hit_id>
  <Hit_def>Phosphatidylinositol 3,4,5-trisphosphate 3-phosphatase TPTE2, partial [Mesitornis unicolor]</Hit_def>
  <Hit_accession>KFQ23966</Hit_accession>
  <Hit_len>493</Hit_len>
  <Hit_hsps>
    <Hsp>
      <Hsp_num>1</Hsp_num>
      <Hsp_bit-score>151.973</Hsp_bit-score>
      <Hsp_score>405</Hsp_score>
      <Hsp_evalue>5.01376e-39</Hsp_evalue>
      <Hsp_query-from>1</Hsp_query-from>
      <Hsp_query-to>141</Hsp_query-to>
      <Hsp_hit-from>39</Hsp_hit-from>
      <Hsp_hit-to>179</Hsp_hit-to>
      <Hsp_query-frame>0</Hsp_query-frame>
      <Hsp_hit-frame>0</Hsp_hit-frame>
      <Hsp_identity>90</Hsp_identity>
      <Hsp_positive>114</Hsp_positive>
      <Hsp_gaps>0</Hsp_gaps>
      <Hsp_align-len>141</Hsp_align-len>
      <Hsp_qseq>MSFGFRVFGLVLIILDIIMVIVDLSLSEKSRDVGGAPETVSLVISFFFLIDVLLRVYVEGFKVYFSSKLNIVDACIVVITLVVTMIYAFSDFSGASLIPRVVTFLRSLRILILVRIFRLASQKRELEKVTRRMVSENKRRY</Hsp_qseq>
      <Hsp_hseq>MSFGFRIFGVVLIIVDNIFVIVDLAVLGKKKYLSDIFEGVSLAIAYFFLIDVLLRVFVEGFRKYFQYKLNILDAFIVVGTLIINMIYTLSGFTEVNQIPRMVTLFRAMRIIILMRVFRLASQKKQLEMVTRRMVSENKRRY</Hsp_hseq>
      <Hsp_midline>MSFGFR+FG+VLII+D I VIVDL++  K + +    E VSL I++FFLIDVLLRV+VEGF+ YF  KLNI+DA IVV TL++ MIY  S F+  + IPR+VT  R++RI+IL+R+FRLASQK++LE VTRRMVSENKRRY</Hsp_midline>
    </Hsp>
  </Hit_hsps>
</Hit>
<Hit>
  <Hit_num>48</Hit_num>
  <Hit_id>gi|944206625|gb|KQK73816.1|</Hit_id>
  <Hit_def>phosphatidylinositol 3,4,5-trisphosphate 3-phosphatase TPTE2-like protein [Amazona aestiva]</Hit_def>
  <Hit_accession>KQK73816</Hit_accession>
  <Hit_len>509</Hit_len>
  <Hit_hsps>
    <Hsp>
      <Hsp_num>1</Hsp_num>
      <Hsp_bit-score>151.587</Hsp_bit-score>
      <Hsp_score>404</Hsp_score>
      <Hsp_evalue>6.55177e-39</Hsp_evalue>
      <Hsp_query-from>1</Hsp_query-from>
      <Hsp_query-to>141</Hsp_query-to>
      <Hsp_hit-from>54</Hsp_hit-from>
      <Hsp_hit-to>192</Hsp_hit-to>
      <Hsp_query-frame>0</Hsp_query-frame>
      <Hsp_hit-frame>0</Hsp_hit-frame>
      <Hsp_identity>95</Hsp_identity>
      <Hsp_positive>114</Hsp_positive>
      <Hsp_gaps>2</Hsp_gaps>
      <Hsp_align-len>141</Hsp_align-len>
      <Hsp_qseq>MSFGFRVFGLVLIILDIIMVIVDLSLSEKSRDVGGAPETVSLVISFFFLIDVLLRVYVEGFKVYFSSKLNIVDACIVVITLVVTMIYAFSDFSGASLIPRVVTFLRSLRILILVRIFRLASQKRELEKVTRRMVSENKRRY</Hsp_qseq>
      <Hsp_hseq>MSFGFRVFGVVLIIVDIIVVILDLAIGEKG--VREILEGVSLAIALFFLIDVLLRVFVEGFRNYFRSKLXILDAFIVVGTLLINMTYSFSSLAAADQIPRMVTLFRVLRIVILIRIFRLASQKKQLEVVTRRMVSENKRRY</Hsp_hseq>
      <Hsp_midline>MSFGFRVFG+VLII+DII+VI+DL++ EK   V    E VSL I+ FFLIDVLLRV+VEGF+ YF SKL I+DA IVV TL++ M Y+FS  + A  IPR+VT  R LRI+IL+RIFRLASQK++LE VTRRMVSENKRRY</Hsp_midline>
    </Hsp>
  </Hit_hsps>
</Hit>
<Hit>
  <Hit_num>49</Hit_num>
  <Hit_id>gi|483518864|gb|EOB04857.1|</Hit_id>
  <Hit_def>Phosphatidylinositol-3,4,5-trisphosphate 3-phosphatase TPTE2, partial [Anas platyrhynchos]</Hit_def>
  <Hit_accession>EOB04857</Hit_accession>
  <Hit_len>455</Hit_len>
  <Hit_hsps>
    <Hsp>
      <Hsp_num>1</Hsp_num>
      <Hsp_bit-score>151.587</Hsp_bit-score>
      <Hsp_score>404</Hsp_score>
      <Hsp_evalue>6.55177e-39</Hsp_evalue>
      <Hsp_query-from>3</Hsp_query-from>
      <Hsp_query-to>141</Hsp_query-to>
      <Hsp_hit-from>1</Hsp_hit-from>
      <Hsp_hit-to>139</Hsp_hit-to>
      <Hsp_query-frame>0</Hsp_query-frame>
      <Hsp_hit-frame>0</Hsp_hit-frame>
      <Hsp_identity>86</Hsp_identity>
      <Hsp_positive>113</Hsp_positive>
      <Hsp_gaps>0</Hsp_gaps>
      <Hsp_align-len>139</Hsp_align-len>
      <Hsp_qseq>FGFRVFGLVLIILDIIMVIVDLSLSEKSRDVGGAPETVSLVISFFFLIDVLLRVYVEGFKVYFSSKLNIVDACIVVITLVVTMIYAFSDFSGASLIPRVVTFLRSLRILILVRIFRLASQKRELEKVTRRMVSENKRRY</Hsp_qseq>
      <Hsp_hseq>FSFRVFGVVLIIVDIVVVIMDLAISEKKRGIREILEGISLAIALFFLVDVLMRVFVEGFRNYFRSKLNVLDAFIVVGTLLINLTYSFSDLAATDQMPRMVALFRVLRIVILIRIFRLASQKKQLEVVTRRMVSENKRRY</Hsp_hseq>
      <Hsp_midline>F FRVFG+VLII+DI++VI+DL++SEK R +    E +SL I+ FFL+DVL+RV+VEGF+ YF SKLN++DA IVV TL++ + Y+FSD +    +PR+V   R LRI+IL+RIFRLASQK++LE VTRRMVSENKRRY</Hsp_midline>
    </Hsp>
  </Hit_hsps>
</Hit>
<Hit>
  <Hit_num>50</Hit_num>
  <Hit_id>gi|676780087|gb|KFP06891.1|</Hit_id>
  <Hit_def>Phosphatidylinositol 3,4,5-trisphosphate 3-phosphatase TPTE2, partial [Calypte anna]</Hit_def>
  <Hit_accession>KFP06891</Hit_accession>
  <Hit_len>462</Hit_len>
  <Hit_hsps>
    <Hsp>
      <Hsp_num>1</Hsp_num>
      <Hsp_bit-score>149.271</Hsp_bit-score>
      <Hsp_score>398</Hsp_score>
      <Hsp_evalue>3.26195e-38</Hsp_evalue>
      <Hsp_query-from>1</Hsp_query-from>
      <Hsp_query-to>141</Hsp_query-to>
      <Hsp_hit-from>12</Hsp_hit-from>
      <Hsp_hit-to>151</Hsp_hit-to>
      <Hsp_query-frame>0</Hsp_query-frame>
      <Hsp_hit-frame>0</Hsp_hit-frame>
      <Hsp_identity>92</Hsp_identity>
      <Hsp_positive>113</Hsp_positive>
      <Hsp_gaps>1</Hsp_gaps>
      <Hsp_align-len>141</Hsp_align-len>
      <Hsp_qseq>MSFGFRVFGLVLIILDIIMVIVDLSLSEKSRDVGGAPETVSLVISFFFLIDVLLRVYVEGFKVYFSSKLNIVDACIVVITLVVTMIYAFSDFSGASLIPRVVTFLRSLRILILVRIFRLASQKRELEKVTRRMVSENKRRY</Hsp_qseq>
      <Hsp_hseq>MSFGFRVFGIVLIIVDITVLIADLAINEK-KGVRLILEGVSLAIAFFFLIDVLLRVFVEGIRNYFQSILNFLDALIVVGTLLINMTYSFSDLAAAEKIPRMFTFLRVLRIAILIRVFRLASQKKQLEVATRRMVSENKRRY</Hsp_hseq>
      <Hsp_midline>MSFGFRVFG+VLII+DI ++I DL+++EK + V    E VSL I+FFFLIDVLLRV+VEG + YF S LN +DA IVV TL++ M Y+FSD + A  IPR+ TFLR LRI IL+R+FRLASQK++LE  TRRMVSENKRRY</Hsp_midline>
    </Hsp>
  </Hit_hsps>
</Hit>
<Hit>
  <Hit_num>51</Hit_num>
  <Hit_id>gi|76827498|gb|AAI07330.1|</Hit_id>
  <Hit_def>Transmembrane phosphatase with tensin homology [Mus musculus]</Hit_def>
  <Hit_accession>AAI07330</Hit_accession>
  <Hit_len>664</Hit_len>
  <Hit_hsps>
    <Hsp>
      <Hsp_num>1</Hsp_num>
      <Hsp_bit-score>119.584</Hsp_bit-score>
      <Hsp_score>321</Hsp_score>
      <Hsp_evalue>2.81865e-29</Hsp_evalue>
      <Hsp_query-from>2</Hsp_query-from>
      <Hsp_query-to>141</Hsp_query-to>
      <Hsp_hit-from>211</Hsp_hit-from>
      <Hsp_hit-to>350</Hsp_hit-to>
      <Hsp_query-frame>0</Hsp_query-frame>
      <Hsp_hit-frame>0</Hsp_hit-frame>
      <Hsp_identity>72</Hsp_identity>
      <Hsp_positive>102</Hsp_positive>
      <Hsp_gaps>0</Hsp_gaps>
      <Hsp_align-len>140</Hsp_align-len>
      <Hsp_qseq>SFGFRVFGLVLIILDIIMVIVDLSLSEKSRDVGGAPETVSLVISFFFLIDVLLRVYVEGFKVYFSSKLNIVDACIVVITLVVTMIYAFSDFSGASLIPRVVTFLRSLRILILVRIFRLASQKRELEKVTRRMVSENKRRY</Hsp_qseq>
      <Hsp_hseq>SVAFRIFGIFLVILDVFLVVVDLNVSEKKIYIPLDYRSISLAIALFFLVDILLRVSVEGRRRYFSDVLNTLDAVVIGVTVVVAVIYALYDKHFLRDIPRLAVLLRPLRLLILIRILQLAHQKRQLERLTRKLVSGNKRRY</Hsp_hseq>
      <Hsp_midline>S  FR+FG+ L+ILD+ +V+VDL++SEK   +     ++SL I+ FFL+D+LLRV VEG + YFS  LN +DA ++ +T+VV +IYA  D      IPR+   LR LR+LIL+RI +LA QKR+LE++TR++VS NKRRY</Hsp_midline>
    </Hsp>
  </Hit_hsps>
</Hit>
<Hit>
  <Hit_num>52</Hit_num>
  <Hit_id>gi|148700950|gb|EDL32897.1|</Hit_id>
  <Hit_def>mCG118205, isoform CRA_b, partial [Mus musculus]</Hit_def>
  <Hit_accession>EDL32897</Hit_accession>
  <Hit_len>639</Hit_len>
  <Hit_hsps>
    <Hsp>
      <Hsp_num>1</Hsp_num>
      <Hsp_bit-score>119.584</Hsp_bit-score>
      <Hsp_score>321</Hsp_score>
      <Hsp_evalue>2.81865e-29</Hsp_evalue>
      <Hsp_query-from>2</Hsp_query-from>
      <Hsp_query-to>141</Hsp_query-to>
      <Hsp_hit-from>186</Hsp_hit-from>
      <Hsp_hit-to>325</Hsp_hit-to>
      <Hsp_query-frame>0</Hsp_query-frame>
      <Hsp_hit-frame>0</Hsp_hit-frame>
      <Hsp_identity>73</Hsp_identity>
      <Hsp_positive>102</Hsp_positive>
      <Hsp_gaps>0</Hsp_gaps>
      <Hsp_align-len>140</Hsp_align-len>
      <Hsp_qseq>SFGFRVFGLVLIILDIIMVIVDLSLSEKSRDVGGAPETVSLVISFFFLIDVLLRVYVEGFKVYFSSKLNIVDACIVVITLVVTMIYAFSDFSGASLIPRVVTFLRSLRILILVRIFRLASQKRELEKVTRRMVSENKRRY</Hsp_qseq>
      <Hsp_hseq>SVAFRIFGIFLVILDVFLVVVDLNVSEKKIYIPLDYRSISLAIALFFLVDVLLRVSVEGRRRYFSDVLNTLDAVVIGVTVVVAVIYALYDKHFLRDIPRLAVLLRPLRLLILIRILQLAHQKRQLERLTRKLVSGNKRRY</Hsp_hseq>
      <Hsp_midline>S  FR+FG+ L+ILD+ +V+VDL++SEK   +     ++SL I+ FFL+DVLLRV VEG + YFS  LN +DA ++ +T+VV +IYA  D      IPR+   LR LR+LIL+RI +LA QKR+LE++TR++VS NKRRY</Hsp_midline>
    </Hsp>
  </Hit_hsps>
</Hit>
<Hit>
  <Hit_num>53</Hit_num>
  <Hit_id>gi|269784764|ref|NP_954866.2|</Hit_id>
  <Hit_def>transmembrane phosphatase with tensin homology [Mus musculus] &gt;gi|148700951|gb|EDL32898.1| mCG118205, isoform CRA_c [Mus musculus]</Hit_def>
  <Hit_accession>NP_954866</Hit_accession>
  <Hit_len>664</Hit_len>
  <Hit_hsps>
    <Hsp>
      <Hsp_num>1</Hsp_num>
      <Hsp_bit-score>119.584</Hsp_bit-score>
      <Hsp_score>321</Hsp_score>
      <Hsp_evalue>2.81865e-29</Hsp_evalue>
      <Hsp_query-from>2</Hsp_query-from>
      <Hsp_query-to>141</Hsp_query-to>
      <Hsp_hit-from>211</Hsp_hit-from>
      <Hsp_hit-to>350</Hsp_hit-to>
      <Hsp_query-frame>0</Hsp_query-frame>
      <Hsp_hit-frame>0</Hsp_hit-frame>
      <Hsp_identity>73</Hsp_identity>
      <Hsp_positive>102</Hsp_positive>
      <Hsp_gaps>0</Hsp_gaps>
      <Hsp_align-len>140</Hsp_align-len>
      <Hsp_qseq>SFGFRVFGLVLIILDIIMVIVDLSLSEKSRDVGGAPETVSLVISFFFLIDVLLRVYVEGFKVYFSSKLNIVDACIVVITLVVTMIYAFSDFSGASLIPRVVTFLRSLRILILVRIFRLASQKRELEKVTRRMVSENKRRY</Hsp_qseq>
      <Hsp_hseq>SVAFRIFGIFLVILDVFLVVVDLNVSEKKIYIPLDYRSISLAIALFFLVDVLLRVSVEGRRRYFSDVLNTLDAVVIGVTVVVAVIYALYDKHFLRDIPRLAVLLRPLRLLILIRILQLAHQKRQLERLTRKLVSGNKRRY</Hsp_hseq>
      <Hsp_midline>S  FR+FG+ L+ILD+ +V+VDL++SEK   +     ++SL I+ FFL+DVLLRV VEG + YFS  LN +DA ++ +T+VV +IYA  D      IPR+   LR LR+LIL+RI +LA QKR+LE++TR++VS NKRRY</Hsp_midline>
    </Hsp>
  </Hit_hsps>
</Hit>
<Hit>
  <Hit_num>54</Hit_num>
  <Hit_id>gi|148700949|gb|EDL32896.1|</Hit_id>
  <Hit_def>mCG118205, isoform CRA_a [Mus musculus]</Hit_def>
  <Hit_accession>EDL32896</Hit_accession>
  <Hit_len>591</Hit_len>
  <Hit_hsps>
    <Hsp>
      <Hsp_num>1</Hsp_num>
      <Hsp_bit-score>119.584</Hsp_bit-score>
      <Hsp_score>321</Hsp_score>
      <Hsp_evalue>2.81865e-29</Hsp_evalue>
      <Hsp_query-from>2</Hsp_query-from>
      <Hsp_query-to>141</Hsp_query-to>
      <Hsp_hit-from>211</Hsp_hit-from>
      <Hsp_hit-to>350</Hsp_hit-to>
      <Hsp_query-frame>0</Hsp_query-frame>
      <Hsp_hit-frame>0</Hsp_hit-frame>
      <Hsp_identity>73</Hsp_identity>
      <Hsp_positive>102</Hsp_positive>
      <Hsp_gaps>0</Hsp_gaps>
      <Hsp_align-len>140</Hsp_align-len>
      <Hsp_qseq>SFGFRVFGLVLIILDIIMVIVDLSLSEKSRDVGGAPETVSLVISFFFLIDVLLRVYVEGFKVYFSSKLNIVDACIVVITLVVTMIYAFSDFSGASLIPRVVTFLRSLRILILVRIFRLASQKRELEKVTRRMVSENKRRY</Hsp_qseq>
      <Hsp_hseq>SVAFRIFGIFLVILDVFLVVVDLNVSEKKIYIPLDYRSISLAIALFFLVDVLLRVSVEGRRRYFSDVLNTLDAVVIGVTVVVAVIYALYDKHFLRDIPRLAVLLRPLRLLILIRILQLAHQKRQLERLTRKLVSGNKRRY</Hsp_hseq>
      <Hsp_midline>S  FR+FG+ L+ILD+ +V+VDL++SEK   +     ++SL I+ FFL+DVLLRV VEG + YFS  LN +DA ++ +T+VV +IYA  D      IPR+   LR LR+LIL+RI +LA QKR+LE++TR++VS NKRRY</Hsp_midline>
    </Hsp>
  </Hit_hsps>
</Hit>
<Hit>
  <Hit_num>55</Hit_num>
  <Hit_id>gi|14787419|emb|CAC44245.1|</Hit_id>
  <Hit_def>tyrosine phosphatase isoform C [Mus musculus]</Hit_def>
  <Hit_accession>CAC44245</Hit_accession>
  <Hit_len>591</Hit_len>
  <Hit_hsps>
    <Hsp>
      <Hsp_num>1</Hsp_num>
      <Hsp_bit-score>119.584</Hsp_bit-score>
      <Hsp_score>321</Hsp_score>
      <Hsp_evalue>2.81865e-29</Hsp_evalue>
      <Hsp_query-from>2</Hsp_query-from>
      <Hsp_query-to>141</Hsp_query-to>
      <Hsp_hit-from>211</Hsp_hit-from>
      <Hsp_hit-to>350</Hsp_hit-to>
      <Hsp_query-frame>0</Hsp_query-frame>
      <Hsp_hit-frame>0</Hsp_hit-frame>
      <Hsp_identity>72</Hsp_identity>
      <Hsp_positive>102</Hsp_positive>
      <Hsp_gaps>0</Hsp_gaps>
      <Hsp_align-len>140</Hsp_align-len>
      <Hsp_qseq>SFGFRVFGLVLIILDIIMVIVDLSLSEKSRDVGGAPETVSLVISFFFLIDVLLRVYVEGFKVYFSSKLNIVDACIVVITLVVTMIYAFSDFSGASLIPRVVTFLRSLRILILVRIFRLASQKRELEKVTRRMVSENKRRY</Hsp_qseq>
      <Hsp_hseq>SVAFRIFGIFLVILDVFLVVVDLNVSEKKIYIPLDYRSISLAIALFFLVDILLRVSVEGRRRYFSDVLNTLDAVVIGVTVVVAVIYALYDKHFLRDIPRLAVLLRPLRLLILIRILQLAHQKRQLERLTRKLVSGNKRRY</Hsp_hseq>
      <Hsp_midline>S  FR+FG+ L+ILD+ +V+VDL++SEK   +     ++SL I+ FFL+D+LLRV VEG + YFS  LN +DA ++ +T+VV +IYA  D      IPR+   LR LR+LIL+RI +LA QKR+LE++TR++VS NKRRY</Hsp_midline>
    </Hsp>
  </Hit_hsps>
</Hit>
<Hit>
  <Hit_num>56</Hit_num>
  <Hit_id>gi|14787415|emb|CAC44243.1|</Hit_id>
  <Hit_def>tyrosine phosphatase isoform A [Mus musculus]</Hit_def>
  <Hit_accession>CAC44243</Hit_accession>
  <Hit_len>664</Hit_len>
  <Hit_hsps>
    <Hsp>
      <Hsp_num>1</Hsp_num>
      <Hsp_bit-score>119.584</Hsp_bit-score>
      <Hsp_score>321</Hsp_score>
      <Hsp_evalue>2.81865e-29</Hsp_evalue>
      <Hsp_query-from>2</Hsp_query-from>
      <Hsp_query-to>141</Hsp_query-to>
      <Hsp_hit-from>211</Hsp_hit-from>
      <Hsp_hit-to>350</Hsp_hit-to>
      <Hsp_query-frame>0</Hsp_query-frame>
      <Hsp_hit-frame>0</Hsp_hit-frame>
      <Hsp_identity>72</Hsp_identity>
      <Hsp_positive>102</Hsp_positive>
      <Hsp_gaps>0</Hsp_gaps>
      <Hsp_align-len>140</Hsp_align-len>
      <Hsp_qseq>SFGFRVFGLVLIILDIIMVIVDLSLSEKSRDVGGAPETVSLVISFFFLIDVLLRVYVEGFKVYFSSKLNIVDACIVVITLVVTMIYAFSDFSGASLIPRVVTFLRSLRILILVRIFRLASQKRELEKVTRRMVSENKRRY</Hsp_qseq>
      <Hsp_hseq>SVAFRIFGIFLVILDVFLVVVDLNVSEKKIYIPLDYRSISLAIALFFLVDILLRVSVEGRRRYFSDVLNTLDAVVIGVTVVVAVIYALYDKHFLRDIPRLAVLLRPLRLLILIRILQLAHQKRQLERLTRKLVSGNKRRY</Hsp_hseq>
      <Hsp_midline>S  FR+FG+ L+ILD+ +V+VDL++SEK   +     ++SL I+ FFL+D+LLRV VEG + YFS  LN +DA ++ +T+VV +IYA  D      IPR+   LR LR+LIL+RI +LA QKR+LE++TR++VS NKRRY</Hsp_midline>
    </Hsp>
  </Hit_hsps>
</Hit>
<Hit>
  <Hit_num>57</Hit_num>
  <Hit_id>gi|14787417|emb|CAC44244.1|</Hit_id>
  <Hit_def>tyrosine phosphatase isoform B [Mus musculus]</Hit_def>
  <Hit_accession>CAC44244</Hit_accession>
  <Hit_len>645</Hit_len>
  <Hit_hsps>
    <Hsp>
      <Hsp_num>1</Hsp_num>
      <Hsp_bit-score>119.584</Hsp_bit-score>
      <Hsp_score>321</Hsp_score>
      <Hsp_evalue>2.81865e-29</Hsp_evalue>
      <Hsp_query-from>2</Hsp_query-from>
      <Hsp_query-to>141</Hsp_query-to>
      <Hsp_hit-from>192</Hsp_hit-from>
      <Hsp_hit-to>331</Hsp_hit-to>
      <Hsp_query-frame>0</Hsp_query-frame>
      <Hsp_hit-frame>0</Hsp_hit-frame>
      <Hsp_identity>72</Hsp_identity>
      <Hsp_positive>102</Hsp_positive>
      <Hsp_gaps>0</Hsp_gaps>
      <Hsp_align-len>140</Hsp_align-len>
      <Hsp_qseq>SFGFRVFGLVLIILDIIMVIVDLSLSEKSRDVGGAPETVSLVISFFFLIDVLLRVYVEGFKVYFSSKLNIVDACIVVITLVVTMIYAFSDFSGASLIPRVVTFLRSLRILILVRIFRLASQKRELEKVTRRMVSENKRRY</Hsp_qseq>
      <Hsp_hseq>SVAFRIFGIFLVILDVFLVVVDLNVSEKKIYIPLDYRSISLAIALFFLVDILLRVSVEGRRRYFSDVLNTLDAVVIGVTVVVAVIYALYDKHFLRDIPRLAVLLRPLRLLILIRILQLAHQKRQLERLTRKLVSGNKRRY</Hsp_hseq>
      <Hsp_midline>S  FR+FG+ L+ILD+ +V+VDL++SEK   +     ++SL I+ FFL+D+LLRV VEG + YFS  LN +DA ++ +T+VV +IYA  D      IPR+   LR LR+LIL+RI +LA QKR+LE++TR++VS NKRRY</Hsp_midline>
    </Hsp>
  </Hit_hsps>
</Hit>
<Hit>
  <Hit_num>58</Hit_num>
  <Hit_id>gi|157820295|ref|NP_001102347.1|</Hit_id>
  <Hit_def>phosphatidylinositol-3,4,5-trisphosphate 3-phosphatase TPTE2 [Rattus norvegicus] &gt;gi|149057753|gb|EDM08996.1| transmembrane phosphatase with tensin homology (predicted) [Rattus norvegicus]</Hit_def>
  <Hit_accession>NP_001102347</Hit_accession>
  <Hit_len>673</Hit_len>
  <Hit_hsps>
    <Hsp>
      <Hsp_num>1</Hsp_num>
      <Hsp_bit-score>117.274</Hsp_bit-score>
      <Hsp_score>315</Hsp_score>
      <Hsp_evalue>1.39797e-28</Hsp_evalue>
      <Hsp_query-from>2</Hsp_query-from>
      <Hsp_query-to>141</Hsp_query-to>
      <Hsp_hit-from>214</Hsp_hit-from>
      <Hsp_hit-to>353</Hsp_hit-to>
      <Hsp_query-frame>0</Hsp_query-frame>
      <Hsp_hit-frame>0</Hsp_hit-frame>
      <Hsp_identity>72</Hsp_identity>
      <Hsp_positive>99</Hsp_positive>
      <Hsp_gaps>0</Hsp_gaps>
      <Hsp_align-len>140</Hsp_align-len>
      <Hsp_qseq>SFGFRVFGLVLIILDIIMVIVDLSLSEKSRDVGGAPETVSLVISFFFLIDVLLRVYVEGFKVYFSSKLNIVDACIVVITLVVTMIYAFSDFSGASLIPRVVTFLRSLRILILVRIFRLASQKRELEKVTRRMVSENKRRY</Hsp_qseq>
      <Hsp_hseq>SVAFRIFGILLIFLDVFLVAIDLHATEKNIYIPLEYRAISLAIALFFLVDVLLRVYVEGRQRYFSDVLNTLDAVVIGVTVLVAVIYTLYDKQFLRNIPRLAVLLRPLRLLILVRILQLAHQKRQLEKLTRQLVSGNKRRY</Hsp_hseq>
      <Hsp_midline>S  FR+FG++LI LD+ +V +DL  +EK+  +      +SL I+ FFL+DVLLRVYVEG + YFS  LN +DA ++ +T++V +IY   D      IPR+   LR LR+LILVRI +LA QKR+LEK+TR++VS NKRRY</Hsp_midline>
    </Hsp>
  </Hit_hsps>
</Hit>
<Hit>
  <Hit_num>59</Hit_num>
  <Hit_id>gi|75076430|sp|Q4R6N0.1|TPTE2_MACFA</Hit_id>
  <Hit_def>RecName: Full=Phosphatidylinositol 3,4,5-trisphosphate 3-phosphatase TPTE2 [Macaca fascicularis] &gt;gi|67969794|dbj|BAE01245.1| unnamed protein product [Macaca fascicularis]</Hit_def>
  <Hit_accession>Q4R6N0</Hit_accession>
  <Hit_len>566</Hit_len>
  <Hit_hsps>
    <Hsp>
      <Hsp_num>1</Hsp_num>
      <Hsp_bit-score>113.425</Hsp_bit-score>
      <Hsp_score>305</Hsp_score>
      <Hsp_evalue>2.01487e-27</Hsp_evalue>
      <Hsp_query-from>2</Hsp_query-from>
      <Hsp_query-to>141</Hsp_query-to>
      <Hsp_hit-from>135</Hsp_hit-from>
      <Hsp_hit-to>274</Hsp_hit-to>
      <Hsp_query-frame>0</Hsp_query-frame>
      <Hsp_hit-frame>0</Hsp_hit-frame>
      <Hsp_identity>67</Hsp_identity>
      <Hsp_positive>97</Hsp_positive>
      <Hsp_gaps>0</Hsp_gaps>
      <Hsp_align-len>140</Hsp_align-len>
      <Hsp_qseq>SFGFRVFGLVLIILDIIMVIVDLSLSEKSRDVGGAPETVSLVISFFFLIDVLLRVYVEGFKVYFSSKLNIVDACIVVITLVVTMIYAFSDFSGASLIPRVVTFLRSLRILILVRIFRLASQKRELEKVTRRMVSENKRRY</Hsp_qseq>
      <Hsp_hseq>SFAFGIFGVFLVLLDVTLLLADLIFNDSKLYIPLVYRSISLAIALFFLMDVLLRVFVEGRQHYFSDLLNVLDTAIIVTPLLVDVVYIFFDIKFLRNIPRWIHLVRLLRLIILIRIFHLIHQKRELEKLMRRLVSENKRRY</Hsp_hseq>
      <Hsp_midline>SF F +FG+ L++LD+ +++ DL  ++    +     ++SL I+ FFL+DVLLRV+VEG + YFS  LN++D  I+V  L+V ++Y F D      IPR +  +R LR++IL+RIF L  QKRELEK+ RR+VSENKRRY</Hsp_midline>
    </Hsp>
  </Hit_hsps>
</Hit>
<Hit>
  <Hit_num>60</Hit_num>
  <Hit_id>gi|440902355|gb|ELR53153.1|</Hit_id>
  <Hit_def>Phosphatidylinositol-3,4,5-trisphosphate 3-phosphatase TPTE2, partial [Bos mutus]</Hit_def>
  <Hit_accession>ELR53153</Hit_accession>
  <Hit_len>467</Hit_len>
  <Hit_hsps>
    <Hsp>
      <Hsp_num>1</Hsp_num>
      <Hsp_bit-score>111.886</Hsp_bit-score>
      <Hsp_score>301</Hsp_score>
      <Hsp_evalue>5.85628e-27</Hsp_evalue>
      <Hsp_query-from>2</Hsp_query-from>
      <Hsp_query-to>141</Hsp_query-to>
      <Hsp_hit-from>13</Hsp_hit-from>
      <Hsp_hit-to>152</Hsp_hit-to>
      <Hsp_query-frame>0</Hsp_query-frame>
      <Hsp_hit-frame>0</Hsp_hit-frame>
      <Hsp_identity>65</Hsp_identity>
      <Hsp_positive>94</Hsp_positive>
      <Hsp_gaps>0</Hsp_gaps>
      <Hsp_align-len>140</Hsp_align-len>
      <Hsp_qseq>SFGFRVFGLVLIILDIIMVIVDLSLSEKSRDVGGAPETVSLVISFFFLIDVLLRVYVEGFKVYFSSKLNIVDACIVVITLVVTMIYAFSDFSGASLIPRVVTFLRSLRILILVRIFRLASQKRELEKVTRRMVSENKRRY</Hsp_qseq>
      <Hsp_hseq>SFTFRIFAILLIFLDMALIIKDVIFLSGTTHISLESRSVSFVIAFFFFMDVSLRVFIEGIRPYFSDIFNSLDAAIIIVTLLVDITYLLYDSILAKIFPRLRIVLRPVRLVILIRVFHLAYQKRHLEMLTRRMVSGNKRRY</Hsp_hseq>
      <Hsp_midline>SF FR+F ++LI LD+ ++I D+     +  +     +VS VI+FFF +DV LRV++EG + YFS   N +DA I+++TL+V + Y   D   A + PR+   LR +R++IL+R+F LA QKR LE +TRRMVS NKRRY</Hsp_midline>
    </Hsp>
  </Hit_hsps>
</Hit>
<Hit>
  <Hit_num>61</Hit_num>
  <Hit_id>gi|37788918|gb|AAP45146.1|</Hit_id>
  <Hit_def>phosphatase TPIP gamma isoform [Homo sapiens]</Hit_def>
  <Hit_accession>AAP45146</Hit_accession>
  <Hit_len>522</Hit_len>
  <Hit_hsps>
    <Hsp>
      <Hsp_num>1</Hsp_num>
      <Hsp_bit-score>111.501</Hsp_bit-score>
      <Hsp_score>300</Hsp_score>
      <Hsp_evalue>7.64634e-27</Hsp_evalue>
      <Hsp_query-from>2</Hsp_query-from>
      <Hsp_query-to>141</Hsp_query-to>
      <Hsp_hit-from>73</Hsp_hit-from>
      <Hsp_hit-to>212</Hsp_hit-to>
      <Hsp_query-frame>0</Hsp_query-frame>
      <Hsp_hit-frame>0</Hsp_hit-frame>
      <Hsp_identity>68</Hsp_identity>
      <Hsp_positive>95</Hsp_positive>
      <Hsp_gaps>0</Hsp_gaps>
      <Hsp_align-len>140</Hsp_align-len>
      <Hsp_qseq>SFGFRVFGLVLIILDIIMVIVDLSLSEKSRDVGGAPETVSLVISFFFLIDVLLRVYVEGFKVYFSSKLNIVDACIVVITLVVTMIYAFSDFSGASLIPRVVTFLRSLRILILVRIFRLASQKRELEKVTRRMVSENKRRY</Hsp_qseq>
      <Hsp_hseq>SFAFGIFGVFLVLLDVTLLLADLIFTDSKLYIPLEYRSISLAIGLFFLMDVLLRVFVEGRQQYFSDLFNILDTAIIVIPLLVDVIYIFFDIKLLRNIPRWTHLVRLLRLIILIRIFHLLHQKRQLEKLMRRLVSENKRRY</Hsp_hseq>
      <Hsp_midline>SF F +FG+ L++LD+ +++ DL  ++    +     ++SL I  FFL+DVLLRV+VEG + YFS   NI+D  I+VI L+V +IY F D      IPR    +R LR++IL+RIF L  QKR+LEK+ RR+VSENKRRY</Hsp_midline>
    </Hsp>
  </Hit_hsps>
</Hit>
<Hit>
  <Hit_num>62</Hit_num>
  <Hit_id>gi|194377682|dbj|BAG63204.1|</Hit_id>
  <Hit_def>unnamed protein product [Homo sapiens]</Hit_def>
  <Hit_accession>BAG63204</Hit_accession>
  <Hit_len>488</Hit_len>
  <Hit_hsps>
    <Hsp>
      <Hsp_num>1</Hsp_num>
      <Hsp_bit-score>111.501</Hsp_bit-score>
      <Hsp_score>300</Hsp_score>
      <Hsp_evalue>7.64634e-27</Hsp_evalue>
      <Hsp_query-from>2</Hsp_query-from>
      <Hsp_query-to>141</Hsp_query-to>
      <Hsp_hit-from>73</Hsp_hit-from>
      <Hsp_hit-to>212</Hsp_hit-to>
      <Hsp_query-frame>0</Hsp_query-frame>
      <Hsp_hit-frame>0</Hsp_hit-frame>
      <Hsp_identity>68</Hsp_identity>
      <Hsp_positive>95</Hsp_positive>
      <Hsp_gaps>0</Hsp_gaps>
      <Hsp_align-len>140</Hsp_align-len>
      <Hsp_qseq>SFGFRVFGLVLIILDIIMVIVDLSLSEKSRDVGGAPETVSLVISFFFLIDVLLRVYVEGFKVYFSSKLNIVDACIVVITLVVTMIYAFSDFSGASLIPRVVTFLRSLRILILVRIFRLASQKRELEKVTRRMVSENKRRY</Hsp_qseq>
      <Hsp_hseq>SFAFGIFGVFLVLLDVTLLLADLIFTDSKLYIPLEYRSISLAIGLFFLMDVLLRVFVEGRQQYFSDLFNILDTAIIVIPLLVDVIYIFFDIKLLRNIPRWTHLVRLLRLIILIRIFHLLHQKRQLEKLMRRLVSENKRRY</Hsp_hseq>
      <Hsp_midline>SF F +FG+ L++LD+ +++ DL  ++    +     ++SL I  FFL+DVLLRV+VEG + YFS   NI+D  I+VI L+V +IY F D      IPR    +R LR++IL+RIF L  QKR+LEK+ RR+VSENKRRY</Hsp_midline>
    </Hsp>
  </Hit_hsps>
</Hit>
<Hit>
  <Hit_num>63</Hit_num>
  <Hit_id>gi|119628629|gb|EAX08224.1|</Hit_id>
  <Hit_def>transmembrane phosphoinositide 3-phosphatase and tensin homolog 2, isoform CRA_f [Homo sapiens]</Hit_def>
  <Hit_accession>EAX08224</Hit_accession>
  <Hit_len>649</Hit_len>
  <Hit_hsps>
    <Hsp>
      <Hsp_num>1</Hsp_num>
      <Hsp_bit-score>111.501</Hsp_bit-score>
      <Hsp_score>300</Hsp_score>
      <Hsp_evalue>7.64634e-27</Hsp_evalue>
      <Hsp_query-from>2</Hsp_query-from>
      <Hsp_query-to>141</Hsp_query-to>
      <Hsp_hit-from>123</Hsp_hit-from>
      <Hsp_hit-to>262</Hsp_hit-to>
      <Hsp_query-frame>0</Hsp_query-frame>
      <Hsp_hit-frame>0</Hsp_hit-frame>
      <Hsp_identity>68</Hsp_identity>
      <Hsp_positive>95</Hsp_positive>
      <Hsp_gaps>0</Hsp_gaps>
      <Hsp_align-len>140</Hsp_align-len>
      <Hsp_qseq>SFGFRVFGLVLIILDIIMVIVDLSLSEKSRDVGGAPETVSLVISFFFLIDVLLRVYVEGFKVYFSSKLNIVDACIVVITLVVTMIYAFSDFSGASLIPRVVTFLRSLRILILVRIFRLASQKRELEKVTRRMVSENKRRY</Hsp_qseq>
      <Hsp_hseq>SFAFGIFGVFLVLLDVTLLLADLIFTDSKLYIPLEYRSISLAIGLFFLMDVLLRVFVEGRQQYFSDLFNILDTAIIVIPLLVDVIYIFFDIKLLRNIPRWTHLVRLLRLIILIRIFHLLHQKRQLEKLMRRLVSENKRRY</Hsp_hseq>
      <Hsp_midline>SF F +FG+ L++LD+ +++ DL  ++    +     ++SL I  FFL+DVLLRV+VEG + YFS   NI+D  I+VI L+V +IY F D      IPR    +R LR++IL+RIF L  QKR+LEK+ RR+VSENKRRY</Hsp_midline>
    </Hsp>
  </Hit_hsps>
</Hit>
<Hit>
  <Hit_num>64</Hit_num>
  <Hit_id>gi|119628625|gb|EAX08220.1|</Hit_id>
  <Hit_def>transmembrane phosphoinositide 3-phosphatase and tensin homolog 2, isoform CRA_b [Homo sapiens]</Hit_def>
  <Hit_accession>EAX08220</Hit_accession>
  <Hit_len>540</Hit_len>
  <Hit_hsps>
    <Hsp>
      <Hsp_num>1</Hsp_num>
      <Hsp_bit-score>111.501</Hsp_bit-score>
      <Hsp_score>300</Hsp_score>
      <Hsp_evalue>7.64634e-27</Hsp_evalue>
      <Hsp_query-from>2</Hsp_query-from>
      <Hsp_query-to>141</Hsp_query-to>
      <Hsp_hit-from>91</Hsp_hit-from>
      <Hsp_hit-to>230</Hsp_hit-to>
      <Hsp_query-frame>0</Hsp_query-frame>
      <Hsp_hit-frame>0</Hsp_hit-frame>
      <Hsp_identity>68</Hsp_identity>
      <Hsp_positive>95</Hsp_positive>
      <Hsp_gaps>0</Hsp_gaps>
      <Hsp_align-len>140</Hsp_align-len>
      <Hsp_qseq>SFGFRVFGLVLIILDIIMVIVDLSLSEKSRDVGGAPETVSLVISFFFLIDVLLRVYVEGFKVYFSSKLNIVDACIVVITLVVTMIYAFSDFSGASLIPRVVTFLRSLRILILVRIFRLASQKRELEKVTRRMVSENKRRY</Hsp_qseq>
      <Hsp_hseq>SFAFGIFGVFLVLLDVTLLLADLIFTDSKLYIPLEYRSISLAIGLFFLMDVLLRVFVEGRQQYFSDLFNILDTAIIVIPLLVDVIYIFFDIKLLRNIPRWTHLVRLLRLIILIRIFHLLHQKRQLEKLMRRLVSENKRRY</Hsp_hseq>
      <Hsp_midline>SF F +FG+ L++LD+ +++ DL  ++    +     ++SL I  FFL+DVLLRV+VEG + YFS   NI+D  I+VI L+V +IY F D      IPR    +R LR++IL+RIF L  QKR+LEK+ RR+VSENKRRY</Hsp_midline>
    </Hsp>
  </Hit_hsps>
</Hit>
<Hit>
  <Hit_num>65</Hit_num>
  <Hit_id>gi|213972591|ref|NP_954863.2|</Hit_id>
  <Hit_def>phosphatidylinositol 3,4,5-trisphosphate 3-phosphatase TPTE2 isoform gamma [Homo sapiens] &gt;gi|215273973|sp|Q6XPS3.2|TPTE2_HUMAN RecName: Full=Phosphatidylinositol 3,4,5-trisphosphate 3-phosphatase TPTE2; AltName: Full=Lipid phosphatase TPIP; AltName: Full=TPTE and PTEN homologous inositol lipid phosphatase &gt;gi|119628630|gb|EAX08225.1| transmembrane phosphoinositide 3-phosphatase and tensin homolog 2, isoform CRA_g [Homo sapiens]</Hit_def>
  <Hit_accession>NP_954863</Hit_accession>
  <Hit_len>522</Hit_len>
  <Hit_hsps>
    <Hsp>
      <Hsp_num>1</Hsp_num>
      <Hsp_bit-score>111.501</Hsp_bit-score>
      <Hsp_score>300</Hsp_score>
      <Hsp_evalue>7.64634e-27</Hsp_evalue>
      <Hsp_query-from>2</Hsp_query-from>
      <Hsp_query-to>141</Hsp_query-to>
      <Hsp_hit-from>73</Hsp_hit-from>
      <Hsp_hit-to>212</Hsp_hit-to>
      <Hsp_query-frame>0</Hsp_query-frame>
      <Hsp_hit-frame>0</Hsp_hit-frame>
      <Hsp_identity>68</Hsp_identity>
      <Hsp_positive>95</Hsp_positive>
      <Hsp_gaps>0</Hsp_gaps>
      <Hsp_align-len>140</Hsp_align-len>
      <Hsp_qseq>SFGFRVFGLVLIILDIIMVIVDLSLSEKSRDVGGAPETVSLVISFFFLIDVLLRVYVEGFKVYFSSKLNIVDACIVVITLVVTMIYAFSDFSGASLIPRVVTFLRSLRILILVRIFRLASQKRELEKVTRRMVSENKRRY</Hsp_qseq>
      <Hsp_hseq>SFAFGIFGVFLVLLDVTLLLADLIFTDSKLYIPLEYRSISLAIGLFFLMDVLLRVFVEGRQQYFSDLFNILDTAIIVIPLLVDVIYIFFDIKLLRNIPRWTHLVRLLRLIILIRIFHLLHQKRQLEKLMRRLVSENKRRY</Hsp_hseq>
      <Hsp_midline>SF F +FG+ L++LD+ +++ DL  ++    +     ++SL I  FFL+DVLLRV+VEG + YFS   NI+D  I+VI L+V +IY F D      IPR    +R LR++IL+RIF L  QKR+LEK+ RR+VSENKRRY</Hsp_midline>
    </Hsp>
  </Hit_hsps>
</Hit>
<Hit>
  <Hit_num>66</Hit_num>
  <Hit_id>gi|119628627|gb|EAX08222.1|</Hit_id>
  <Hit_def>transmembrane phosphoinositide 3-phosphatase and tensin homolog 2, isoform CRA_d [Homo sapiens]</Hit_def>
  <Hit_accession>EAX08222</Hit_accession>
  <Hit_len>572</Hit_len>
  <Hit_hsps>
    <Hsp>
      <Hsp_num>1</Hsp_num>
      <Hsp_bit-score>111.501</Hsp_bit-score>
      <Hsp_score>300</Hsp_score>
      <Hsp_evalue>7.64634e-27</Hsp_evalue>
      <Hsp_query-from>2</Hsp_query-from>
      <Hsp_query-to>141</Hsp_query-to>
      <Hsp_hit-from>123</Hsp_hit-from>
      <Hsp_hit-to>262</Hsp_hit-to>
      <Hsp_query-frame>0</Hsp_query-frame>
      <Hsp_hit-frame>0</Hsp_hit-frame>
      <Hsp_identity>68</Hsp_identity>
      <Hsp_positive>95</Hsp_positive>
      <Hsp_gaps>0</Hsp_gaps>
      <Hsp_align-len>140</Hsp_align-len>
      <Hsp_qseq>SFGFRVFGLVLIILDIIMVIVDLSLSEKSRDVGGAPETVSLVISFFFLIDVLLRVYVEGFKVYFSSKLNIVDACIVVITLVVTMIYAFSDFSGASLIPRVVTFLRSLRILILVRIFRLASQKRELEKVTRRMVSENKRRY</Hsp_qseq>
      <Hsp_hseq>SFAFGIFGVFLVLLDVTLLLADLIFTDSKLYIPLEYRSISLAIGLFFLMDVLLRVFVEGRQQYFSDLFNILDTAIIVIPLLVDVIYIFFDIKLLRNIPRWTHLVRLLRLIILIRIFHLLHQKRQLEKLMRRLVSENKRRY</Hsp_hseq>
      <Hsp_midline>SF F +FG+ L++LD+ +++ DL  ++    +     ++SL I  FFL+DVLLRV+VEG + YFS   NI+D  I+VI L+V +IY F D      IPR    +R LR++IL+RIF L  QKR+LEK+ RR+VSENKRRY</Hsp_midline>
    </Hsp>
  </Hit_hsps>
</Hit>
<Hit>
  <Hit_num>67</Hit_num>
  <Hit_id>gi|803252339|ref|XP_011986109.1|</Hit_id>
  <Hit_def>PREDICTED: phosphatidylinositol 3,4,5-trisphosphate 3-phosphatase TPTE2-like isoform X5 [Ovis aries musimon] &gt;gi|803252341|ref|XP_011986110.1| PREDICTED: phosphatidylinositol 3,4,5-trisphosphate 3-phosphatase TPTE2-like isoform X5 [Ovis aries musimon] &gt;gi|803252343|ref|XP_011986112.1| PREDICTED: phosphatidylinositol 3,4,5-trisphosphate 3-phosphatase TPTE2-like isoform X5 [Ovis aries musimon] &gt;gi|803252345|ref|XP_011986113.1| PREDICTED: phosphatidylinositol 3,4,5-trisphosphate 3-phosphatase TPTE2-like isoform X5 [Ovis aries musimon] &gt;gi|803252347|ref|XP_011986114.1| PREDICTED: phosphatidylinositol 3,4,5-trisphosphate 3-phosphatase TPTE2-like isoform X5 [Ovis aries musimon] &gt;gi|803252349|ref|XP_011986115.1| PREDICTED: phosphatidylinositol 3,4,5-trisphosphate 3-phosphatase TPTE2-like isoform X5 [Ovis aries musimon] &gt;gi|803252351|ref|XP_011986116.1| PREDICTED: phosphatidylinositol 3,4,5-trisphosphate 3-phosphatase TPTE2-like isoform X5 [Ovis aries musimon] &gt;gi|803252353|ref|XP_011986117.1| PREDICTED: phosphatidylinositol 3,4,5-trisphosphate 3-phosphatase TPTE2-like isoform X5 [Ovis aries musimon] &gt;gi|803252355|ref|XP_011986118.1| PREDICTED: phosphatidylinositol 3,4,5-trisphosphate 3-phosphatase TPTE2-like isoform X5 [Ovis aries musimon]</Hit_def>
  <Hit_accession>XP_011986109</Hit_accession>
  <Hit_len>496</Hit_len>
  <Hit_hsps>
    <Hsp>
      <Hsp_num>1</Hsp_num>
      <Hsp_bit-score>108.038</Hsp_bit-score>
      <Hsp_score>291</Hsp_score>
      <Hsp_evalue>8.428e-26</Hsp_evalue>
      <Hsp_query-from>2</Hsp_query-from>
      <Hsp_query-to>141</Hsp_query-to>
      <Hsp_hit-from>42</Hsp_hit-from>
      <Hsp_hit-to>181</Hsp_hit-to>
      <Hsp_query-frame>0</Hsp_query-frame>
      <Hsp_hit-frame>0</Hsp_hit-frame>
      <Hsp_identity>62</Hsp_identity>
      <Hsp_positive>94</Hsp_positive>
      <Hsp_gaps>0</Hsp_gaps>
      <Hsp_align-len>140</Hsp_align-len>
      <Hsp_qseq>SFGFRVFGLVLIILDIIMVIVDLSLSEKSRDVGGAPETVSLVISFFFLIDVLLRVYVEGFKVYFSSKLNIVDACIVVITLVVTMIYAFSDFSGASLIPRVVTFLRSLRILILVRIFRLASQKRELEKVTRRMVSENKRRY</Hsp_qseq>
      <Hsp_hseq>SFTFRIFAILLIFVDMTLIIKDVIFLSGTVHSSLESRSISFAIASFFLMDISLRVFIEGIRPYFSDIFNSLDAAIIIVTLLVDIAYLFYDFTLGKIFPRLRIVLRPVRLVILIRVFHLAYQKRHLEMLTRRMVSGNKRRY</Hsp_hseq>
      <Hsp_midline>SF FR+F ++LI +D+ ++I D+     +        ++S  I+ FFL+D+ LRV++EG + YFS   N +DA I+++TL+V + Y F DF+   + PR+   LR +R++IL+R+F LA QKR LE +TRRMVS NKRRY</Hsp_midline>
    </Hsp>
  </Hit_hsps>
</Hit>
<Hit>
  <Hit_num>68</Hit_num>
  <Hit_id>gi|803110152|ref|XP_012039921.1|</Hit_id>
  <Hit_def>PREDICTED: phosphatidylinositol 3,4,5-trisphosphate 3-phosphatase TPTE2-like isoform X4 [Ovis aries]</Hit_def>
  <Hit_accession>XP_012039921</Hit_accession>
  <Hit_len>542</Hit_len>
  <Hit_hsps>
    <Hsp>
      <Hsp_num>1</Hsp_num>
      <Hsp_bit-score>108.038</Hsp_bit-score>
      <Hsp_score>291</Hsp_score>
      <Hsp_evalue>8.428e-26</Hsp_evalue>
      <Hsp_query-from>2</Hsp_query-from>
      <Hsp_query-to>141</Hsp_query-to>
      <Hsp_hit-from>88</Hsp_hit-from>
      <Hsp_hit-to>227</Hsp_hit-to>
      <Hsp_query-frame>0</Hsp_query-frame>
      <Hsp_hit-frame>0</Hsp_hit-frame>
      <Hsp_identity>62</Hsp_identity>
      <Hsp_positive>94</Hsp_positive>
      <Hsp_gaps>0</Hsp_gaps>
      <Hsp_align-len>140</Hsp_align-len>
      <Hsp_qseq>SFGFRVFGLVLIILDIIMVIVDLSLSEKSRDVGGAPETVSLVISFFFLIDVLLRVYVEGFKVYFSSKLNIVDACIVVITLVVTMIYAFSDFSGASLIPRVVTFLRSLRILILVRIFRLASQKRELEKVTRRMVSENKRRY</Hsp_qseq>
      <Hsp_hseq>SFTFRIFAILLIFVDMTLIIKDVIFLSGTVHSSLESRSISFAIASFFLMDISLRVFIEGIRPYFSDIFNSLDAAIIIVTLLVDIAYLFYDFTLGKIFPRLRIVLRPVRLVILIRVFHLAYQKRHLEMLTRRMVSGNKRRY</Hsp_hseq>
      <Hsp_midline>SF FR+F ++LI +D+ ++I D+     +        ++S  I+ FFL+D+ LRV++EG + YFS   N +DA I+++TL+V + Y F DF+   + PR+   LR +R++IL+R+F LA QKR LE +TRRMVS NKRRY</Hsp_midline>
    </Hsp>
  </Hit_hsps>
</Hit>
<Hit>
  <Hit_num>69</Hit_num>
  <Hit_id>gi|803110150|ref|XP_012039920.1|</Hit_id>
  <Hit_def>PREDICTED: phosphatidylinositol 3,4,5-trisphosphate 3-phosphatase TPTE2-like isoform X3 [Ovis aries]</Hit_def>
  <Hit_accession>XP_012039920</Hit_accession>
  <Hit_len>569</Hit_len>
  <Hit_hsps>
    <Hsp>
      <Hsp_num>1</Hsp_num>
      <Hsp_bit-score>108.038</Hsp_bit-score>
      <Hsp_score>291</Hsp_score>
      <Hsp_evalue>8.428e-26</Hsp_evalue>
      <Hsp_query-from>2</Hsp_query-from>
      <Hsp_query-to>141</Hsp_query-to>
      <Hsp_hit-from>115</Hsp_hit-from>
      <Hsp_hit-to>254</Hsp_hit-to>
      <Hsp_query-frame>0</Hsp_query-frame>
      <Hsp_hit-frame>0</Hsp_hit-frame>
      <Hsp_identity>62</Hsp_identity>
      <Hsp_positive>94</Hsp_positive>
      <Hsp_gaps>0</Hsp_gaps>
      <Hsp_align-len>140</Hsp_align-len>
      <Hsp_qseq>SFGFRVFGLVLIILDIIMVIVDLSLSEKSRDVGGAPETVSLVISFFFLIDVLLRVYVEGFKVYFSSKLNIVDACIVVITLVVTMIYAFSDFSGASLIPRVVTFLRSLRILILVRIFRLASQKRELEKVTRRMVSENKRRY</Hsp_qseq>
      <Hsp_hseq>SFTFRIFAILLIFVDMTLIIKDVIFLSGTVHSSLESRSISFAIASFFLMDISLRVFIEGIRPYFSDIFNSLDAAIIIVTLLVDIAYLFYDFTLGKIFPRLRIVLRPVRLVILIRVFHLAYQKRHLEMLTRRMVSGNKRRY</Hsp_hseq>
      <Hsp_midline>SF FR+F ++LI +D+ ++I D+     +        ++S  I+ FFL+D+ LRV++EG + YFS   N +DA I+++TL+V + Y F DF+   + PR+   LR +R++IL+R+F LA QKR LE +TRRMVS NKRRY</Hsp_midline>
    </Hsp>
  </Hit_hsps>
</Hit>
<Hit>
  <Hit_num>70</Hit_num>
  <Hit_id>gi|803110107|ref|XP_012039915.1|</Hit_id>
  <Hit_def>PREDICTED: phosphatidylinositol 3,4,5-trisphosphate 3-phosphatase TPTE2-like isoform X1 [Ovis aries] &gt;gi|803110109|ref|XP_012039916.1| PREDICTED: phosphatidylinositol 3,4,5-trisphosphate 3-phosphatase TPTE2-like isoform X1 [Ovis aries] &gt;gi|803110124|ref|XP_012039917.1| PREDICTED: phosphatidylinositol 3,4,5-trisphosphate 3-phosphatase TPTE2-like isoform X1 [Ovis aries] &gt;gi|803110134|ref|XP_012039918.1| PREDICTED: phosphatidylinositol 3,4,5-trisphosphate 3-phosphatase TPTE2-like isoform X1 [Ovis aries]</Hit_def>
  <Hit_accession>XP_012039915</Hit_accession>
  <Hit_len>627</Hit_len>
  <Hit_hsps>
    <Hsp>
      <Hsp_num>1</Hsp_num>
      <Hsp_bit-score>108.038</Hsp_bit-score>
      <Hsp_score>291</Hsp_score>
      <Hsp_evalue>8.428e-26</Hsp_evalue>
      <Hsp_query-from>2</Hsp_query-from>
      <Hsp_query-to>141</Hsp_query-to>
      <Hsp_hit-from>173</Hsp_hit-from>
      <Hsp_hit-to>312</Hsp_hit-to>
      <Hsp_query-frame>0</Hsp_query-frame>
      <Hsp_hit-frame>0</Hsp_hit-frame>
      <Hsp_identity>62</Hsp_identity>
      <Hsp_positive>94</Hsp_positive>
      <Hsp_gaps>0</Hsp_gaps>
      <Hsp_align-len>140</Hsp_align-len>
      <Hsp_qseq>SFGFRVFGLVLIILDIIMVIVDLSLSEKSRDVGGAPETVSLVISFFFLIDVLLRVYVEGFKVYFSSKLNIVDACIVVITLVVTMIYAFSDFSGASLIPRVVTFLRSLRILILVRIFRLASQKRELEKVTRRMVSENKRRY</Hsp_qseq>
      <Hsp_hseq>SFTFRIFAILLIFVDMTLIIKDVIFLSGTVHSSLESRSISFAIASFFLMDISLRVFIEGIRPYFSDIFNSLDAAIIIVTLLVDIAYLFYDFTLGKIFPRLRIVLRPVRLVILIRVFHLAYQKRHLEMLTRRMVSGNKRRY</Hsp_hseq>
      <Hsp_midline>SF FR+F ++LI +D+ ++I D+     +        ++S  I+ FFL+D+ LRV++EG + YFS   N +DA I+++TL+V + Y F DF+   + PR+   LR +R++IL+R+F LA QKR LE +TRRMVS NKRRY</Hsp_midline>
    </Hsp>
  </Hit_hsps>
</Hit>
<Hit>
  <Hit_num>71</Hit_num>
  <Hit_id>gi|426236735|ref|XP_004012323.1|</Hit_id>
  <Hit_def>PREDICTED: phosphatidylinositol 3,4,5-trisphosphate 3-phosphatase TPTE2-like isoform X5 [Ovis aries] &gt;gi|803110168|ref|XP_012039922.1| PREDICTED: phosphatidylinositol 3,4,5-trisphosphate 3-phosphatase TPTE2-like isoform X5 [Ovis aries]</Hit_def>
  <Hit_accession>XP_004012323</Hit_accession>
  <Hit_len>496</Hit_len>
  <Hit_hsps>
    <Hsp>
      <Hsp_num>1</Hsp_num>
      <Hsp_bit-score>108.038</Hsp_bit-score>
      <Hsp_score>291</Hsp_score>
      <Hsp_evalue>8.428e-26</Hsp_evalue>
      <Hsp_query-from>2</Hsp_query-from>
      <Hsp_query-to>141</Hsp_query-to>
      <Hsp_hit-from>42</Hsp_hit-from>
      <Hsp_hit-to>181</Hsp_hit-to>
      <Hsp_query-frame>0</Hsp_query-frame>
      <Hsp_hit-frame>0</Hsp_hit-frame>
      <Hsp_identity>62</Hsp_identity>
      <Hsp_positive>94</Hsp_positive>
      <Hsp_gaps>0</Hsp_gaps>
      <Hsp_align-len>140</Hsp_align-len>
      <Hsp_qseq>SFGFRVFGLVLIILDIIMVIVDLSLSEKSRDVGGAPETVSLVISFFFLIDVLLRVYVEGFKVYFSSKLNIVDACIVVITLVVTMIYAFSDFSGASLIPRVVTFLRSLRILILVRIFRLASQKRELEKVTRRMVSENKRRY</Hsp_qseq>
      <Hsp_hseq>SFTFRIFAILLIFVDMTLIIKDVIFLSGTVHSSLESRSISFAIASFFLMDISLRVFIEGIRPYFSDIFNSLDAAIIIVTLLVDIAYLFYDFTLGKIFPRLRIVLRPVRLVILIRVFHLAYQKRHLEMLTRRMVSGNKRRY</Hsp_hseq>
      <Hsp_midline>SF FR+F ++LI +D+ ++I D+     +        ++S  I+ FFL+D+ LRV++EG + YFS   N +DA I+++TL+V + Y F DF+   + PR+   LR +R++IL+R+F LA QKR LE +TRRMVS NKRRY</Hsp_midline>
    </Hsp>
  </Hit_hsps>
</Hit>
<Hit>
  <Hit_num>72</Hit_num>
  <Hit_id>gi|3549240|gb|AAC34574.1|</Hit_id>
  <Hit_def>putative tyrosine phosphatase [Homo sapiens]</Hit_def>
  <Hit_accession>AAC34574</Hit_accession>
  <Hit_len>551</Hit_len>
  <Hit_hsps>
    <Hsp>
      <Hsp_num>1</Hsp_num>
      <Hsp_bit-score>107.269</Hsp_bit-score>
      <Hsp_score>289</Hsp_score>
      <Hsp_evalue>1.43644e-25</Hsp_evalue>
      <Hsp_query-from>2</Hsp_query-from>
      <Hsp_query-to>141</Hsp_query-to>
      <Hsp_hit-from>91</Hsp_hit-from>
      <Hsp_hit-to>230</Hsp_hit-to>
      <Hsp_query-frame>0</Hsp_query-frame>
      <Hsp_hit-frame>0</Hsp_hit-frame>
      <Hsp_identity>67</Hsp_identity>
      <Hsp_positive>94</Hsp_positive>
      <Hsp_gaps>0</Hsp_gaps>
      <Hsp_align-len>140</Hsp_align-len>
      <Hsp_qseq>SFGFRVFGLVLIILDIIMVIVDLSLSEKSRDVGGAPETVSLVISFFFLIDVLLRVYVEGFKVYFSSKLNIVDACIVVITLVVTMIYAFSDFSGASLIPRVVTFLRSLRILILVRIFRLASQKRELEKVTRRMVSENKRRY</Hsp_qseq>
      <Hsp_hseq>SFAFGLFGVFLVLLDVTLILADLIFTDSKLYIPLEYRSISLAIALFFLMDVLLRVFVERRQQYFSDLFNILDTAIIVILLLVDVVYIFFDIKLLRNIPRWTHLLRLLRLIILLRIFHLFHQKRQLEKLIRRRVSENKRRY</Hsp_hseq>
      <Hsp_midline>SF F +FG+ L++LD+ +++ DL  ++    +     ++SL I+ FFL+DVLLRV+VE  + YFS   NI+D  I+VI L+V ++Y F D      IPR    LR LR++IL+RIF L  QKR+LEK+ RR VSENKRRY</Hsp_midline>
    </Hsp>
  </Hit_hsps>
</Hit>
<Hit>
  <Hit_num>73</Hit_num>
  <Hit_id>gi|40549435|ref|NP_954869.1|</Hit_id>
  <Hit_def>putative tyrosine-protein phosphatase TPTE isoform gamma [Homo sapiens]</Hit_def>
  <Hit_accession>NP_954869</Hit_accession>
  <Hit_len>513</Hit_len>
  <Hit_hsps>
    <Hsp>
      <Hsp_num>1</Hsp_num>
      <Hsp_bit-score>107.269</Hsp_bit-score>
      <Hsp_score>289</Hsp_score>
      <Hsp_evalue>1.43644e-25</Hsp_evalue>
      <Hsp_query-from>2</Hsp_query-from>
      <Hsp_query-to>141</Hsp_query-to>
      <Hsp_hit-from>53</Hsp_hit-from>
      <Hsp_hit-to>192</Hsp_hit-to>
      <Hsp_query-frame>0</Hsp_query-frame>
      <Hsp_hit-frame>0</Hsp_hit-frame>
      <Hsp_identity>67</Hsp_identity>
      <Hsp_positive>94</Hsp_positive>
      <Hsp_gaps>0</Hsp_gaps>
      <Hsp_align-len>140</Hsp_align-len>
      <Hsp_qseq>SFGFRVFGLVLIILDIIMVIVDLSLSEKSRDVGGAPETVSLVISFFFLIDVLLRVYVEGFKVYFSSKLNIVDACIVVITLVVTMIYAFSDFSGASLIPRVVTFLRSLRILILVRIFRLASQKRELEKVTRRMVSENKRRY</Hsp_qseq>
      <Hsp_hseq>SFAFGLFGVFLVLLDVTLILADLIFTDSKLYIPLEYRSISLAIALFFLMDVLLRVFVERRQQYFSDLFNILDTAIIVILLLVDVVYIFFDIKLLRNIPRWTHLLRLLRLIILLRIFHLFHQKRQLEKLIRRRVSENKRRY</Hsp_hseq>
      <Hsp_midline>SF F +FG+ L++LD+ +++ DL  ++    +     ++SL I+ FFL+DVLLRV+VE  + YFS   NI+D  I+VI L+V ++Y F D      IPR    LR LR++IL+RIF L  QKR+LEK+ RR VSENKRRY</Hsp_midline>
    </Hsp>
  </Hit_hsps>
</Hit>
<Hit>
  <Hit_num>74</Hit_num>
  <Hit_id>gi|109689707|ref|NP_954870.2|</Hit_id>
  <Hit_def>putative tyrosine-protein phosphatase TPTE isoform alpha [Homo sapiens] &gt;gi|189067234|dbj|BAG36944.1| unnamed protein product [Homo sapiens]</Hit_def>
  <Hit_accession>NP_954870</Hit_accession>
  <Hit_len>551</Hit_len>
  <Hit_hsps>
    <Hsp>
      <Hsp_num>1</Hsp_num>
      <Hsp_bit-score>107.269</Hsp_bit-score>
      <Hsp_score>289</Hsp_score>
      <Hsp_evalue>1.43644e-25</Hsp_evalue>
      <Hsp_query-from>2</Hsp_query-from>
      <Hsp_query-to>141</Hsp_query-to>
      <Hsp_hit-from>91</Hsp_hit-from>
      <Hsp_hit-to>230</Hsp_hit-to>
      <Hsp_query-frame>0</Hsp_query-frame>
      <Hsp_hit-frame>0</Hsp_hit-frame>
      <Hsp_identity>67</Hsp_identity>
      <Hsp_positive>94</Hsp_positive>
      <Hsp_gaps>0</Hsp_gaps>
      <Hsp_align-len>140</Hsp_align-len>
      <Hsp_qseq>SFGFRVFGLVLIILDIIMVIVDLSLSEKSRDVGGAPETVSLVISFFFLIDVLLRVYVEGFKVYFSSKLNIVDACIVVITLVVTMIYAFSDFSGASLIPRVVTFLRSLRILILVRIFRLASQKRELEKVTRRMVSENKRRY</Hsp_qseq>
      <Hsp_hseq>SFAFGLFGVFLVLLDVTLILADLIFTDSKLYIPLEYRSISLAIALFFLMDVLLRVFVERRQQYFSDLFNILDTAIIVILLLVDVVYIFFDIKLLRNIPRWTHLLRLLRLIILLRIFHLFHQKRQLEKLIRRRVSENKRRY</Hsp_hseq>
      <Hsp_midline>SF F +FG+ L++LD+ +++ DL  ++    +     ++SL I+ FFL+DVLLRV+VE  + YFS   NI+D  I+VI L+V ++Y F D      IPR    LR LR++IL+RIF L  QKR+LEK+ RR VSENKRRY</Hsp_midline>
    </Hsp>
  </Hit_hsps>
</Hit>
<Hit>
  <Hit_num>75</Hit_num>
  <Hit_id>gi|20379673|gb|AAH28719.1|</Hit_id>
  <Hit_def>Transmembrane phosphatase with tensin homology [Homo sapiens] &gt;gi|37788779|gb|AAP45143.1| phosphatase TPTE beta isoform [Homo sapiens] &gt;gi|123980616|gb|ABM82137.1| transmembrane phosphatase with tensin homology [synthetic construct] &gt;gi|123995437|gb|ABM85320.1| transmembrane phosphatase with tensin homology [synthetic construct] &gt;gi|649121670|gb|AIC55267.1| TPTE, partial [synthetic construct]</Hit_def>
  <Hit_accession>AAH28719</Hit_accession>
  <Hit_len>533</Hit_len>
  <Hit_hsps>
    <Hsp>
      <Hsp_num>1</Hsp_num>
      <Hsp_bit-score>107.269</Hsp_bit-score>
      <Hsp_score>289</Hsp_score>
      <Hsp_evalue>1.43644e-25</Hsp_evalue>
      <Hsp_query-from>2</Hsp_query-from>
      <Hsp_query-to>141</Hsp_query-to>
      <Hsp_hit-from>73</Hsp_hit-from>
      <Hsp_hit-to>212</Hsp_hit-to>
      <Hsp_query-frame>0</Hsp_query-frame>
      <Hsp_hit-frame>0</Hsp_hit-frame>
      <Hsp_identity>67</Hsp_identity>
      <Hsp_positive>94</Hsp_positive>
      <Hsp_gaps>0</Hsp_gaps>
      <Hsp_align-len>140</Hsp_align-len>
      <Hsp_qseq>SFGFRVFGLVLIILDIIMVIVDLSLSEKSRDVGGAPETVSLVISFFFLIDVLLRVYVEGFKVYFSSKLNIVDACIVVITLVVTMIYAFSDFSGASLIPRVVTFLRSLRILILVRIFRLASQKRELEKVTRRMVSENKRRY</Hsp_qseq>
      <Hsp_hseq>SFAFGLFGVFLVLLDVTLILADLIFTDSKLYIPLEYRSISLAIALFFLMDVLLRVFVERRQQYFSDLFNILDTAIIVILLLVDVVYIFFDIKLLRNIPRWTHLLRLLRLIILLRIFHLFHQKRQLEKLIRRRVSENKRRY</Hsp_hseq>
      <Hsp_midline>SF F +FG+ L++LD+ +++ DL  ++    +     ++SL I+ FFL+DVLLRV+VE  + YFS   NI+D  I+VI L+V ++Y F D      IPR    LR LR++IL+RIF L  QKR+LEK+ RR VSENKRRY</Hsp_midline>
    </Hsp>
  </Hit_hsps>
</Hit>
<Hit>
  <Hit_num>76</Hit_num>
  <Hit_id>gi|37788781|gb|AAP45144.1|</Hit_id>
  <Hit_def>phosphatase TPTE gamma isoform [Homo sapiens]</Hit_def>
  <Hit_accession>AAP45144</Hit_accession>
  <Hit_len>513</Hit_len>
  <Hit_hsps>
    <Hsp>
      <Hsp_num>1</Hsp_num>
      <Hsp_bit-score>107.269</Hsp_bit-score>
      <Hsp_score>289</Hsp_score>
      <Hsp_evalue>1.43644e-25</Hsp_evalue>
      <Hsp_query-from>2</Hsp_query-from>
      <Hsp_query-to>141</Hsp_query-to>
      <Hsp_hit-from>53</Hsp_hit-from>
      <Hsp_hit-to>192</Hsp_hit-to>
      <Hsp_query-frame>0</Hsp_query-frame>
      <Hsp_hit-frame>0</Hsp_hit-frame>
      <Hsp_identity>67</Hsp_identity>
      <Hsp_positive>94</Hsp_positive>
      <Hsp_gaps>0</Hsp_gaps>
      <Hsp_align-len>140</Hsp_align-len>
      <Hsp_qseq>SFGFRVFGLVLIILDIIMVIVDLSLSEKSRDVGGAPETVSLVISFFFLIDVLLRVYVEGFKVYFSSKLNIVDACIVVITLVVTMIYAFSDFSGASLIPRVVTFLRSLRILILVRIFRLASQKRELEKVTRRMVSENKRRY</Hsp_qseq>
      <Hsp_hseq>SFAFGLFGVFLVLLDVTLILADLIFTDSKLYIPLEYRSISLAIALFFLMDVLLRVFVERRQQYFSDLFNILDTAIIVILLLVDVVYIFFDIKLLRNIPRWTHLLRLLRLIILLRIFHLFHQKRQLEKLIRRRVSENKRRY</Hsp_hseq>
      <Hsp_midline>SF F +FG+ L++LD+ +++ DL  ++    +     ++SL I+ FFL+DVLLRV+VE  + YFS   NI+D  I+VI L+V ++Y F D      IPR    LR LR++IL+RIF L  QKR+LEK+ RR VSENKRRY</Hsp_midline>
    </Hsp>
  </Hit_hsps>
</Hit>
<Hit>
  <Hit_num>77</Hit_num>
  <Hit_id>gi|40549433|ref|NP_954868.1|</Hit_id>
  <Hit_def>putative tyrosine-protein phosphatase TPTE isoform beta [Homo sapiens] &gt;gi|33321884|gb|AAQ06674.1| BJ-HCC-5 [Homo sapiens]</Hit_def>
  <Hit_accession>NP_954868</Hit_accession>
  <Hit_len>533</Hit_len>
  <Hit_hsps>
    <Hsp>
      <Hsp_num>1</Hsp_num>
      <Hsp_bit-score>107.269</Hsp_bit-score>
      <Hsp_score>289</Hsp_score>
      <Hsp_evalue>1.43644e-25</Hsp_evalue>
      <Hsp_query-from>2</Hsp_query-from>
      <Hsp_query-to>141</Hsp_query-to>
      <Hsp_hit-from>73</Hsp_hit-from>
      <Hsp_hit-to>212</Hsp_hit-to>
      <Hsp_query-frame>0</Hsp_query-frame>
      <Hsp_hit-frame>0</Hsp_hit-frame>
      <Hsp_identity>67</Hsp_identity>
      <Hsp_positive>94</Hsp_positive>
      <Hsp_gaps>0</Hsp_gaps>
      <Hsp_align-len>140</Hsp_align-len>
      <Hsp_qseq>SFGFRVFGLVLIILDIIMVIVDLSLSEKSRDVGGAPETVSLVISFFFLIDVLLRVYVEGFKVYFSSKLNIVDACIVVITLVVTMIYAFSDFSGASLIPRVVTFLRSLRILILVRIFRLASQKRELEKVTRRMVSENKRRY</Hsp_qseq>
      <Hsp_hseq>SFAFGLFGVFLVLLDVTLILADLIFTDSKLYIPLEYRSISLAIALFFLMDVLLRVFVERRQQYFSDLFNILDTAIIVILLLVDVVYIFFDIKLLRNIPRWTHLLRLLRLIILLRIFHLFHQKRQLEKLIRRRVSENKRRY</Hsp_hseq>
      <Hsp_midline>SF F +FG+ L++LD+ +++ DL  ++    +     ++SL I+ FFL+DVLLRV+VE  + YFS   NI+D  I+VI L+V ++Y F D      IPR    LR LR++IL+RIF L  QKR+LEK+ RR VSENKRRY</Hsp_midline>
    </Hsp>
  </Hit_hsps>
</Hit>
<Hit>
  <Hit_num>78</Hit_num>
  <Hit_id>gi|313104272|sp|P56180.3|TPTE_HUMAN</Hit_id>
  <Hit_def>RecName: Full=Putative tyrosine-protein phosphatase TPTE; AltName: Full=Cancer/testis antigen 44; Short=CT44; AltName: Full=Transmembrane phosphatase with tensin homology; AltName: Full=Tumor antigen BJ-HCC-5 &gt;gi|7717241|emb|CAB90528.1| tensin, putative protein-tyrosine phosphatase, EC 3.1.3.48 [Homo sapiens]</Hit_def>
  <Hit_accession>P56180</Hit_accession>
  <Hit_len>551</Hit_len>
  <Hit_hsps>
    <Hsp>
      <Hsp_num>1</Hsp_num>
      <Hsp_bit-score>107.269</Hsp_bit-score>
      <Hsp_score>289</Hsp_score>
      <Hsp_evalue>1.43644e-25</Hsp_evalue>
      <Hsp_query-from>2</Hsp_query-from>
      <Hsp_query-to>141</Hsp_query-to>
      <Hsp_hit-from>91</Hsp_hit-from>
      <Hsp_hit-to>230</Hsp_hit-to>
      <Hsp_query-frame>0</Hsp_query-frame>
      <Hsp_hit-frame>0</Hsp_hit-frame>
      <Hsp_identity>67</Hsp_identity>
      <Hsp_positive>94</Hsp_positive>
      <Hsp_gaps>0</Hsp_gaps>
      <Hsp_align-len>140</Hsp_align-len>
      <Hsp_qseq>SFGFRVFGLVLIILDIIMVIVDLSLSEKSRDVGGAPETVSLVISFFFLIDVLLRVYVEGFKVYFSSKLNIVDACIVVITLVVTMIYAFSDFSGASLIPRVVTFLRSLRILILVRIFRLASQKRELEKVTRRMVSENKRRY</Hsp_qseq>
      <Hsp_hseq>SFAFGLFGVFLVLLDVTLILADLIFTDSKLYIPLEYRSISLAIALFFLMDVLLRVFVERRQQYFSDLFNILDTAIIVILLLVDVVYIFFDIKLLRNIPRWTHLLRLLRLIILLRIFHLFHQKRQLEKLIRRRVSENKRRY</Hsp_hseq>
      <Hsp_midline>SF F +FG+ L++LD+ +++ DL  ++    +     ++SL I+ FFL+DVLLRV+VE  + YFS   NI+D  I+VI L+V ++Y F D      IPR    LR LR++IL+RIF L  QKR+LEK+ RR VSENKRRY</Hsp_midline>
    </Hsp>
  </Hit_hsps>
</Hit>
<Hit>
  <Hit_num>79</Hit_num>
  <Hit_id>gi|537253412|gb|ERE88738.1|</Hit_id>
  <Hit_def>thrombospondin type-1 domain-containing protein 1 isoform 2 [Cricetulus griseus]</Hit_def>
  <Hit_accession>ERE88738</Hit_accession>
  <Hit_len>1370</Hit_len>
  <Hit_hsps>
    <Hsp>
      <Hsp_num>1</Hsp_num>
      <Hsp_bit-score>106.885</Hsp_bit-score>
      <Hsp_score>288</Hsp_score>
      <Hsp_evalue>1.87525e-25</Hsp_evalue>
      <Hsp_query-from>2</Hsp_query-from>
      <Hsp_query-to>141</Hsp_query-to>
      <Hsp_hit-from>862</Hsp_hit-from>
      <Hsp_hit-to>1001</Hsp_hit-to>
      <Hsp_query-frame>0</Hsp_query-frame>
      <Hsp_hit-frame>0</Hsp_hit-frame>
      <Hsp_identity>70</Hsp_identity>
      <Hsp_positive>91</Hsp_positive>
      <Hsp_gaps>0</Hsp_gaps>
      <Hsp_align-len>140</Hsp_align-len>
      <Hsp_qseq>SFGFRVFGLVLIILDIIMVIVDLSLSEKSRDVGGAPETVSLVISFFFLIDVLLRVYVEGFKVYFSSKLNIVDACIVVITLVVTMIYAFSDFSGASLIPRVVTFLRSLRILILVRIFRLASQKRELEKVTRRMVSENKRRY</Hsp_qseq>
      <Hsp_hseq>SVAFRVFGIMLIFLDIVFVSIDLHLVKNQLYIPLEYRSVSFAIALFFLVDVLLRVYVEGRQQYFSDLLNTLDAVVIGVTVFIAFTYIFYDKKFLGDNPRLAVLFRPLWLLILVRILQLAHQKRHLEKLTRRLVSGNKRRY</Hsp_hseq>
      <Hsp_midline>S  FRVFG++LI LDI+ V +DL L +    +     +VS  I+ FFL+DVLLRVYVEG + YFS  LN +DA ++ +T+ +   Y F D       PR+    R L +LILVRI +LA QKR LEK+TRR+VS NKRRY</Hsp_midline>
    </Hsp>
  </Hit_hsps>
</Hit>
<Hit>
  <Hit_num>80</Hit_num>
  <Hit_id>gi|537253411|gb|ERE88737.1|</Hit_id>
  <Hit_def>thrombospondin type-1 domain-containing protein 1 isoform 1 [Cricetulus griseus]</Hit_def>
  <Hit_accession>ERE88737</Hit_accession>
  <Hit_len>1423</Hit_len>
  <Hit_hsps>
    <Hsp>
      <Hsp_num>1</Hsp_num>
      <Hsp_bit-score>106.885</Hsp_bit-score>
      <Hsp_score>288</Hsp_score>
      <Hsp_evalue>1.87525e-25</Hsp_evalue>
      <Hsp_query-from>2</Hsp_query-from>
      <Hsp_query-to>141</Hsp_query-to>
      <Hsp_hit-from>915</Hsp_hit-from>
      <Hsp_hit-to>1054</Hsp_hit-to>
      <Hsp_query-frame>0</Hsp_query-frame>
      <Hsp_hit-frame>0</Hsp_hit-frame>
      <Hsp_identity>70</Hsp_identity>
      <Hsp_positive>91</Hsp_positive>
      <Hsp_gaps>0</Hsp_gaps>
      <Hsp_align-len>140</Hsp_align-len>
      <Hsp_qseq>SFGFRVFGLVLIILDIIMVIVDLSLSEKSRDVGGAPETVSLVISFFFLIDVLLRVYVEGFKVYFSSKLNIVDACIVVITLVVTMIYAFSDFSGASLIPRVVTFLRSLRILILVRIFRLASQKRELEKVTRRMVSENKRRY</Hsp_qseq>
      <Hsp_hseq>SVAFRVFGIMLIFLDIVFVSIDLHLVKNQLYIPLEYRSVSFAIALFFLVDVLLRVYVEGRQQYFSDLLNTLDAVVIGVTVFIAFTYIFYDKKFLGDNPRLAVLFRPLWLLILVRILQLAHQKRHLEKLTRRLVSGNKRRY</Hsp_hseq>
      <Hsp_midline>S  FRVFG++LI LDI+ V +DL L +    +     +VS  I+ FFL+DVLLRVYVEG + YFS  LN +DA ++ +T+ +   Y F D       PR+    R L +LILVRI +LA QKR LEK+TRR+VS NKRRY</Hsp_midline>
    </Hsp>
  </Hit_hsps>
</Hit>
<Hit>
  <Hit_num>81</Hit_num>
  <Hit_id>gi|605059576|gb|AHV90412.1|</Hit_id>
  <Hit_def>fluorescent voltage sensor ASAP1 [synthetic construct]</Hit_def>
  <Hit_accession>AHV90412</Hit_accession>
  <Hit_len>427</Hit_len>
  <Hit_hsps>
    <Hsp>
      <Hsp_num>1</Hsp_num>
      <Hsp_bit-score>98.0439</Hsp_bit-score>
      <Hsp_score>265</Hsp_score>
      <Hsp_evalue>8.59726e-23</Hsp_evalue>
      <Hsp_query-from>1</Hsp_query-from>
      <Hsp_query-to>93</Hsp_query-to>
      <Hsp_hit-from>55</Hsp_hit-from>
      <Hsp_hit-to>147</Hsp_hit-to>
      <Hsp_query-frame>0</Hsp_query-frame>
      <Hsp_hit-frame>0</Hsp_hit-frame>
      <Hsp_identity>61</Hsp_identity>
      <Hsp_positive>76</Hsp_positive>
      <Hsp_gaps>0</Hsp_gaps>
      <Hsp_align-len>93</Hsp_align-len>
      <Hsp_qseq>MSFGFRVFGLVLIILDIIMVIVDLSLSEKSRDVGGAPETVSLVISFFFLIDVLLRVYVEGFKVYFSSKLNIVDACIVVITLVVTMIYAFSDFS</Hsp_qseq>
      <Hsp_hseq>MSFGFRVFGVVLIIVDIIVVIVDLAISEKKRGIREILEGVSLAIALFFLVDVLMRVFVEGFKNYFRSKLNTLDAVIVVGTLLINMTYSFSDLA</Hsp_hseq>
      <Hsp_midline>MSFGFRVFG+VLII+DII+VIVDL++SEK R +    E VSL I+ FFL+DVL+RV+VEGFK YF SKLN +DA IVV TL++ M Y+FSD +</Hsp_midline>
    </Hsp>
    <Hsp>
      <Hsp_num>2</Hsp_num>
      <Hsp_bit-score>26.548</Hsp_bit-score>
      <Hsp_score>77</Hsp_score>
      <Hsp_evalue>0.286265</Hsp_evalue>
      <Hsp_query-from>48</Hsp_query-from>
      <Hsp_query-to>130</Hsp_query-to>
      <Hsp_hit-from>347</Hsp_hit-from>
      <Hsp_hit-to>427</Hsp_hit-to>
      <Hsp_query-frame>0</Hsp_query-frame>
      <Hsp_hit-frame>0</Hsp_hit-frame>
      <Hsp_identity>34</Hsp_identity>
      <Hsp_positive>44</Hsp_positive>
      <Hsp_gaps>22</Hsp_gaps>
      <Hsp_align-len>93</Hsp_align-len>
      <Hsp_qseq>FLIDVLLR----VYVEGFKVYFSSKLNIVDACIVVITLVVTMIYAFSDFSGASL------IPRVVTFLRSLRILILVRIFRLASQKRELEKVT</Hsp_qseq>
      <Hsp_hseq>FKDDGKYKTRAVVKFEG------------DTLVNRIELKGTDFKEDGNILGHKLEYNTDQMPQMVTLLRVLRIVILIRIFRLASQKKQLEVVT</Hsp_hseq>
      <Hsp_midline>F  D   +    V  EG            D  +  I L  T      +  G  L      +P++VT LR LRI+IL+RIFRLASQK++LE VT</Hsp_midline>
    </Hsp>
  </Hit_hsps>
</Hit>
<Hit>
  <Hit_num>82</Hit_num>
  <Hit_id>gi|803252359|ref|XP_011986120.1|</Hit_id>
  <Hit_def>PREDICTED: phosphatidylinositol 3,4,5-trisphosphate 3-phosphatase TPTE2-like isoform X7 [Ovis aries musimon]</Hit_def>
  <Hit_accession>XP_011986120</Hit_accession>
  <Hit_len>440</Hit_len>
  <Hit_hsps>
    <Hsp>
      <Hsp_num>1</Hsp_num>
      <Hsp_bit-score>95.7393</Hsp_bit-score>
      <Hsp_score>259</Hsp_score>
      <Hsp_evalue>4.24727e-22</Hsp_evalue>
      <Hsp_query-from>10</Hsp_query-from>
      <Hsp_query-to>141</Hsp_query-to>
      <Hsp_hit-from>1</Hsp_hit-from>
      <Hsp_hit-to>125</Hsp_hit-to>
      <Hsp_query-frame>0</Hsp_query-frame>
      <Hsp_hit-frame>0</Hsp_hit-frame>
      <Hsp_identity>60</Hsp_identity>
      <Hsp_positive>88</Hsp_positive>
      <Hsp_gaps>7</Hsp_gaps>
      <Hsp_align-len>132</Hsp_align-len>
      <Hsp_qseq>LVLIILDIIMVIVDLSLSEKSRDVGGAPETVSLVISFFFLIDVLLRVYVEGFKVYFSSKLNIVDACIVVITLVVTMIYAFSDFSGASLIPRVVTFLRSLRILILVRIFRLASQKRELEKVTRRMVSENKRRY</Hsp_qseq>
      <Hsp_hseq>MTLIIKDVIFLSGTVHSSLESR-------SISFAIASFFLMDISLRVFIEGIRPYFSDIFNSLDAAIIIVTLLVDIAYLFYDFTLGKIFPRLRIVLRPVRLVILIRVFHLAYQKRHLEMLTRRMVSGNKRRY</Hsp_hseq>
      <Hsp_midline>+ LII D+I +   +  S +SR       ++S  I+ FFL+D+ LRV++EG + YFS   N +DA I+++TL+V + Y F DF+   + PR+   LR +R++IL+R+F LA QKR LE +TRRMVS NKRRY</Hsp_midline>
    </Hsp>
  </Hit_hsps>
</Hit>
<Hit>
  <Hit_num>83</Hit_num>
  <Hit_id>gi|76253898|ref|NP_001028998.1|</Hit_id>
  <Hit_def>voltage-sensor containing phosphatase [Ciona intestinalis] &gt;gi|66391023|dbj|BAD98733.1| voltage-sensor containing phosphatase [Ciona intestinalis]</Hit_def>
  <Hit_accession>NP_001028998</Hit_accession>
  <Hit_len>576</Hit_len>
  <Hit_hsps>
    <Hsp>
      <Hsp_num>1</Hsp_num>
      <Hsp_bit-score>81.1627</Hsp_bit-score>
      <Hsp_score>221</Hsp_score>
      <Hsp_evalue>1.0378e-17</Hsp_evalue>
      <Hsp_query-from>4</Hsp_query-from>
      <Hsp_query-to>141</Hsp_query-to>
      <Hsp_hit-from>117</Hsp_hit-from>
      <Hsp_hit-to>255</Hsp_hit-to>
      <Hsp_query-frame>0</Hsp_query-frame>
      <Hsp_hit-frame>0</Hsp_hit-frame>
      <Hsp_identity>55</Hsp_identity>
      <Hsp_positive>88</Hsp_positive>
      <Hsp_gaps>7</Hsp_gaps>
      <Hsp_align-len>142</Hsp_align-len>
      <Hsp_qseq>GFRVFGLVLIILDIIMVIVDLSLSEKSRDVGGAPETVSLVISFFFLIDVLLRVYVEGFKVYFSSKLNIVDACIVVITLVVTMIYAFSD----FSGASLIPRVVTFLRSLRILILVRIFRLASQKRELEKVTRRMVSENKRRY</Hsp_qseq>
      <Hsp_hseq>GMRVFGVFLIFLDIILMIIDLSLPGKSESSQSFYDGMALALSCYFMLDLGLRIFAYGPKNFFTNPWEVADGLIIVVTFVVTIFYTVLDEYVQETGADGLGRLVVLARLLRVVRLARIF---YSHQQMKASSRRTISQNKRRY</Hsp_hseq>
      <Hsp_midline>G RVFG+ LI LDII++I+DLSL  KS       + ++L +S +F++D+ LR++  G K +F++   + D  I+V+T VVT+ Y   D     +GA  + R+V   R LR++ L RIF      ++++  +RR +S+NKRRY</Hsp_midline>
    </Hsp>
  </Hit_hsps>
</Hit>
<Hit>
  <Hit_num>84</Hit_num>
  <Hit_id>gi|582045153|pdb|4G7V|S</Hit_id>
  <Hit_def>Chain S, Crystal Structure Of Voltage Sensing Domain Of Ci-vsp With Fragment Antibody (r217e, 2.5 A) &gt;gi|582045157|pdb|4G7Y|S Chain S, Crystal Structure Of Voltage Sensing Domain Of Ci-vsp With Fragment Antibody (r217e, 2.8 A)</Hit_def>
  <Hit_accession>4G7V_S</Hit_accession>
  <Hit_len>185</Hit_len>
  <Hit_hsps>
    <Hsp>
      <Hsp_num>1</Hsp_num>
      <Hsp_bit-score>79.2475</Hsp_bit-score>
      <Hsp_score>216</Hsp_score>
      <Hsp_evalue>3.91417e-17</Hsp_evalue>
      <Hsp_query-from>4</Hsp_query-from>
      <Hsp_query-to>141</Hsp_query-to>
      <Hsp_hit-from>39</Hsp_hit-from>
      <Hsp_hit-to>177</Hsp_hit-to>
      <Hsp_query-frame>0</Hsp_query-frame>
      <Hsp_hit-frame>0</Hsp_hit-frame>
      <Hsp_identity>54</Hsp_identity>
      <Hsp_positive>87</Hsp_positive>
      <Hsp_gaps>7</Hsp_gaps>
      <Hsp_align-len>142</Hsp_align-len>
      <Hsp_qseq>GFRVFGLVLIILDIIMVIVDLSLSEKSRDVGGAPETVSLVISFFFLIDVLLRVYVEGFKVYFSSKLNIVDACIVVITLVVTMIYAFSD----FSGASLIPRVVTFLRSLRILILVRIFRLASQKRELEKVTRRMVSENKRRY</Hsp_qseq>
      <Hsp_hseq>GMRVFGVFLIFLDIILMIIDLSLPGKSESSQSFYDGMALALSCYFMLDLGLRIFAYGPKNFFTNPWEVADGLIIVVTFVVTIFYTVLDEYVQETGADGLGELVVLARLLRVVRLARIF---YSHQQMKASSRRTISQNKRRY</Hsp_hseq>
      <Hsp_midline>G RVFG+ LI LDII++I+DLSL  KS       + ++L +S +F++D+ LR++  G K +F++   + D  I+V+T VVT+ Y   D     +GA  +  +V   R LR++ L RIF      ++++  +RR +S+NKRRY</Hsp_midline>
    </Hsp>
  </Hit_hsps>
</Hit>
<Hit>
  <Hit_num>85</Hit_num>
  <Hit_id>gi|582045159|pdb|4G80|S</Hit_id>
  <Hit_def>Chain S, Crystal Structure Of Voltage Sensing Domain Of Ci-vsp With Fragment Antibody (wt, 3.8 A) &gt;gi|582045164|pdb|4G80|T Chain T, Crystal Structure Of Voltage Sensing Domain Of Ci-vsp With Fragment Antibody (wt, 3.8 A) &gt;gi|582045169|pdb|4G80|I Chain I, Crystal Structure Of Voltage Sensing Domain Of Ci-vsp With Fragment Antibody (wt, 3.8 A) &gt;gi|582045170|pdb|4G80|J Chain J, Crystal Structure Of Voltage Sensing Domain Of Ci-vsp With Fragment Antibody (wt, 3.8 A)</Hit_def>
  <Hit_accession>4G80_S</Hit_accession>
  <Hit_len>155</Hit_len>
  <Hit_hsps>
    <Hsp>
      <Hsp_num>1</Hsp_num>
      <Hsp_bit-score>68.5374</Hsp_bit-score>
      <Hsp_score>188</Hsp_score>
      <Hsp_evalue>6.55691e-14</Hsp_evalue>
      <Hsp_query-from>4</Hsp_query-from>
      <Hsp_query-to>117</Hsp_query-to>
      <Hsp_hit-from>28</Hsp_hit-from>
      <Hsp_hit-to>145</Hsp_hit-to>
      <Hsp_query-frame>0</Hsp_query-frame>
      <Hsp_hit-frame>0</Hsp_hit-frame>
      <Hsp_identity>47</Hsp_identity>
      <Hsp_positive>73</Hsp_positive>
      <Hsp_gaps>4</Hsp_gaps>
      <Hsp_align-len>118</Hsp_align-len>
      <Hsp_qseq>GFRVFGLVLIILDIIMVIVDLSLSEKSRDVGGAPETVSLVISFFFLIDVLLRVYVEGFKVYFSSKLNIVDACIVVITLVVTMIYAFSD----FSGASLIPRVVTFLRSLRILILVRIF</Hsp_qseq>
      <Hsp_hseq>GMRVFGVFLIFLDIILMIIDLSLPGKSESSQSFYDGMALALSCYFMLDLGLRIFAYGPKNFFTNPWEVADGLIIVVTFVVTIFYTVLDEYVQETGADGLGRLVVLARLLRVVRLARIF</Hsp_hseq>
      <Hsp_midline>G RVFG+ LI LDII++I+DLSL  KS       + ++L +S +F++D+ LR++  G K +F++   + D  I+V+T VVT+ Y   D     +GA  + R+V   R LR++ L RIF</Hsp_midline>
    </Hsp>
  </Hit_hsps>
</Hit>
<Hit>
  <Hit_num>86</Hit_num>
  <Hit_id>gi|576294894|gb|AHH29556.1|</Hit_id>
  <Hit_def>phosphatidylinositol triP phosphatase [Rhipicephalus microplus]</Hit_def>
  <Hit_accession>AHH29556</Hit_accession>
  <Hit_len>517</Hit_len>
  <Hit_hsps>
    <Hsp>
      <Hsp_num>1</Hsp_num>
      <Hsp_bit-score>67.7735</Hsp_bit-score>
      <Hsp_score>186</Hsp_score>
      <Hsp_evalue>1.11343e-13</Hsp_evalue>
      <Hsp_query-from>4</Hsp_query-from>
      <Hsp_query-to>141</Hsp_query-to>
      <Hsp_hit-from>67</Hsp_hit-from>
      <Hsp_hit-to>198</Hsp_hit-to>
      <Hsp_query-frame>0</Hsp_query-frame>
      <Hsp_hit-frame>0</Hsp_hit-frame>
      <Hsp_identity>50</Hsp_identity>
      <Hsp_positive>79</Hsp_positive>
      <Hsp_gaps>6</Hsp_gaps>
      <Hsp_align-len>138</Hsp_align-len>
      <Hsp_qseq>GFRVFGLVLIILDIIMVIVDLSLSEKSRDVGGAPETVSLVISFFFLIDVLLRVYVEGFKVYFSSKLNIVDACIVVITLVVTMIYAFSDFSGASLIPRVVTFLRSLRILILVRIFRLASQKRELEKVTRRMVSENKRRY</Hsp_qseq>
      <Hsp_hseq>GFRLFSFSLIIIDISVLIADLCQPNKPAHVEKAYDIVALCFVSFFVLEIFFRMYAQGTGEFLKHWYNAVDFVVVMLSFVATVAYVSVEISG---YYKLLVIGRIVRIVSLLRIY---TEKKNLTKGARLMVSENKRRY</Hsp_hseq>
      <Hsp_midline>GFR+F   LII+DI ++I DL    K   V  A + V+L    FF++++  R+Y +G   +     N VD  +V+++ V T+ Y   + SG     +++   R +RI+ L+RI+   ++K+ L K  R MVSENKRRY</Hsp_midline>
    </Hsp>
  </Hit_hsps>
</Hit>
<Hit>
  <Hit_num>87</Hit_num>
  <Hit_id>gi|443694883|gb|ELT95902.1|</Hit_id>
  <Hit_def>hypothetical protein CAPTEDRAFT_62994, partial [Capitella teleta]</Hit_def>
  <Hit_accession>ELT95902</Hit_accession>
  <Hit_len>462</Hit_len>
  <Hit_hsps>
    <Hsp>
      <Hsp_num>1</Hsp_num>
      <Hsp_bit-score>67.3916</Hsp_bit-score>
      <Hsp_score>185</Hsp_score>
      <Hsp_evalue>1.45087e-13</Hsp_evalue>
      <Hsp_query-from>5</Hsp_query-from>
      <Hsp_query-to>141</Hsp_query-to>
      <Hsp_hit-from>15</Hsp_hit-from>
      <Hsp_hit-to>146</Hsp_hit-to>
      <Hsp_query-frame>0</Hsp_query-frame>
      <Hsp_hit-frame>0</Hsp_hit-frame>
      <Hsp_identity>51</Hsp_identity>
      <Hsp_positive>85</Hsp_positive>
      <Hsp_gaps>9</Hsp_gaps>
      <Hsp_align-len>139</Hsp_align-len>
      <Hsp_qseq>FRVFGLVLIILDIIMVIVDLSLSEKSRDVGGAPETVSLVISFFFLIDVLLRVYVEGFKVYFSSKLNIVDACIVVITLVVTMIYAFSDFSGASLI--PRVVTFLRSLRILILVRIFRLASQKRELEKVTRRMVSENKRRY</Hsp_qseq>
      <Hsp_hseq>FRIITIILVLVDLILVIIDLAHSSHDSVL----EIISLFIMTYFMIEIVLRVFAFGIKHFVSKWYEVVDAVIIVASFVFAVVLTAINTHGNSSLAFARLVVAGRLLRIILLV---RLIGEKKHLQQATRLAVSQNKRRY</Hsp_hseq>
      <Hsp_midline>FR+  ++L+++D+I+VI+DL+ S     +    E +SL I  +F+I+++LRV+  G K + S    +VDA I+V + V  ++    +  G S +   R+V   R LRI++LV   RL  +K+ L++ TR  VS+NKRRY</Hsp_midline>
    </Hsp>
  </Hit_hsps>
</Hit>
<Hit>
  <Hit_num>88</Hit_num>
  <Hit_id>gi|762119926|ref|XP_011442883.1|</Hit_id>
  <Hit_def>PREDICTED: phosphatidylinositol 3,4,5-trisphosphate 3-phosphatase TPTE2-like [Crassostrea gigas] &gt;gi|762119929|ref|XP_011442884.1| PREDICTED: phosphatidylinositol 3,4,5-trisphosphate 3-phosphatase TPTE2-like [Crassostrea gigas] &gt;gi|762119931|ref|XP_011442885.1| PREDICTED: phosphatidylinositol 3,4,5-trisphosphate 3-phosphatase TPTE2-like [Crassostrea gigas] &gt;gi|762119933|ref|XP_011442886.1| PREDICTED: phosphatidylinositol 3,4,5-trisphosphate 3-phosphatase TPTE2-like [Crassostrea gigas] &gt;gi|762119935|ref|XP_011442887.1| PREDICTED: phosphatidylinositol 3,4,5-trisphosphate 3-phosphatase TPTE2-like [Crassostrea gigas] &gt;gi|405978826|gb|EKC43187.1| Phosphatidylinositol-3,4,5-trisphosphate 3-phosphatase TPTE2 [Crassostrea gigas]</Hit_def>
  <Hit_accession>EKC43187</Hit_accession>
  <Hit_len>545</Hit_len>
  <Hit_hsps>
    <Hsp>
      <Hsp_num>1</Hsp_num>
      <Hsp_bit-score>60.1437</Hsp_bit-score>
      <Hsp_score>166</Hsp_score>
      <Hsp_evalue>2.20531e-11</Hsp_evalue>
      <Hsp_query-from>5</Hsp_query-from>
      <Hsp_query-to>141</Hsp_query-to>
      <Hsp_hit-from>95</Hsp_hit-from>
      <Hsp_hit-to>228</Hsp_hit-to>
      <Hsp_query-frame>0</Hsp_query-frame>
      <Hsp_hit-frame>0</Hsp_hit-frame>
      <Hsp_identity>42</Hsp_identity>
      <Hsp_positive>81</Hsp_positive>
      <Hsp_gaps>9</Hsp_gaps>
      <Hsp_align-len>140</Hsp_align-len>
      <Hsp_qseq>FRVFGLVLIILDIIMVIVDLSLSEKSRDVGGAPETVSLVISFFFLIDVLLRVYVEGFKVYFSSKLNIVDACIVVITLVVTMIYAF---SDFSGASLIPRVVTFLRSLRILILVRIFRLASQKRELEKVTRRMVSENKRRY</Hsp_qseq>
      <Hsp_hseq>FRVFTVLLILVDVTLVVVDISVTDLSNETSHNINLVSRIIVTYFLIEIGFRIFYRG-KEFFKSCLDVTDLVVVLATFILDFVLGFLAEVNYGRLGVIGRALRVIRIGRSVVI-----MVQQYRHMTQAARKTVSQNKRRY</Hsp_hseq>
      <Hsp_midline>FRVF ++LI++D+ +V+VD+S+++ S +       VS +I  +FLI++  R++  G K +F S L++ D  +V+ T ++  +  F    ++    +I R +  +R  R +++     +  Q R + +  R+ VS+NKRRY</Hsp_midline>
    </Hsp>
  </Hit_hsps>
</Hit>
<Hit>
  <Hit_num>89</Hit_num>
  <Hit_id>gi|213972589|ref|NP_570141.3|</Hit_id>
  <Hit_def>phosphatidylinositol 3,4,5-trisphosphate 3-phosphatase TPTE2 isoform alpha [Homo sapiens] &gt;gi|119628624|gb|EAX08219.1| transmembrane phosphoinositide 3-phosphatase and tensin homolog 2, isoform CRA_a [Homo sapiens]</Hit_def>
  <Hit_accession>NP_570141</Hit_accession>
  <Hit_len>445</Hit_len>
  <Hit_hsps>
    <Hsp>
      <Hsp_num>1</Hsp_num>
      <Hsp_bit-score>60.1437</Hsp_bit-score>
      <Hsp_score>166</Hsp_score>
      <Hsp_evalue>2.20531e-11</Hsp_evalue>
      <Hsp_query-from>6</Hsp_query-from>
      <Hsp_query-to>141</Hsp_query-to>
      <Hsp_hit-from>40</Hsp_hit-from>
      <Hsp_hit-to>135</Hsp_hit-to>
      <Hsp_query-frame>0</Hsp_query-frame>
      <Hsp_hit-frame>0</Hsp_hit-frame>
      <Hsp_identity>48</Hsp_identity>
      <Hsp_positive>71</Hsp_positive>
      <Hsp_gaps>40</Hsp_gaps>
      <Hsp_align-len>136</Hsp_align-len>
      <Hsp_qseq>RVFGLVLIILDIIMVIVDLSLSEKSRDVGGAPETVSLVISFFFLIDVLLRVYVEGFKVYFSSKLNIVDACIVVITLVVTMIYAFSDFSGASLIPRVVTFLRSLRILILVRIFRLASQKRELEKVTRRMVSENKRRY</Hsp_qseq>
      <Hsp_hseq>RIFGVFLVLLDVTLLLADLIFTDSKLYIPLEYRSISLAIGLFFLMDVLLRVFVEGW----------------------------------------THLVRLLRLIILIRIFHLLHQKRQLEKLMRRLVSENKRRY</Hsp_hseq>
      <Hsp_midline>R+FG+ L++LD+ +++ DL  ++    +     ++SL I  FFL+DVLLRV+VEG+                                           +R LR++IL+RIF L  QKR+LEK+ RR+VSENKRRY</Hsp_midline>
    </Hsp>
  </Hit_hsps>
</Hit>
<Hit>
  <Hit_num>90</Hit_num>
  <Hit_id>gi|17385401|emb|CAD13144.1|</Hit_id>
  <Hit_def>TPIP alpha lipid phosphatase [Homo sapiens]</Hit_def>
  <Hit_accession>CAD13144</Hit_accession>
  <Hit_len>445</Hit_len>
  <Hit_hsps>
    <Hsp>
      <Hsp_num>1</Hsp_num>
      <Hsp_bit-score>60.1437</Hsp_bit-score>
      <Hsp_score>166</Hsp_score>
      <Hsp_evalue>2.20531e-11</Hsp_evalue>
      <Hsp_query-from>6</Hsp_query-from>
      <Hsp_query-to>141</Hsp_query-to>
      <Hsp_hit-from>40</Hsp_hit-from>
      <Hsp_hit-to>135</Hsp_hit-to>
      <Hsp_query-frame>0</Hsp_query-frame>
      <Hsp_hit-frame>0</Hsp_hit-frame>
      <Hsp_identity>48</Hsp_identity>
      <Hsp_positive>71</Hsp_positive>
      <Hsp_gaps>40</Hsp_gaps>
      <Hsp_align-len>136</Hsp_align-len>
      <Hsp_qseq>RVFGLVLIILDIIMVIVDLSLSEKSRDVGGAPETVSLVISFFFLIDVLLRVYVEGFKVYFSSKLNIVDACIVVITLVVTMIYAFSDFSGASLIPRVVTFLRSLRILILVRIFRLASQKRELEKVTRRMVSENKRRY</Hsp_qseq>
      <Hsp_hseq>RIFGVFLVLLDVTLLLADLIFTDSKLYIPLEYRSISLAIGLFFLMDVLLRVFVEGW----------------------------------------THLVRLLRLIILIRIFHLLHQKRQLEKLMRRLVSENKRRY</Hsp_hseq>
      <Hsp_midline>R+FG+ L++LD+ +++ DL  ++    +     ++SL I  FFL+DVLLRV+VEG+                                           +R LR++IL+RIF L  QKR+LEK+ RR+VSENKRRY</Hsp_midline>
    </Hsp>
  </Hit_hsps>
</Hit>
<Hit>
  <Hit_num>91</Hit_num>
  <Hit_id>gi|444721171|gb|ELW61923.1|</Hit_id>
  <Hit_def>28S ribosomal protein S31, mitochondrial [Tupaia chinensis]</Hit_def>
  <Hit_accession>ELW61923</Hit_accession>
  <Hit_len>639</Hit_len>
  <Hit_hsps>
    <Hsp>
      <Hsp_num>1</Hsp_num>
      <Hsp_bit-score>59.3817</Hsp_bit-score>
      <Hsp_score>164</Hsp_score>
      <Hsp_evalue>3.73972e-11</Hsp_evalue>
      <Hsp_query-from>2</Hsp_query-from>
      <Hsp_query-to>111</Hsp_query-to>
      <Hsp_hit-from>8</Hsp_hit-from>
      <Hsp_hit-to>117</Hsp_hit-to>
      <Hsp_query-frame>0</Hsp_query-frame>
      <Hsp_hit-frame>0</Hsp_hit-frame>
      <Hsp_identity>43</Hsp_identity>
      <Hsp_positive>66</Hsp_positive>
      <Hsp_gaps>0</Hsp_gaps>
      <Hsp_align-len>110</Hsp_align-len>
      <Hsp_qseq>SFGFRVFGLVLIILDIIMVIVDLSLSEKSRDVGGAPETVSLVISFFFLIDVLLRVYVEGFKVYFSSKLNIVDACIVVITLVVTMIYAFSDFSGASLIPRVVTFLRSLRIL</Hsp_qseq>
      <Hsp_hseq>SFIFGIFGVLLIFVDVGLAIADILVTENQIYIPLGYRSFSIAIAIFFFVDVLLRVYVEGRRRYFSDVLNSLDAAIIGITLLVDILFVVYDLKFLRVFPRCRNLTNTLFIL</Hsp_hseq>
      <Hsp_midline>SF F +FG++LI +D+ + I D+ ++E    +     + S+ I+ FF +DVLLRVYVEG + YFS  LN +DA I+ ITL+V +++   D     + PR      +L IL</Hsp_midline>
    </Hsp>
  </Hit_hsps>
</Hit>
<Hit>
  <Hit_num>92</Hit_num>
  <Hit_id>gi|918314300|gb|KOF84077.1|</Hit_id>
  <Hit_def>hypothetical protein OCBIM_22022678mg [Octopus bimaculoides]</Hit_def>
  <Hit_accession>KOF84077</Hit_accession>
  <Hit_len>562</Hit_len>
  <Hit_hsps>
    <Hsp>
      <Hsp_num>1</Hsp_num>
      <Hsp_bit-score>57.4778</Hsp_bit-score>
      <Hsp_score>159</Hsp_score>
      <Hsp_evalue>1.39956e-10</Hsp_evalue>
      <Hsp_query-from>5</Hsp_query-from>
      <Hsp_query-to>141</Hsp_query-to>
      <Hsp_hit-from>99</Hsp_hit-from>
      <Hsp_hit-to>242</Hsp_hit-to>
      <Hsp_query-frame>0</Hsp_query-frame>
      <Hsp_hit-frame>0</Hsp_hit-frame>
      <Hsp_identity>53</Hsp_identity>
      <Hsp_positive>84</Hsp_positive>
      <Hsp_gaps>13</Hsp_gaps>
      <Hsp_align-len>147</Hsp_align-len>
      <Hsp_qseq>FRVFGLVLIILDIIMVIVDLSLSEKSRDVGGAPETVSLVISFFFLIDVLLRVYVEGFKVYFSSKLNIVDACIVVITLVVTMIYA--FSDFSGASLIPR----VVTFLRSLRILILVRIFRLA----SQKRELEKVTRRMVSENKRRY</Hsp_qseq>
      <Hsp_hseq>FRIFTLILILTDFILVIVDLSIYEC--DTNNGLEITSHVIITYFMLEVGARIFYKG-RRFFYNWIDIVDMVVVVASFFTDMIFAGIYGIDSCGKIIKKDRHSYVKLLVAGRIVRISRILRILYFMYIQHRYLTSASRKIVSQNKRRY</Hsp_hseq>
      <Hsp_midline>FR+F L+LI+ D I+VIVDLS+ E   D     E  S VI  +F+++V  R++ +G + +F + ++IVD  +VV +    MI+A  +   S   +I +     V  L + RI+ + RI R+      Q R L   +R++VS+NKRRY</Hsp_midline>
    </Hsp>
  </Hit_hsps>
</Hit>
<Hit>
  <Hit_num>93</Hit_num>
  <Hit_id>gi|344238909|gb|EGV95012.1|</Hit_id>
  <Hit_def>Putative tyrosine-protein phosphatase TPTE [Cricetulus griseus]</Hit_def>
  <Hit_accession>EGV95012</Hit_accession>
  <Hit_len>212</Hit_len>
  <Hit_hsps>
    <Hsp>
      <Hsp_num>1</Hsp_num>
      <Hsp_bit-score>57.4778</Hsp_bit-score>
      <Hsp_score>159</Hsp_score>
      <Hsp_evalue>1.39956e-10</Hsp_evalue>
      <Hsp_query-from>6</Hsp_query-from>
      <Hsp_query-to>91</Hsp_query-to>
      <Hsp_hit-from>45</Hsp_hit-from>
      <Hsp_hit-to>130</Hsp_hit-to>
      <Hsp_query-frame>0</Hsp_query-frame>
      <Hsp_hit-frame>0</Hsp_hit-frame>
      <Hsp_identity>40</Hsp_identity>
      <Hsp_positive>56</Hsp_positive>
      <Hsp_gaps>0</Hsp_gaps>
      <Hsp_align-len>86</Hsp_align-len>
      <Hsp_qseq>RVFGLVLIILDIIMVIVDLSLSEKSRDVGGAPETVSLVISFFFLIDVLLRVYVEGFKVYFSSKLNIVDACIVVITLVVTMIYAFSD</Hsp_qseq>
      <Hsp_hseq>RVFGIMLIFLDIVFVSIDLHLVKNQLYIPLEYRSVSFAIALFFLVDVLLRVYVEGRQQYFSDLLNTLDAVVIGVTVFIAFTYIFYD</Hsp_hseq>
      <Hsp_midline>RVFG++LI LDI+ V +DL L +    +     +VS  I+ FFL+DVLLRVYVEG + YFS  LN +DA ++ +T+ +   Y F D</Hsp_midline>
    </Hsp>
  </Hit_hsps>
</Hit>
<Hit>
  <Hit_num>94</Hit_num>
  <Hit_id>gi|167517867|ref|XP_001743274.1|</Hit_id>
  <Hit_def>hypothetical protein [Monosiga brevicollis MX1] &gt;gi|163778373|gb|EDQ91988.1| predicted protein [Monosiga brevicollis MX1]</Hit_def>
  <Hit_accession>EDQ91988</Hit_accession>
  <Hit_len>934</Hit_len>
  <Hit_hsps>
    <Hsp>
      <Hsp_num>1</Hsp_num>
      <Hsp_bit-score>53.294</Hsp_bit-score>
      <Hsp_score>148</Hsp_score>
      <Hsp_evalue>2.54358e-09</Hsp_evalue>
      <Hsp_query-from>6</Hsp_query-from>
      <Hsp_query-to>141</Hsp_query-to>
      <Hsp_hit-from>404</Hsp_hit-from>
      <Hsp_hit-to>531</Hsp_hit-to>
      <Hsp_query-frame>0</Hsp_query-frame>
      <Hsp_hit-frame>0</Hsp_hit-frame>
      <Hsp_identity>48</Hsp_identity>
      <Hsp_positive>81</Hsp_positive>
      <Hsp_gaps>18</Hsp_gaps>
      <Hsp_align-len>141</Hsp_align-len>
      <Hsp_qseq>RVFGLVLIILDIIMVIVDLS-----LSEKSRDVGGAPETVSLVISFFFLIDVLLRVYVEGFKVYFSSKLNIVDACIVVITLVVTMIYAFSDFSGASLIPRVVTFLRSLRILILVRIFRLASQKRELEKVTRRMVSENKRRY</Hsp_qseq>
      <Hsp_hseq>RLFGLLLVLIDVILVFVRLSNAHWKFNSHHKDPI-AYDVVSTIIVVYFMIELCARIYAIGPRHFVRLPWEMFDALIV----LVTFIFEFAFEAG-----RVIILARLVRIFL---ILRLLSEQNKLKRAARLLVSQNKRRY</Hsp_hseq>
      <Hsp_midline>R+FGL+L+++D+I+V V LS      +   +D   A + VS +I  +F+I++  R+Y  G + +      + DA IV    +VT I+ F+  +G     RV+   R +RI +   I RL S++ +L++  R +VS+NKRRY</Hsp_midline>
    </Hsp>
  </Hit_hsps>
</Hit>
<Hit>
  <Hit_num>95</Hit_num>
  <Hit_id>gi|405972016|gb|EKC36813.1|</Hit_id>
  <Hit_def>Putative tyrosine-protein phosphatase TPTE [Crassostrea gigas]</Hit_def>
  <Hit_accession>EKC36813</Hit_accession>
  <Hit_len>267</Hit_len>
  <Hit_hsps>
    <Hsp>
      <Hsp_num>1</Hsp_num>
      <Hsp_bit-score>52.1542</Hsp_bit-score>
      <Hsp_score>145</Hsp_score>
      <Hsp_evalue>5.60466e-09</Hsp_evalue>
      <Hsp_query-from>5</Hsp_query-from>
      <Hsp_query-to>141</Hsp_query-to>
      <Hsp_hit-from>120</Hsp_hit-from>
      <Hsp_hit-to>247</Hsp_hit-to>
      <Hsp_query-frame>0</Hsp_query-frame>
      <Hsp_hit-frame>0</Hsp_hit-frame>
      <Hsp_identity>45</Hsp_identity>
      <Hsp_positive>78</Hsp_positive>
      <Hsp_gaps>9</Hsp_gaps>
      <Hsp_align-len>137</Hsp_align-len>
      <Hsp_qseq>FRVFGLVLIILDIIMVIVDLSLSEKSRDVGGAPETVSLVISFFFLIDVLLRVYVEGFKVYFSSKLNIVDACIVVITLVVTMIYAFSDFSGASLIPRVVTFLRSLRILILVRIFRLASQKRELEKVTRRMVSENKRRY</Hsp_qseq>
      <Hsp_hseq>FHLFTILLILFDIAIVVTDLAAGS-SAHYHDELEICSRVIITYFMLEVMLRIFYKGDE-FFRNWADILDMIIVFGTFIID--FTLGGYGRLKIIGRVVRVIRGMRC-----IYIMYSEYRHFKKATRRVVSQNKRRY</Hsp_hseq>
      <Hsp_midline>F +F ++LI+ DI +V+ DL+    S       E  S VI  +F+++V+LR++ +G + +F +  +I+D  IV  T ++   +    +    +I RVV  +R +R      I+ + S+ R  +K TRR+VS+NKRRY</Hsp_midline>
    </Hsp>
    <Hsp>
      <Hsp_num>2</Hsp_num>
      <Hsp_bit-score>37.7779</Hsp_bit-score>
      <Hsp_score>107</Hsp_score>
      <Hsp_evalue>0.000119193</Hsp_evalue>
      <Hsp_query-from>5</Hsp_query-from>
      <Hsp_query-to>141</Hsp_query-to>
      <Hsp_hit-from>120</Hsp_hit-from>
      <Hsp_hit-to>247</Hsp_hit-to>
      <Hsp_query-frame>0</Hsp_query-frame>
      <Hsp_hit-frame>0</Hsp_hit-frame>
      <Hsp_identity>38</Hsp_identity>
      <Hsp_positive>67</Hsp_positive>
      <Hsp_gaps>27</Hsp_gaps>
      <Hsp_align-len>146</Hsp_align-len>
      <Hsp_qseq>FRVFGLVLIILDIIMVIVDLSLSEKSRDVGGAPETVSLVISFF---------FLIDVLLRVYVEGFKVYFSSKLNIVDACIVVITLVVTMIYAFSDFSGASLIPRVVTFLRSLRILILVRIFRLASQKRELEKVTRRMVSENKRRY</Hsp_qseq>
      <Hsp_hseq>FHLFTILLILFDIAIVVTDLAAGSSAHYHDELEICSRVIITYFMLEVMLRIFYKGDEFFRNWAD-----------ILDMIIVFGTFIID--FTLGGYGRLKIIGRVVRVIRGMRC-----IYIMYSEYRHFKKATRRVVSQNKRRY</Hsp_hseq>
      <Hsp_midline>F +F ++LI+ DI +V+ DL+    +           ++I++F         +  D   R + +           I+D  IV  T ++   +    +    +I RVV  +R +R      I+ + S+ R  +K TRR+VS+NKRRY</Hsp_midline>
    </Hsp>
  </Hit_hsps>
</Hit>
<Hit>
  <Hit_num>96</Hit_num>
  <Hit_id>gi|260792438|ref|XP_002591222.1|</Hit_id>
  <Hit_def>hypothetical protein BRAFLDRAFT_106450 [Branchiostoma floridae] &gt;gi|229276425|gb|EEN47233.1| hypothetical protein BRAFLDRAFT_106450 [Branchiostoma floridae]</Hit_def>
  <Hit_accession>EEN47233</Hit_accession>
  <Hit_len>332</Hit_len>
  <Hit_hsps>
    <Hsp>
      <Hsp_num>1</Hsp_num>
      <Hsp_bit-score>50.2559</Hsp_bit-score>
      <Hsp_score>140</Hsp_score>
      <Hsp_evalue>2.08926e-08</Hsp_evalue>
      <Hsp_query-from>6</Hsp_query-from>
      <Hsp_query-to>139</Hsp_query-to>
      <Hsp_hit-from>118</Hsp_hit-from>
      <Hsp_hit-to>250</Hsp_hit-to>
      <Hsp_query-frame>0</Hsp_query-frame>
      <Hsp_hit-frame>0</Hsp_hit-frame>
      <Hsp_identity>42</Hsp_identity>
      <Hsp_positive>79</Hsp_positive>
      <Hsp_gaps>7</Hsp_gaps>
      <Hsp_align-len>137</Hsp_align-len>
      <Hsp_qseq>RVFGLVLIILDIIMVIVDLSLSE--KSRDVGGAPETVSLVISFFFLIDVLLRVYVEGFKVYFSSKLNIVDACIVVITLVVTMIYAFSDFS-GASLIPRVVTFLRSLRILILVRIFRLASQKRELEKVTRRMVSENKR</Hsp_qseq>
      <Hsp_hseq>RLFGLLLVFTDIAIVVADLVTPDNRKNQLASRICQVASVCIAGYFMMDILLRICGRG-KDFFSRGYNVVDLAVIVITFTVILVYTLVDFGFPYAKYARLVVVGRLIRVLI---VLHLLTEKKQMDRCRRKSSKKKKQ</Hsp_hseq>
      <Hsp_midline>R+FGL+L+  DI +V+ DL   +  K++      +  S+ I+ +F++D+LLR+   G K +FS   N+VD  ++VIT  V ++Y   DF    +   R+V   R +R+LI   +  L ++K+++++  R+   + K+</Hsp_midline>
    </Hsp>
  </Hit_hsps>
</Hit>
<Hit>
  <Hit_num>97</Hit_num>
  <Hit_id>gi|514649869|ref|XP_004998752.1|</Hit_id>
  <Hit_def>hypothetical protein PTSG_00203 [Salpingoeca rosetta] &gt;gi|326426610|gb|EGD72180.1| hypothetical protein PTSG_00203 [Salpingoeca rosetta]</Hit_def>
  <Hit_accession>EGD72180</Hit_accession>
  <Hit_len>432</Hit_len>
  <Hit_hsps>
    <Hsp>
      <Hsp_num>1</Hsp_num>
      <Hsp_bit-score>43.0595</Hsp_bit-score>
      <Hsp_score>121</Hsp_score>
      <Hsp_evalue>3.06433e-06</Hsp_evalue>
      <Hsp_query-from>39</Hsp_query-from>
      <Hsp_query-to>141</Hsp_query-to>
      <Hsp_hit-from>40</Hsp_hit-from>
      <Hsp_hit-to>130</Hsp_hit-to>
      <Hsp_query-frame>0</Hsp_query-frame>
      <Hsp_hit-frame>0</Hsp_hit-frame>
      <Hsp_identity>34</Hsp_identity>
      <Hsp_positive>59</Hsp_positive>
      <Hsp_gaps>12</Hsp_gaps>
      <Hsp_align-len>103</Hsp_align-len>
      <Hsp_qseq>TVSLVISFFFLIDVLLRVYVEGFKVYFSSKLNIVDACIVVITLVVTMIYAFSDFSGASLIPRVVTFLRSLRILILVRIFRLASQKRELEKVTRRMVSENKRRY</Hsp_qseq>
      <Hsp_hseq>TFSIVVISYFLLELALRIFALSPRHFFTKPLEVIDFVVIVLSAV---------FEFATDVTKFVAFFRLLRFLILV---RLVTEHYNLRKATRLRIAENKRRF</Hsp_hseq>
      <Hsp_midline>T S+V+  +FL+++ LR++    + +F+  L ++D  ++V++ V         F  A+ + + V F R LR LILV   RL ++   L K TR  ++ENKRR+</Hsp_midline>
    </Hsp>
  </Hit_hsps>
</Hit>
<Hit>
  <Hit_num>98</Hit_num>
  <Hit_id>gi|521032175|gb|EPQ13961.1|</Hit_id>
  <Hit_def>Voltage-gated hydrogen channel 1 [Myotis brandtii]</Hit_def>
  <Hit_accession>EPQ13961</Hit_accession>
  <Hit_len>258</Hit_len>
  <Hit_hsps>
    <Hsp>
      <Hsp_num>1</Hsp_num>
      <Hsp_bit-score>38.5311</Hsp_bit-score>
      <Hsp_score>109</Hsp_score>
      <Hsp_evalue>7.07144e-05</Hsp_evalue>
      <Hsp_query-from>2</Hsp_query-from>
      <Hsp_query-to>120</Hsp_query-to>
      <Hsp_hit-from>83</Hsp_hit-from>
      <Hsp_hit-to>195</Hsp_hit-to>
      <Hsp_query-frame>0</Hsp_query-frame>
      <Hsp_hit-frame>0</Hsp_hit-frame>
      <Hsp_identity>35</Hsp_identity>
      <Hsp_positive>68</Hsp_positive>
      <Hsp_gaps>18</Hsp_gaps>
      <Hsp_align-len>125</Hsp_align-len>
      <Hsp_qseq>SFGFRVFGLVLIILDIIMVIVDLSLS------EKSRDVGGAPETVSLVISFFFLIDVLLRVYVEGFKVYFSSKLNIVDACIVVITLVVTMIYAFSDFSGASLIPRVVTFLRSLRILILVRIFRLA</Hsp_qseq>
      <Hsp_hseq>SHRFQVIIICLVVLDALLVLAELILDLKIIQPDKNNYAGRVFHYMSIVILTFFMIEVFFKISVFRFE-FFHHKFEILDSVVVVVSFVLDIVVLFQEHE-----------FEALGLLILLRLWRVA</Hsp_hseq>
      <Hsp_midline>S  F+V  + L++LD ++V+ +L L       +K+   G     +S+VI  FF+I+V  ++ V  F+ +F  K  I+D+ +VV++ V+ ++  F +               +L +LIL+R++R+A</Hsp_midline>
    </Hsp>
  </Hit_hsps>
</Hit>
<Hit>
  <Hit_num>99</Hit_num>
  <Hit_id>gi|444724943|gb|ELW65529.1|</Hit_id>
  <Hit_def>Serine/threonine-protein phosphatase PP1-gamma catalytic subunit [Tupaia chinensis]</Hit_def>
  <Hit_accession>ELW65529</Hit_accession>
  <Hit_len>638</Hit_len>
  <Hit_hsps>
    <Hsp>
      <Hsp_num>1</Hsp_num>
      <Hsp_bit-score>38.1544</Hsp_bit-score>
      <Hsp_score>108</Hsp_score>
      <Hsp_evalue>9.18114e-05</Hsp_evalue>
      <Hsp_query-from>2</Hsp_query-from>
      <Hsp_query-to>120</Hsp_query-to>
      <Hsp_hit-from>440</Hsp_hit-from>
      <Hsp_hit-to>552</Hsp_hit-to>
      <Hsp_query-frame>0</Hsp_query-frame>
      <Hsp_hit-frame>0</Hsp_hit-frame>
      <Hsp_identity>36</Hsp_identity>
      <Hsp_positive>68</Hsp_positive>
      <Hsp_gaps>18</Hsp_gaps>
      <Hsp_align-len>125</Hsp_align-len>
      <Hsp_qseq>SFGFRVFGLVLIILDIIMVIVDLSLSEK--SRDVGGAPETV----SLVISFFFLIDVLLRVYVEGFKVYFSSKLNIVDACIVVITLVVTMIYAFSDFSGASLIPRVVTFLRSLRILILVRIFRLA</Hsp_qseq>
      <Hsp_hseq>SHRFQVIIICLVVLDALLVLAELVLDLKIIQPDENNYAVTVFHFMSIAILFFFMVEIFFKLHVFRLE-FFHHKFEILDAIVVVISFILDIVLLFREHE-----------LEALGLLILLRLWRVA</Hsp_hseq>
      <Hsp_midline>S  F+V  + L++LD ++V+ +L L  K    D      TV    S+ I FFF++++  +++V   + +F  K  I+DA +VVI+ ++ ++  F +             L +L +LIL+R++R+A</Hsp_midline>
    </Hsp>
  </Hit_hsps>
</Hit>
<Hit>
  <Hit_num>100</Hit_num>
  <Hit_id>gi|365812007|gb|AEX00067.1|</Hit_id>
  <Hit_def>voltage-gated sodium channel Nav2.1 [Monosiga brevicollis]</Hit_def>
  <Hit_accession>AEX00067</Hit_accession>
  <Hit_len>1588</Hit_len>
  <Hit_hsps>
    <Hsp>
      <Hsp_num>1</Hsp_num>
      <Hsp_bit-score>38.1544</Hsp_bit-score>
      <Hsp_score>108</Hsp_score>
      <Hsp_evalue>9.18114e-05</Hsp_evalue>
      <Hsp_query-from>40</Hsp_query-from>
      <Hsp_query-to>134</Hsp_query-to>
      <Hsp_hit-from>1219</Hsp_hit-from>
      <Hsp_hit-to>1307</Hsp_hit-to>
      <Hsp_query-frame>0</Hsp_query-frame>
      <Hsp_hit-frame>0</Hsp_hit-frame>
      <Hsp_identity>31</Hsp_identity>
      <Hsp_positive>55</Hsp_positive>
      <Hsp_gaps>6</Hsp_gaps>
      <Hsp_align-len>95</Hsp_align-len>
      <Hsp_qseq>VSLVISFFFLIDVLLRVYVEGFKVYFSSKLNIVDACIVVITLVVTMIYAFSDFSGASLIPRVVTFLRSLRILILVRIFRLASQKRELEKVTRRMV</Hsp_qseq>
      <Hsp_hseq>INLVFAGIFTVEALIKIAALG-RAYFATGWNRFDFCIVVLTFVGIVVEAVS-----SSLPMSPTTLRVLRLLRVIRVLRVVKQARGIQRLLTTMV</Hsp_hseq>
      <Hsp_midline>++LV +  F ++ L+++   G + YF++  N  D CIVV+T V  ++ A S     S +P   T LR LR+L ++R+ R+  Q R ++++   MV</Hsp_midline>
    </Hsp>
    <Hsp>
      <Hsp_num>2</Hsp_num>
      <Hsp_bit-score>24.6927</Hsp_bit-score>
      <Hsp_score>72</Hsp_score>
      <Hsp_evalue>1.03583</Hsp_evalue>
      <Hsp_query-from>5</Hsp_query-from>
      <Hsp_query-to>136</Hsp_query-to>
      <Hsp_hit-from>443</Hsp_hit-from>
      <Hsp_hit-to>567</Hsp_hit-to>
      <Hsp_query-frame>0</Hsp_query-frame>
      <Hsp_hit-frame>0</Hsp_hit-frame>
      <Hsp_identity>33</Hsp_identity>
      <Hsp_positive>67</Hsp_positive>
      <Hsp_gaps>7</Hsp_gaps>
      <Hsp_align-len>132</Hsp_align-len>
      <Hsp_qseq>FRVFGLVLIILDIIMVIVDLSLSEKSRDVGGAPETVSLVISFFFLIDVLLRVYVEGFKVYFSSKLNIVDACIVVITLVVTMIYAFSDFSGASLIPRVVTFLRSLRILILVRIFRLASQKRELEKVTRRMVSE</Hsp_qseq>
      <Hsp_hseq>FATFITIVIVLNTITLAMWYPQAPSAYLAGLA--ICNYVWTGIFVVELLIKLGGLGLRSYFASGWNRFDCLVVTLSIVEIIIEATTDSSTGGL-----SILRSFRLLRVLKLARSWKTMQHLVGVVGRSLSD</Hsp_hseq>
      <Hsp_midline>F  F  ++I+L+ I + +    +  +   G A    + V +  F++++L+++   G + YF+S  N  D  +V +++V  +I A +D S   L     + LRS R+L ++++ R     + L  V  R +S+</Hsp_midline>
    </Hsp>
  </Hit_hsps>
</Hit>
<Hit>
  <Hit_num>101</Hit_num>
  <Hit_id>gi|333601502|gb|AEF59076.1|</Hit_id>
  <Hit_def>putative voltage-dependent cation channel [Monosiga brevicollis]</Hit_def>
  <Hit_accession>AEF59076</Hit_accession>
  <Hit_len>1490</Hit_len>
  <Hit_hsps>
    <Hsp>
      <Hsp_num>1</Hsp_num>
      <Hsp_bit-score>38.1544</Hsp_bit-score>
      <Hsp_score>108</Hsp_score>
      <Hsp_evalue>9.18114e-05</Hsp_evalue>
      <Hsp_query-from>40</Hsp_query-from>
      <Hsp_query-to>134</Hsp_query-to>
      <Hsp_hit-from>1121</Hsp_hit-from>
      <Hsp_hit-to>1209</Hsp_hit-to>
      <Hsp_query-frame>0</Hsp_query-frame>
      <Hsp_hit-frame>0</Hsp_hit-frame>
      <Hsp_identity>31</Hsp_identity>
      <Hsp_positive>55</Hsp_positive>
      <Hsp_gaps>6</Hsp_gaps>
      <Hsp_align-len>95</Hsp_align-len>
      <Hsp_qseq>VSLVISFFFLIDVLLRVYVEGFKVYFSSKLNIVDACIVVITLVVTMIYAFSDFSGASLIPRVVTFLRSLRILILVRIFRLASQKRELEKVTRRMV</Hsp_qseq>
      <Hsp_hseq>INLVFAGIFTVEALIKIAALG-RAYFATGWNRFDFCIVVLTFVGIVVEAVS-----SSLPMSPTTLRVLRLLRVIRVLRVVKQARGIQRLLTTMV</Hsp_hseq>
      <Hsp_midline>++LV +  F ++ L+++   G + YF++  N  D CIVV+T V  ++ A S     S +P   T LR LR+L ++R+ R+  Q R ++++   MV</Hsp_midline>
    </Hsp>
    <Hsp>
      <Hsp_num>2</Hsp_num>
      <Hsp_bit-score>24.6927</Hsp_bit-score>
      <Hsp_score>72</Hsp_score>
      <Hsp_evalue>1.03583</Hsp_evalue>
      <Hsp_query-from>5</Hsp_query-from>
      <Hsp_query-to>136</Hsp_query-to>
      <Hsp_hit-from>345</Hsp_hit-from>
      <Hsp_hit-to>469</Hsp_hit-to>
      <Hsp_query-frame>0</Hsp_query-frame>
      <Hsp_hit-frame>0</Hsp_hit-frame>
      <Hsp_identity>33</Hsp_identity>
      <Hsp_positive>67</Hsp_positive>
      <Hsp_gaps>7</Hsp_gaps>
      <Hsp_align-len>132</Hsp_align-len>
      <Hsp_qseq>FRVFGLVLIILDIIMVIVDLSLSEKSRDVGGAPETVSLVISFFFLIDVLLRVYVEGFKVYFSSKLNIVDACIVVITLVVTMIYAFSDFSGASLIPRVVTFLRSLRILILVRIFRLASQKRELEKVTRRMVSE</Hsp_qseq>
      <Hsp_hseq>FATFITIVIVLNTITLAMWYPQAPSAYLAGLA--ICNYVWTGIFVVELLIKLGGLGLRSYFASGWNRFDCLVVALSIVEIIIEATTDSSTGGL-----SILRSFRLLRVLKLARSWKTMQHLVGVVGRSLSD</Hsp_hseq>
      <Hsp_midline>F  F  ++I+L+ I + +    +  +   G A    + V +  F++++L+++   G + YF+S  N  D  +V +++V  +I A +D S   L     + LRS R+L ++++ R     + L  V  R +S+</Hsp_midline>
    </Hsp>
  </Hit_hsps>
</Hit>
<Hit>
  <Hit_num>102</Hit_num>
  <Hit_id>gi|167517499|ref|XP_001743090.1|</Hit_id>
  <Hit_def>hypothetical protein [Monosiga brevicollis MX1] &gt;gi|163778189|gb|EDQ91804.1| predicted protein [Monosiga brevicollis MX1]</Hit_def>
  <Hit_accession>EDQ91804</Hit_accession>
  <Hit_len>1498</Hit_len>
  <Hit_hsps>
    <Hsp>
      <Hsp_num>1</Hsp_num>
      <Hsp_bit-score>38.1544</Hsp_bit-score>
      <Hsp_score>108</Hsp_score>
      <Hsp_evalue>9.18114e-05</Hsp_evalue>
      <Hsp_query-from>40</Hsp_query-from>
      <Hsp_query-to>134</Hsp_query-to>
      <Hsp_hit-from>1129</Hsp_hit-from>
      <Hsp_hit-to>1217</Hsp_hit-to>
      <Hsp_query-frame>0</Hsp_query-frame>
      <Hsp_hit-frame>0</Hsp_hit-frame>
      <Hsp_identity>31</Hsp_identity>
      <Hsp_positive>55</Hsp_positive>
      <Hsp_gaps>6</Hsp_gaps>
      <Hsp_align-len>95</Hsp_align-len>
      <Hsp_qseq>VSLVISFFFLIDVLLRVYVEGFKVYFSSKLNIVDACIVVITLVVTMIYAFSDFSGASLIPRVVTFLRSLRILILVRIFRLASQKRELEKVTRRMV</Hsp_qseq>
      <Hsp_hseq>INLVFAGIFTVEALIKIAALG-RAYFATGWNRFDFCIVVLTFVGIVVEAVS-----SSLPMSPTTLRVLRLLRVIRVLRVVKQARGIQRLLTTMV</Hsp_hseq>
      <Hsp_midline>++LV +  F ++ L+++   G + YF++  N  D CIVV+T V  ++ A S     S +P   T LR LR+L ++R+ R+  Q R ++++   MV</Hsp_midline>
    </Hsp>
    <Hsp>
      <Hsp_num>2</Hsp_num>
      <Hsp_bit-score>24.6927</Hsp_bit-score>
      <Hsp_score>72</Hsp_score>
      <Hsp_evalue>1.03583</Hsp_evalue>
      <Hsp_query-from>5</Hsp_query-from>
      <Hsp_query-to>136</Hsp_query-to>
      <Hsp_hit-from>357</Hsp_hit-from>
      <Hsp_hit-to>481</Hsp_hit-to>
      <Hsp_query-frame>0</Hsp_query-frame>
      <Hsp_hit-frame>0</Hsp_hit-frame>
      <Hsp_identity>33</Hsp_identity>
      <Hsp_positive>67</Hsp_positive>
      <Hsp_gaps>7</Hsp_gaps>
      <Hsp_align-len>132</Hsp_align-len>
      <Hsp_qseq>FRVFGLVLIILDIIMVIVDLSLSEKSRDVGGAPETVSLVISFFFLIDVLLRVYVEGFKVYFSSKLNIVDACIVVITLVVTMIYAFSDFSGASLIPRVVTFLRSLRILILVRIFRLASQKRELEKVTRRMVSE</Hsp_qseq>
      <Hsp_hseq>FATFITIVIVLNTITLAMWYPQAPSAYLAGLA--ICNYVWTGIFVVELLIKLGGLGLRSYFASGWNRFDCLVVTLSIVEIIIEATTDSSTGGL-----SILRSFRLLRVLKLARSWKTMQHLVGVVGRSLSD</Hsp_hseq>
      <Hsp_midline>F  F  ++I+L+ I + +    +  +   G A    + V +  F++++L+++   G + YF+S  N  D  +V +++V  +I A +D S   L     + LRS R+L ++++ R     + L  V  R +S+</Hsp_midline>
    </Hsp>
  </Hit_hsps>
</Hit>
<Hit>
  <Hit_num>103</Hit_num>
  <Hit_id>gi|403366591|gb|EJY83098.1|</Hit_id>
  <Hit_def>Voltage-gated Ion Channel (VIC) Superfamily [Oxytricha trifallax]</Hit_def>
  <Hit_accession>EJY83098</Hit_accession>
  <Hit_len>2512</Hit_len>
  <Hit_hsps>
    <Hsp>
      <Hsp_num>1</Hsp_num>
      <Hsp_bit-score>37.7779</Hsp_bit-score>
      <Hsp_score>107</Hsp_score>
      <Hsp_evalue>0.000119193</Hsp_evalue>
      <Hsp_query-from>17</Hsp_query-from>
      <Hsp_query-to>131</Hsp_query-to>
      <Hsp_hit-from>721</Hsp_hit-from>
      <Hsp_hit-to>830</Hsp_hit-to>
      <Hsp_query-frame>0</Hsp_query-frame>
      <Hsp_hit-frame>0</Hsp_hit-frame>
      <Hsp_identity>32</Hsp_identity>
      <Hsp_positive>62</Hsp_positive>
      <Hsp_gaps>9</Hsp_gaps>
      <Hsp_align-len>117</Hsp_align-len>
      <Hsp_qseq>IIMVIVDLSLSEKSRDVGGAP--ETVSLVISFFFLIDVLLRVYVEGFKVYFSSKLNIVDACIVVITLVVTMIYAFSDFSGASLIPRVVTFLRSLRILILVRIFRLASQKRELEKVTR</Hsp_qseq>
      <Hsp_hseq>IILNTVDLSLDRYPIDISESTILDELNMAFSFVFLIEMIIKLFAFGFKTYFLDAFNVFDTVVVLSSMIDLFISFLLKSEGGG----AITALRAFR---LIRVFKLAKSWKKFQNLLK</Hsp_hseq>
      <Hsp_midline>II+  VDLSL     D+  +   + +++  SF FLI+++++++  GFK YF    N+ D  +V+ +++   I       G       +T LR+ R   L+R+F+LA   ++ + + +</Hsp_midline>
    </Hsp>
    <Hsp>
      <Hsp_num>2</Hsp_num>
      <Hsp_bit-score>32.5195</Hsp_bit-score>
      <Hsp_score>93</Hsp_score>
      <Hsp_evalue>0.0045621</Hsp_evalue>
      <Hsp_query-from>5</Hsp_query-from>
      <Hsp_query-to>129</Hsp_query-to>
      <Hsp_hit-from>1404</Hsp_hit-from>
      <Hsp_hit-to>1518</Hsp_hit-to>
      <Hsp_query-frame>0</Hsp_query-frame>
      <Hsp_hit-frame>0</Hsp_hit-frame>
      <Hsp_identity>35</Hsp_identity>
      <Hsp_positive>63</Hsp_positive>
      <Hsp_gaps>10</Hsp_gaps>
      <Hsp_align-len>125</Hsp_align-len>
      <Hsp_qseq>FRVFGLVLIILDIIMVIVDLSLSEKSRDVGGAPETVSLVISFFFLIDVLLRVYVEGFKVYFSSKLNIVDACIVVITLVVTMIYAFSDFSGASLIPRVVTFLRSLRILILVRIFRLASQKRELEKV</Hsp_qseq>
      <Hsp_hseq>FDSFILVCIILNTL--ILTLKWYEQPDQLSQASETINYIFTVIFTLEAVIKIIGLG-KAYFHDNWNIFDFIIVIGSTISVFLSLKANFS----LGGATTIIRAFRI---TRIFRIVKRAKDLRLV</Hsp_hseq>
      <Hsp_midline>F  F LV IIL+ +  I+ L   E+   +  A ET++ + +  F ++ ++++   G K YF    NI D  IV+ + +   +   ++FS    +    T +R+ RI    RIFR+  + ++L  V</Hsp_midline>
    </Hsp>
  </Hit_hsps>
</Hit>
<Hit>
  <Hit_num>104</Hit_num>
  <Hit_id>gi|443688724|gb|ELT91324.1|</Hit_id>
  <Hit_def>hypothetical protein CAPTEDRAFT_134859, partial [Capitella teleta]</Hit_def>
  <Hit_accession>ELT91324</Hit_accession>
  <Hit_len>1694</Hit_len>
  <Hit_hsps>
    <Hsp>
      <Hsp_num>1</Hsp_num>
      <Hsp_bit-score>37.4014</Hsp_bit-score>
      <Hsp_score>106</Hsp_score>
      <Hsp_evalue>0.000154728</Hsp_evalue>
      <Hsp_query-from>5</Hsp_query-from>
      <Hsp_query-to>120</Hsp_query-to>
      <Hsp_hit-from>647</Hsp_hit-from>
      <Hsp_hit-to>752</Hsp_hit-to>
      <Hsp_query-frame>0</Hsp_query-frame>
      <Hsp_hit-frame>0</Hsp_hit-frame>
      <Hsp_identity>34</Hsp_identity>
      <Hsp_positive>66</Hsp_positive>
      <Hsp_gaps>10</Hsp_gaps>
      <Hsp_align-len>116</Hsp_align-len>
      <Hsp_qseq>FRVFGLVLIILDIIMVIVDLSLSEKSRDVGGAPETVSLVISFFFLIDVLLRVYVEGFKVYFSSKLNIVDACIVVITLVVTMIYAFSDFSGASLIPRVVTFLRSLRILILVRIFRLA</Hsp_qseq>
      <Hsp_hseq>FELFITACIVLNVI--VMALEFHGMSEELRSGLQVANYVFSAIFIVEAIVKLLALS-KLYFKSGWNVFDLFIVIITIADILI----DISGAN---QDLSYLKSFRLLRLLRVFKLA</Hsp_hseq>
      <Hsp_midline>F +F    I+L++I  ++ L     S ++    +  + V S  F+++ ++++     K+YF S  N+ D  IV+IT+   +I    D SGA+   + +++L+S R+L L+R+F+LA</Hsp_midline>
    </Hsp>
  </Hit_hsps>
</Hit>
<Hit>
  <Hit_num>105</Hit_num>
  <Hit_id>gi|678316258|emb|CDW86413.1|</Hit_id>
  <Hit_def>voltage-gated ion channel superfamily [Stylonychia lemnae]</Hit_def>
  <Hit_accession>CDW86413</Hit_accession>
  <Hit_len>1849</Hit_len>
  <Hit_hsps>
    <Hsp>
      <Hsp_num>1</Hsp_num>
      <Hsp_bit-score>36.6489</Hsp_bit-score>
      <Hsp_score>104</Hsp_score>
      <Hsp_evalue>0.000260674</Hsp_evalue>
      <Hsp_query-from>13</Hsp_query-from>
      <Hsp_query-to>134</Hsp_query-to>
      <Hsp_hit-from>633</Hsp_hit-from>
      <Hsp_hit-to>749</Hsp_hit-to>
      <Hsp_query-frame>0</Hsp_query-frame>
      <Hsp_hit-frame>0</Hsp_hit-frame>
      <Hsp_identity>38</Hsp_identity>
      <Hsp_positive>69</Hsp_positive>
      <Hsp_gaps>15</Hsp_gaps>
      <Hsp_align-len>127</Hsp_align-len>
      <Hsp_qseq>IILDIIMVIVDLSLSE--KSRDVGGAPETVSLVISFFFLIDVLLRVYVEGFKVYFSSKLNIVDACIVVITLVVTMIYAFS---DFSGASLIPRVVTFLRSLRILILVRIFRLASQKRELEKVTRRMV</Hsp_qseq>
      <Hsp_hseq>ISLLIILNTIDLSLDRYPEAENESRIYDLINTVFSFLFVGEMMIKLTGCGFKNYFLDPFNLFD-CIVVISSMIDFAVSLSVQTETNGA------ITALRAFR---LIRVFKLAKSWKKFHNLLKTMV</Hsp_hseq>
      <Hsp_midline>I L II+  +DLSL    ++ +     + ++ V SF F+ ++++++   GFK YF    N+ D CIVVI+ ++    + S   + +GA      +T LR+ R   L+R+F+LA   ++   + + MV</Hsp_midline>
    </Hsp>
    <Hsp>
      <Hsp_num>2</Hsp_num>
      <Hsp_bit-score>28.0364</Hsp_bit-score>
      <Hsp_score>81</Hsp_score>
      <Hsp_evalue>0.102032</Hsp_evalue>
      <Hsp_query-from>11</Hsp_query-from>
      <Hsp_query-to>129</Hsp_query-to>
      <Hsp_hit-from>1335</Hsp_hit-from>
      <Hsp_hit-to>1443</Hsp_hit-to>
      <Hsp_query-frame>0</Hsp_query-frame>
      <Hsp_hit-frame>0</Hsp_hit-frame>
      <Hsp_identity>29</Hsp_identity>
      <Hsp_positive>61</Hsp_positive>
      <Hsp_gaps>10</Hsp_gaps>
      <Hsp_align-len>119</Hsp_align-len>
      <Hsp_qseq>VLIILDIIMVIVDLSLSEKSRDVGGAPETVSLVISFFFLIDVLLRVYVEGFKVYFSSKLNIVDACIVVITLVVTMIYAFSDFSGASLIPRVVTFLRSLRILILVRIFRLASQKRELEKV</Hsp_qseq>
      <Hsp_hseq>VCILLNTLILMI--KFYRQQPDVQTATDSLNYIFTFIFTMEAVIKI-IAIDKSYFEDNWNNFDFVIVIGSIISLIISAFSSLK----LGGATTIIRAFRI---TRIFRIVKRAKTLRTV</Hsp_hseq>
      <Hsp_midline>V I+L+ +++++      +  DV  A ++++ + +F F ++ ++++ +   K YF    N  D  IV+ +++  +I AFS       +    T +R+ RI    RIFR+  + + L  V</Hsp_midline>
    </Hsp>
  </Hit_hsps>
</Hit>
<Hit>
  <Hit_num>106</Hit_num>
  <Hit_id>gi|511002033|gb|EPB83481.1|</Hit_id>
  <Hit_def>hypothetical protein HMPREF1544_09756 [Mucor circinelloides f. circinelloides 1006PhL]</Hit_def>
  <Hit_accession>EPB83481</Hit_accession>
  <Hit_len>2136</Hit_len>
  <Hit_hsps>
    <Hsp>
      <Hsp_num>1</Hsp_num>
      <Hsp_bit-score>36.6489</Hsp_bit-score>
      <Hsp_score>104</Hsp_score>
      <Hsp_evalue>0.000260674</Hsp_evalue>
      <Hsp_query-from>10</Hsp_query-from>
      <Hsp_query-to>117</Hsp_query-to>
      <Hsp_hit-from>1196</Hsp_hit-from>
      <Hsp_hit-to>1303</Hsp_hit-to>
      <Hsp_query-frame>0</Hsp_query-frame>
      <Hsp_hit-frame>0</Hsp_hit-frame>
      <Hsp_identity>32</Hsp_identity>
      <Hsp_positive>59</Hsp_positive>
      <Hsp_gaps>14</Hsp_gaps>
      <Hsp_align-len>115</Hsp_align-len>
      <Hsp_qseq>LVLIILDIIMVIVD---LSLSEKSRDVGGAPETVSLVISFFFLIDVLLRVYVEGF----KVYFSSKLNIVDACIVVITLVVTMIYAFSDFSGASLIPRVVTFLRSLRILILVRIF</Hsp_qseq>
      <Hsp_hseq>MACVLVSILMVILDEPSTRLIRKDTSKQDIYDTIEVVLSIVFIVEVSIRIVADGFLLTPNAYLRNHWNQLDLCVILLNIVTI-------FMSSEEAPRGLSTFRSLRILRLIRYF</Hsp_hseq>
      <Hsp_midline>+  +++ I+MVI+D     L  K        +T+ +V+S  F+++V +R+  +GF      Y  +  N +D C++++ +V         F  +   PR ++  RSLRIL L+R F</Hsp_midline>
    </Hsp>
  </Hit_hsps>
</Hit>
<Hit>
  <Hit_num>107</Hit_num>
  <Hit_id>gi|922855476|gb|KOO23922.1|</Hit_id>
  <Hit_def>sodium channel protein type 9 subunit alpha [Chrysochromulina sp. CCMP291]</Hit_def>
  <Hit_accession>KOO23922</Hit_accession>
  <Hit_len>1310</Hit_len>
  <Hit_hsps>
    <Hsp>
      <Hsp_num>1</Hsp_num>
      <Hsp_bit-score>36.2729</Hsp_bit-score>
      <Hsp_score>103</Hsp_score>
      <Hsp_evalue>0.000338303</Hsp_evalue>
      <Hsp_query-from>10</Hsp_query-from>
      <Hsp_query-to>135</Hsp_query-to>
      <Hsp_hit-from>315</Hsp_hit-from>
      <Hsp_hit-to>437</Hsp_hit-to>
      <Hsp_query-frame>0</Hsp_query-frame>
      <Hsp_hit-frame>0</Hsp_hit-frame>
      <Hsp_identity>31</Hsp_identity>
      <Hsp_positive>65</Hsp_positive>
      <Hsp_gaps>3</Hsp_gaps>
      <Hsp_align-len>126</Hsp_align-len>
      <Hsp_qseq>LVLIILDIIMVIVDLSLSEKSRDVGGAPETVSLVISFFFLIDVLLRVYVEGFKVYFSSKLNIVDACIVVITLVVTMIYAFSDFSGASLIPRVVTFLRSLRILILVRIFRLASQKRELEKVTRRMVS</Hsp_qseq>
      <Hsp_hseq>IALVLLN--MVLMSMPYYGMSDEYAASLEFAGLCITCLFALEMGVKLLGLGCSGYWSDNWNVLDGTIVLLSLFEILVTEVLTIFADGSVPQ-LSFLRMLRLLRIARALRLMRSWQGLYKIVRTLIS</Hsp_hseq>
      <Hsp_midline>+ L++L+  MV++ +     S +   + E   L I+  F +++ +++   G   Y+S   N++D  IV+++L   ++           +P+ ++FLR LR+L + R  RL    + L K+ R ++S</Hsp_midline>
    </Hsp>
  </Hit_hsps>
</Hit>
<Hit>
  <Hit_num>108</Hit_num>
  <Hit_id>gi|758355898|dbj|GAN02086.1|</Hit_id>
  <Hit_def>calcium channel subunit Cch1 [Mucor ambiguus]</Hit_def>
  <Hit_accession>GAN02086</Hit_accession>
  <Hit_len>2244</Hit_len>
  <Hit_hsps>
    <Hsp>
      <Hsp_num>1</Hsp_num>
      <Hsp_bit-score>36.2729</Hsp_bit-score>
      <Hsp_score>103</Hsp_score>
      <Hsp_evalue>0.000338303</Hsp_evalue>
      <Hsp_query-from>10</Hsp_query-from>
      <Hsp_query-to>117</Hsp_query-to>
      <Hsp_hit-from>1263</Hsp_hit-from>
      <Hsp_hit-to>1370</Hsp_hit-to>
      <Hsp_query-frame>0</Hsp_query-frame>
      <Hsp_hit-frame>0</Hsp_hit-frame>
      <Hsp_identity>32</Hsp_identity>
      <Hsp_positive>59</Hsp_positive>
      <Hsp_gaps>14</Hsp_gaps>
      <Hsp_align-len>115</Hsp_align-len>
      <Hsp_qseq>LVLIILDIIMVIVD---LSLSEKSRDVGGAPETVSLVISFFFLIDVLLRVYVEGF----KVYFSSKLNIVDACIVVITLVVTMIYAFSDFSGASLIPRVVTFLRSLRILILVRIF</Hsp_qseq>
      <Hsp_hseq>MACVLVSILMVILDEPSTRLIRKDTSRQDIYDTIEVVLSIVFIVEVSIRIVADGFLLTPNAYLRNHWNQLDLCVILLNIVTI-------FMSSEEAPRGLSTFRSLRILRLIRYF</Hsp_hseq>
      <Hsp_midline>+  +++ I+MVI+D     L  K        +T+ +V+S  F+++V +R+  +GF      Y  +  N +D C++++ +V         F  +   PR ++  RSLRIL L+R F</Hsp_midline>
    </Hsp>
  </Hit_hsps>
</Hit>
<Hit>
  <Hit_num>109</Hit_num>
  <Hit_id>gi|405959613|gb|EKC25628.1|</Hit_id>
  <Hit_def>Two pore calcium channel protein 2 [Crassostrea gigas]</Hit_def>
  <Hit_accession>EKC25628</Hit_accession>
  <Hit_len>695</Hit_len>
  <Hit_hsps>
    <Hsp>
      <Hsp_num>1</Hsp_num>
      <Hsp_bit-score>36.2729</Hsp_bit-score>
      <Hsp_score>103</Hsp_score>
      <Hsp_evalue>0.000338303</Hsp_evalue>
      <Hsp_query-from>5</Hsp_query-from>
      <Hsp_query-to>134</Hsp_query-to>
      <Hsp_hit-from>420</Hsp_hit-from>
      <Hsp_hit-to>557</Hsp_hit-to>
      <Hsp_query-frame>0</Hsp_query-frame>
      <Hsp_hit-frame>0</Hsp_hit-frame>
      <Hsp_identity>39</Hsp_identity>
      <Hsp_positive>69</Hsp_positive>
      <Hsp_gaps>12</Hsp_gaps>
      <Hsp_align-len>140</Hsp_align-len>
      <Hsp_qseq>FRVFGLVLIILDIIMVIVDLSLSEKSRDVGGAPET---VSLVISFFFLIDVLLRVYVEGFKVYFSSKLNIVDACIVVITLVVTMIYAFSDF----SGASLI---PRVVTFLRSLRILILVRIFRLASQKRELEKVTRRMV</Hsp_qseq>
      <Hsp_hseq>FGYFGNLVATANVIVIATELSL-EYDKSLGGNTSNLNIVNFVFVVYYFVEQVVKFVAFGWKRYVYEYWNIFDGVITVI-LVITEFFAVGYYGFPLSGSKQVHDTPVVWNFVRIINILILFRLLRIIPNIKAMTIVAATLV</Hsp_hseq>
      <Hsp_midline>F  FG ++   ++I++  +LSL E  + +GG       V+ V   ++ ++ +++    G+K Y     NI D  I VI LV+T  +A   +    SG+  +   P V  F+R + ILIL R+ R+    + +  V   +V</Hsp_midline>
    </Hsp>
  </Hit_hsps>
</Hit>
<Hit>
  <Hit_num>110</Hit_num>
  <Hit_id>gi|159486843|ref|XP_001701446.1|</Hit_id>
  <Hit_def>voltage-gated Ca2+ channel, alpha subunit [Chlamydomonas reinhardtii] &gt;gi|158271628|gb|EDO97443.1| voltage-gated Ca2+ channel, alpha subunit [Chlamydomonas reinhardtii]</Hit_def>
  <Hit_accession>EDO97443</Hit_accession>
  <Hit_len>2172</Hit_len>
  <Hit_hsps>
    <Hsp>
      <Hsp_num>1</Hsp_num>
      <Hsp_bit-score>36.2729</Hsp_bit-score>
      <Hsp_score>103</Hsp_score>
      <Hsp_evalue>0.000338303</Hsp_evalue>
      <Hsp_query-from>11</Hsp_query-from>
      <Hsp_query-to>141</Hsp_query-to>
      <Hsp_hit-from>409</Hsp_hit-from>
      <Hsp_hit-to>530</Hsp_hit-to>
      <Hsp_query-frame>0</Hsp_query-frame>
      <Hsp_hit-frame>0</Hsp_hit-frame>
      <Hsp_identity>37</Hsp_identity>
      <Hsp_positive>68</Hsp_positive>
      <Hsp_gaps>9</Hsp_gaps>
      <Hsp_align-len>131</Hsp_align-len>
      <Hsp_qseq>VLIILDIIMVIVDLSLSEKSRDVGGAPETVSLVISFFFLIDVLLRVYVEGFKVYFSSKLNIVDACIVVITLVVTMIYAFSDFSGASLIPRVVTFLRSLRILILVRIFRLASQKRELEKVTRRMVSENKRRY</Hsp_qseq>
      <Hsp_hseq>VVIILNTVLMCINWF--EMPESVAEATNYINYVFTIYFLLEMILKMTGFGLARYFRDGMNIFDCLVVVISVTEMVLDIIPSVSGLG----PLSVLRAFRLL---RIFRLARSWRDLNIIIRGMFNSVKASF</Hsp_hseq>
      <Hsp_midline>V+IIL+ +++ ++    E    V  A   ++ V + +FL++++L++   G   YF   +NI D  +VVI++   ++      SG       ++ LR+ R+L   RIFRLA   R+L  + R M +  K  +</Hsp_midline>
    </Hsp>
    <Hsp>
      <Hsp_num>2</Hsp_num>
      <Hsp_bit-score>27.664</Hsp_bit-score>
      <Hsp_score>80</Hsp_score>
      <Hsp_evalue>0.132081</Hsp_evalue>
      <Hsp_query-from>4</Hsp_query-from>
      <Hsp_query-to>135</Hsp_query-to>
      <Hsp_hit-from>1521</Hsp_hit-from>
      <Hsp_hit-to>1639</Hsp_hit-to>
      <Hsp_query-frame>0</Hsp_query-frame>
      <Hsp_hit-frame>0</Hsp_hit-frame>
      <Hsp_identity>33</Hsp_identity>
      <Hsp_positive>64</Hsp_positive>
      <Hsp_gaps>13</Hsp_gaps>
      <Hsp_align-len>132</Hsp_align-len>
      <Hsp_qseq>GFRVFGLVLIILDIIMVIVDLSLSEKSRDVGGAPETVSLVISFFFLIDVLLRVYVEGFKVYFSSKLNIVDACIVVITLVVTMIYAFSDFSGASLIPRVVTFLRSLRILILVRIFRLASQKRELEKVTRRMVS</Hsp_qseq>
      <Hsp_hseq>GFIMAVIVVNVLFMAMVHADMSLQWQD-----VMSYTNLIFTVIFGLEALLKIVAFGPWNYLRDSWNAFDFFVVIIS-VASVILDFSNTKNLSFMP-------VLRVLRVVRVLRLVRTAKGMQKLLYTLIT</Hsp_hseq>
      <Hsp_midline>GF +  +V+ +L + MV  D+SL  +           +L+ +  F ++ LL++   G   Y     N  D  +V+I+ V ++I  FS+    S +P        LR+L +VR+ RL    + ++K+   +++</Hsp_midline>
    </Hsp>
  </Hit_hsps>
</Hit>
<Hit>
  <Hit_num>111</Hit_num>
  <Hit_id>gi|145534376|ref|XP_001452932.1|</Hit_id>
  <Hit_def>hypothetical protein [Paramecium tetraurelia strain d4-2] &gt;gi|124420632|emb|CAK85535.1| unnamed protein product [Paramecium tetraurelia]</Hit_def>
  <Hit_accession>CAK85535</Hit_accession>
  <Hit_len>2018</Hit_len>
  <Hit_hsps>
    <Hsp>
      <Hsp_num>1</Hsp_num>
      <Hsp_bit-score>36.2729</Hsp_bit-score>
      <Hsp_score>103</Hsp_score>
      <Hsp_evalue>0.000338303</Hsp_evalue>
      <Hsp_query-from>9</Hsp_query-from>
      <Hsp_query-to>129</Hsp_query-to>
      <Hsp_hit-from>1507</Hsp_hit-from>
      <Hsp_hit-to>1627</Hsp_hit-to>
      <Hsp_query-frame>0</Hsp_query-frame>
      <Hsp_hit-frame>0</Hsp_hit-frame>
      <Hsp_identity>28</Hsp_identity>
      <Hsp_positive>60</Hsp_positive>
      <Hsp_gaps>0</Hsp_gaps>
      <Hsp_align-len>121</Hsp_align-len>
      <Hsp_qseq>GLVLIILDIIMVIVDLSLSEKSRDVGGAPETVSLVISFFFLIDVLLRVYVEGFKVYFSSKLNIVDACIVVITLVVTMIYAFSDFSGASLIPRVVTFLRSLRILILVRIFRLASQKRELEKV</Hsp_qseq>
      <Hsp_hseq>GTIIFLIIFNVVVLSLNYDESSSNYNSILETLNLCFNFIFIGECILKIIAYGPKGYFRNSWNQFDFFVVLTSALDITLKLSGASNQNSFLSSGPQLFRVFRVLRVTKLFRLVKQLKGLKKL</Hsp_hseq>
      <Hsp_midline>G ++ ++   +V++ L+  E S +     ET++L  +F F+ + +L++   G K YF +  N  D  +V+ + +   +      +  S +       R  R+L + ++FRL  Q + L+K+</Hsp_midline>
    </Hsp>
    <Hsp>
      <Hsp_num>2</Hsp_num>
      <Hsp_bit-score>30.6485</Hsp_bit-score>
      <Hsp_score>88</Hsp_score>
      <Hsp_evalue>0.0166881</Hsp_evalue>
      <Hsp_query-from>11</Hsp_query-from>
      <Hsp_query-to>126</Hsp_query-to>
      <Hsp_hit-from>890</Hsp_hit-from>
      <Hsp_hit-to>993</Hsp_hit-to>
      <Hsp_query-frame>0</Hsp_query-frame>
      <Hsp_hit-frame>0</Hsp_hit-frame>
      <Hsp_identity>31</Hsp_identity>
      <Hsp_positive>58</Hsp_positive>
      <Hsp_gaps>12</Hsp_gaps>
      <Hsp_align-len>116</Hsp_align-len>
      <Hsp_qseq>VLIILDIIMVIVDLSLSEKSRDVGGAPETVSLVISFFFLIDVLLRVYVEGFKVYFSSKLNIVDACIVVITLVVTMIYAFSDFSGASLIPRVVTFLRSLRILILVRIFRLASQKREL</Hsp_qseq>
      <Hsp_hseq>LFVLANTVVLGLDGLVSNKSE-----LEKLNLFFTILFTVEQVLKIFTYGISKYSKDIMNIFDLCIVLLSLIDLLF--LSSGSGSHL-----QAFRSLRLFRAFRIFRVTKLVRSL</Hsp_hseq>
      <Hsp_midline>+ ++ + +++ +D  +S KS       E ++L  +  F ++ +L+++  G   Y    +NI D CIV+++L+  +    S  SG+ L        RSLR+    RIFR+    R L</Hsp_midline>
    </Hsp>
  </Hit_hsps>
</Hit>
<Hit>
  <Hit_num>112</Hit_num>
  <Hit_id>gi|194374257|dbj|BAG57024.1|</Hit_id>
  <Hit_def>unnamed protein product [Homo sapiens]</Hit_def>
  <Hit_accession>BAG57024</Hit_accession>
  <Hit_len>253</Hit_len>
  <Hit_hsps>
    <Hsp>
      <Hsp_num>1</Hsp_num>
      <Hsp_bit-score>35.8969</Hsp_bit-score>
      <Hsp_score>102</Hsp_score>
      <Hsp_evalue>0.000439012</Hsp_evalue>
      <Hsp_query-from>2</Hsp_query-from>
      <Hsp_query-to>120</Hsp_query-to>
      <Hsp_hit-from>78</Hsp_hit-from>
      <Hsp_hit-to>190</Hsp_hit-to>
      <Hsp_query-frame>0</Hsp_query-frame>
      <Hsp_hit-frame>0</Hsp_hit-frame>
      <Hsp_identity>31</Hsp_identity>
      <Hsp_positive>67</Hsp_positive>
      <Hsp_gaps>18</Hsp_gaps>
      <Hsp_align-len>125</Hsp_align-len>
      <Hsp_qseq>SFGFRVFGLVLIILDIIMVIVDLSLS------EKSRDVGGAPETVSLVISFFFLIDVLLRVYVEGFKVYFSSKLNIVDACIVVITLVVTMIYAFSDFSGASLIPRVVTFLRSLRILILVRIFRLA</Hsp_qseq>
      <Hsp_hseq>SHRFQVIIICLVVLDALLVLAELILDLKIIQPDKNNYAAMVFHYMSITILVFFMMEIIFKLFVFRLE-YFHHKFEILDAVVVVVSFILDIVLLFQEHQ-----------FEALGLLILLRLWRVA</Hsp_hseq>
      <Hsp_midline>S  F+V  + L++LD ++V+ +L L       +K+         +S+ I  FF+++++ +++V   + YF  K  I+DA +VV++ ++ ++  F +               +L +LIL+R++R+A</Hsp_midline>
    </Hsp>
  </Hit_hsps>
</Hit>
<Hit>
  <Hit_num>113</Hit_num>
  <Hit_id>gi|351698510|gb|EHB01429.1|</Hit_id>
  <Hit_def>Voltage-gated hydrogen channel 1, partial [Heterocephalus glaber]</Hit_def>
  <Hit_accession>EHB01429</Hit_accession>
  <Hit_len>273</Hit_len>
  <Hit_hsps>
    <Hsp>
      <Hsp_num>1</Hsp_num>
      <Hsp_bit-score>35.8969</Hsp_bit-score>
      <Hsp_score>102</Hsp_score>
      <Hsp_evalue>0.000439012</Hsp_evalue>
      <Hsp_query-from>2</Hsp_query-from>
      <Hsp_query-to>120</Hsp_query-to>
      <Hsp_hit-from>98</Hsp_hit-from>
      <Hsp_hit-to>210</Hsp_hit-to>
      <Hsp_query-frame>0</Hsp_query-frame>
      <Hsp_hit-frame>0</Hsp_hit-frame>
      <Hsp_identity>31</Hsp_identity>
      <Hsp_positive>67</Hsp_positive>
      <Hsp_gaps>18</Hsp_gaps>
      <Hsp_align-len>125</Hsp_align-len>
      <Hsp_qseq>SFGFRVFGLVLIILDIIMVIVDLSL------SEKSRDVGGAPETVSLVISFFFLIDVLLRVYVEGFKVYFSSKLNIVDACIVVITLVVTMIYAFSDFSGASLIPRVVTFLRSLRILILVRIFRLA</Hsp_qseq>
      <Hsp_hseq>SHRFQVIIICLVVLDALLVLAELILDLKIIKADKNKYAAQVFHWMSLAILAFFMMEIFFKIFVFRLE-FFHHKFEILDTVVVVVSFVLDIVLLFKEHE-----------FEALGLLILLRLWRVA</Hsp_hseq>
      <Hsp_midline>S  F+V  + L++LD ++V+ +L L      ++K++        +SL I  FF++++  +++V   + +F  K  I+D  +VV++ V+ ++  F +               +L +LIL+R++R+A</Hsp_midline>
    </Hsp>
  </Hit_hsps>
</Hit>
<Hit>
  <Hit_num>114</Hit_num>
  <Hit_id>gi|471227824|ref|XP_004034812.1|</Hit_id>
  <Hit_def>hypothetical protein IMG5_112530 [Ichthyophthirius multifiliis] &gt;gi|340504936|gb|EGR31326.1| hypothetical protein IMG5_112530 [Ichthyophthirius multifiliis]</Hit_def>
  <Hit_accession>EGR31326</Hit_accession>
  <Hit_len>1046</Hit_len>
  <Hit_hsps>
    <Hsp>
      <Hsp_num>1</Hsp_num>
      <Hsp_bit-score>35.8969</Hsp_bit-score>
      <Hsp_score>102</Hsp_score>
      <Hsp_evalue>0.000439012</Hsp_evalue>
      <Hsp_query-from>5</Hsp_query-from>
      <Hsp_query-to>131</Hsp_query-to>
      <Hsp_hit-from>385</Hsp_hit-from>
      <Hsp_hit-to>501</Hsp_hit-to>
      <Hsp_query-frame>0</Hsp_query-frame>
      <Hsp_hit-frame>0</Hsp_hit-frame>
      <Hsp_identity>32</Hsp_identity>
      <Hsp_positive>69</Hsp_positive>
      <Hsp_gaps>10</Hsp_gaps>
      <Hsp_align-len>127</Hsp_align-len>
      <Hsp_qseq>FRVFGLVLIILDIIMVIVDLSLSEKSRDVGGAPETVSLVISFFFLIDVLLRVYVEGFKVYFSSKLNIVDACIVVITLVVTMIYAFSDFSGASLIPRVVTFLRSLRILILVRIFRLASQKRELEKVTR</Hsp_qseq>
      <Hsp_hseq>FNNMALVAVFLNTVLLALDGSFQDESTNL--LLDSISEIFTYIFMTEMSLKILALGILGYIRDKMNIFDGTIVLLS-VFEMIF----FSGGN---KAISAFRAVRIFRTFRVLRVTRLLRSLEFMSK</Hsp_hseq>
      <Hsp_midline>F    LV + L+ +++ +D S  ++S ++    +++S + ++ F+ ++ L++   G   Y   K+NI D  IV+++ V  MI+    FSG +   + ++  R++RI    R+ R+    R LE +++</Hsp_midline>
    </Hsp>
  </Hit_hsps>
</Hit>
<Hit>
  <Hit_num>115</Hit_num>
  <Hit_id>gi|678323031|emb|CDW82905.1|</Hit_id>
  <Hit_def>voltage-gated ion channel superfamily [Stylonychia lemnae]</Hit_def>
  <Hit_accession>CDW82905</Hit_accession>
  <Hit_len>1581</Hit_len>
  <Hit_hsps>
    <Hsp>
      <Hsp_num>1</Hsp_num>
      <Hsp_bit-score>35.5211</Hsp_bit-score>
      <Hsp_score>101</Hsp_score>
      <Hsp_evalue>0.00056965</Hsp_evalue>
      <Hsp_query-from>5</Hsp_query-from>
      <Hsp_query-to>131</Hsp_query-to>
      <Hsp_hit-from>31</Hsp_hit-from>
      <Hsp_hit-to>148</Hsp_hit-to>
      <Hsp_query-frame>0</Hsp_query-frame>
      <Hsp_hit-frame>0</Hsp_hit-frame>
      <Hsp_identity>33</Hsp_identity>
      <Hsp_positive>69</Hsp_positive>
      <Hsp_gaps>9</Hsp_gaps>
      <Hsp_align-len>127</Hsp_align-len>
      <Hsp_qseq>FRVFGLVLIILDIIMVIVDLSLSEKSRDVGGAPETVSLVISFFFLIDVLLRVYVEGFKVYFSSKLNIVDACIVVITLVVTMIYAFSDFSGASLIPRVVTFLRSLRILILVRIFRLASQKRELEKVTR</Hsp_qseq>
      <Hsp_hseq>FTQFISILIVLNTIDLALDRYPIDEEQSL--ILDEINMAFSMVFMIEMIIKLLAFGFKAYFRDPFNVFD-CVVVISSLIDLFVSFLVDSSSG---GAITALRGFR---LIRIFKLAKAWKKFQNLLK</Hsp_hseq>
      <Hsp_midline>F  F  +LI+L+ I + +D    ++ + +    + +++  S  F+I++++++   GFK YF    N+ D C+VVI+ ++ +  +F   S +      +T LR  R   L+RIF+LA   ++ + + +</Hsp_midline>
    </Hsp>
    <Hsp>
      <Hsp_num>2</Hsp_num>
      <Hsp_bit-score>27.2918</Hsp_bit-score>
      <Hsp_score>79</Hsp_score>
      <Hsp_evalue>0.170954</Hsp_evalue>
      <Hsp_query-from>5</Hsp_query-from>
      <Hsp_query-to>129</Hsp_query-to>
      <Hsp_hit-from>732</Hsp_hit-from>
      <Hsp_hit-to>846</Hsp_hit-to>
      <Hsp_query-frame>0</Hsp_query-frame>
      <Hsp_hit-frame>0</Hsp_hit-frame>
      <Hsp_identity>34</Hsp_identity>
      <Hsp_positive>59</Hsp_positive>
      <Hsp_gaps>10</Hsp_gaps>
      <Hsp_align-len>125</Hsp_align-len>
      <Hsp_qseq>FRVFGLVLIILDIIMVIVDLSLSEKSRDVGGAPETVSLVISFFFLIDVLLRVYVEGFKVYFSSKLNIVDACIVVITLVVTMIYAFSDFSGASLIPRVVTFLRSLRILILVRIFRLASQKRELEKV</Hsp_qseq>
      <Hsp_hseq>FEYFILACIILNTF--VLTLKWYYQPDKLSFASETLNYIFTLIFTMEAVIKLIALG-KAYFHENWNIFDFIIVLGSSLSVFLSINSNFQ----LGGATTIIRAFRI---TRIFRLVKRAKELRLV</Hsp_hseq>
      <Hsp_midline>F  F L  IIL+    ++ L    +   +  A ET++ + +  F ++ ++++   G K YF    NI D  IV+ + +   +   S+F     +    T +R+ RI    RIFRL  + +EL  V</Hsp_midline>
    </Hsp>
  </Hit_hsps>
</Hit>
<Hit>
  <Hit_num>116</Hit_num>
  <Hit_id>gi|222051853|dbj|BAH15384.1|</Hit_id>
  <Hit_def>voltage dependent calcium channel like 1 [Chlamydomonas reinhardtii]</Hit_def>
  <Hit_accession>BAH15384</Hit_accession>
  <Hit_len>2062</Hit_len>
  <Hit_hsps>
    <Hsp>
      <Hsp_num>1</Hsp_num>
      <Hsp_bit-score>35.5211</Hsp_bit-score>
      <Hsp_score>101</Hsp_score>
      <Hsp_evalue>0.00056965</Hsp_evalue>
      <Hsp_query-from>7</Hsp_query-from>
      <Hsp_query-to>131</Hsp_query-to>
      <Hsp_hit-from>501</Hsp_hit-from>
      <Hsp_hit-to>616</Hsp_hit-to>
      <Hsp_query-frame>0</Hsp_query-frame>
      <Hsp_hit-frame>0</Hsp_hit-frame>
      <Hsp_identity>36</Hsp_identity>
      <Hsp_positive>66</Hsp_positive>
      <Hsp_gaps>9</Hsp_gaps>
      <Hsp_align-len>125</Hsp_align-len>
      <Hsp_qseq>VFGLVLIILDIIMVIVDLSLSEKSRDVGGAPETVSLVISFFFLIDVLLRVYVEGFKVYFSSKLNIVDACIVVITLVVTMIYAFSDFSGASLIPRVVTFLRSLRILILVRIFRLASQKRELEKVTR</Hsp_qseq>
      <Hsp_hseq>LFTMSLIILNTVLMCINWF--EMPESVERATNYINYVFTVYFLVEMILKMTAFGLVRYFRDGMNIFDCLVVVISVTEMVLDIIPSVSGLG----PLSVLRAFRLL---RIFRLARSWKELNLIIR</Hsp_hseq>
      <Hsp_midline>+F + LIIL+ +++ ++    E    V  A   ++ V + +FL++++L++   G   YF   +NI D  +VVI++   ++      SG       ++ LR+ R+L   RIFRLA   +EL  + R</Hsp_midline>
    </Hsp>
    <Hsp>
      <Hsp_num>2</Hsp_num>
      <Hsp_bit-score>28.7817</Hsp_bit-score>
      <Hsp_score>83</Hsp_score>
      <Hsp_evalue>0.0608632</Hsp_evalue>
      <Hsp_query-from>5</Hsp_query-from>
      <Hsp_query-to>126</Hsp_query-to>
      <Hsp_hit-from>1603</Hsp_hit-from>
      <Hsp_hit-to>1717</Hsp_hit-to>
      <Hsp_query-frame>0</Hsp_query-frame>
      <Hsp_hit-frame>0</Hsp_hit-frame>
      <Hsp_identity>34</Hsp_identity>
      <Hsp_positive>62</Hsp_positive>
      <Hsp_gaps>9</Hsp_gaps>
      <Hsp_align-len>123</Hsp_align-len>
      <Hsp_qseq>FRVFGLVLIILDII-MVIVDLSLSEKSRDVGGAPETVSLVISFFFLIDVLLRVYVEGFKVYFSSKLNIVDACIVVITLVVTMIYAFSDFSGASLIPRVVTFLRSLRILILVRIFRLASQKREL</Hsp_qseq>
      <Hsp_hseq>FEEFILITIVVNVLFMAMVHADMSPQWQ---ACMTYTNLIFTCVFVIEAALKIMAFGAFAYFRDRWNAFDFFVVVIS-VASVVLDFSGTQNLSFMP----VLRVLRVVRVVRLIRRAVGMRRL</Hsp_hseq>
      <Hsp_midline>F  F L+ I+++++ M +V   +S + +         +L+ +  F+I+  L++   G   YF  + N  D  +VVI+ V +++  FS     S +P     LR LR++ +VR+ R A   R L</Hsp_midline>
    </Hsp>
  </Hit_hsps>
</Hit>
<Hit>
  <Hit_num>117</Hit_num>
  <Hit_id>gi|589910904|pdb|3WKV|A</Hit_id>
  <Hit_def>Chain A, Voltage-gated Proton Channel: Vsop/hv1 Chimeric Channel</Hit_def>
  <Hit_accession>3WKV_A</Hit_accession>
  <Hit_len>196</Hit_len>
  <Hit_hsps>
    <Hsp>
      <Hsp_num>1</Hsp_num>
      <Hsp_bit-score>35.5211</Hsp_bit-score>
      <Hsp_score>101</Hsp_score>
      <Hsp_evalue>0.00056965</Hsp_evalue>
      <Hsp_query-from>2</Hsp_query-from>
      <Hsp_query-to>136</Hsp_query-to>
      <Hsp_hit-from>41</Hsp_hit-from>
      <Hsp_hit-to>178</Hsp_hit-to>
      <Hsp_query-frame>0</Hsp_query-frame>
      <Hsp_hit-frame>0</Hsp_hit-frame>
      <Hsp_identity>38</Hsp_identity>
      <Hsp_positive>73</Hsp_positive>
      <Hsp_gaps>25</Hsp_gaps>
      <Hsp_align-len>149</Hsp_align-len>
      <Hsp_qseq>SFGFRVFGLVLIILDIIMVIVDLSLSEKSRDVGGAPETV------SLVISFFFLIDVLLRVYVEGFKVYFSSKLNIVDACIVVITLVVTMIYAFSDFSGASLIPRVVTFLRSLRILILVRIFRLA--------SQKRELEKVTRRMVSE</Hsp_qseq>
      <Hsp_hseq>SHRFQVIIICLVVLDALLVLAELLLDLKIIEPDEQDYAVTAFHYMSFAILVFFMLDLGLRIFAYGPKNFFTNPWEVADGLIVVVSFVLDLVLLFKSH-----------HFEALGLLILLRLWRVARIINGIIISRMKQLEDKIEELLSK</Hsp_hseq>
      <Hsp_midline>S  F+V  + L++LD ++V+ +L L  K  +       V      S  I  FF++D+ LR++  G K +F++   + D  IVV++ V+ ++  F                 +L +LIL+R++R+A        S+ ++LE     ++S+</Hsp_midline>
    </Hsp>
  </Hit_hsps>
</Hit>
<Hit>
  <Hit_num>118</Hit_num>
  <Hit_id>gi|762160794|ref|XP_011418614.1|</Hit_id>
  <Hit_def>PREDICTED: voltage-gated hydrogen channel 1-like isoform X2 [Crassostrea gigas] &gt;gi|405977706|gb|EKC42142.1| Voltage-gated hydrogen channel 1 [Crassostrea gigas]</Hit_def>
  <Hit_accession>EKC42142</Hit_accession>
  <Hit_len>271</Hit_len>
  <Hit_hsps>
    <Hsp>
      <Hsp_num>1</Hsp_num>
      <Hsp_bit-score>35.5211</Hsp_bit-score>
      <Hsp_score>101</Hsp_score>
      <Hsp_evalue>0.00056965</Hsp_evalue>
      <Hsp_query-from>5</Hsp_query-from>
      <Hsp_query-to>141</Hsp_query-to>
      <Hsp_hit-from>50</Hsp_hit-from>
      <Hsp_hit-to>198</Hsp_hit-to>
      <Hsp_query-frame>0</Hsp_query-frame>
      <Hsp_hit-frame>0</Hsp_hit-frame>
      <Hsp_identity>42</Hsp_identity>
      <Hsp_positive>81</Hsp_positive>
      <Hsp_gaps>16</Hsp_gaps>
      <Hsp_align-len>151</Hsp_align-len>
      <Hsp_qseq>FRVFGLVLIILDIIMVI----VDLSLSEKSRDVGGA---PETV---SLVISFFFLIDVLLRVYVEGFKVYFSSKLNIVDACIVVITLVVTMIYAFSD--FSGASLIPRVVTFLRSLRIL--ILVRIFRLASQKRELEKVTRRMVSENKRRY</Hsp_qseq>
      <Hsp_hseq>FNIIVVALVILDSLLVIAELLLDMNIIEVSDHRGGAELAPKILHYSSLAILSVFIVEIFVKLYAYRLS-FFRHKMEVFDAVIVIVSFILDIIFRNKEGPESGAGLLV-ILRLWRVTRILNGIVVSVKKQAEKKIQREKRLRMACEKELSKY</Hsp_hseq>
      <Hsp_midline>F +  + L+ILD ++VI    +D+++ E S   GGA   P+ +   SL I   F++++ +++Y      +F  K+ + DA IV+++ ++ +I+   +   SGA L+  ++   R  RIL  I+V + + A +K + EK  R    +   +Y</Hsp_midline>
    </Hsp>
  </Hit_hsps>
</Hit>
<Hit>
  <Hit_num>119</Hit_num>
  <Hit_id>gi|471228423|ref|XP_004035093.1|</Hit_id>
  <Hit_def>hypothetical protein IMG5_106200 [Ichthyophthirius multifiliis] &gt;gi|340505257|gb|EGR31607.1| hypothetical protein IMG5_106200 [Ichthyophthirius multifiliis]</Hit_def>
  <Hit_accession>EGR31607</Hit_accession>
  <Hit_len>1998</Hit_len>
  <Hit_hsps>
    <Hsp>
      <Hsp_num>1</Hsp_num>
      <Hsp_bit-score>35.5211</Hsp_bit-score>
      <Hsp_score>101</Hsp_score>
      <Hsp_evalue>0.00056965</Hsp_evalue>
      <Hsp_query-from>1</Hsp_query-from>
      <Hsp_query-to>137</Hsp_query-to>
      <Hsp_hit-from>773</Hsp_hit-from>
      <Hsp_hit-to>904</Hsp_hit-to>
      <Hsp_query-frame>0</Hsp_query-frame>
      <Hsp_hit-frame>0</Hsp_hit-frame>
      <Hsp_identity>37</Hsp_identity>
      <Hsp_positive>71</Hsp_positive>
      <Hsp_gaps>9</Hsp_gaps>
      <Hsp_align-len>139</Hsp_align-len>
      <Hsp_qseq>MSFGFRVFGLVLIILDIIMVIVDLSLSEKSRDVGGAPETVSLVISFFFLIDVLLRVYVEGFKVYFSSKLNIVDACIVVITLVVTMIYAFSDFSGASLIPRVVTFLRSLRILILVRIFRLASQKRELE--KVTRRMVSEN</Hsp_qseq>
      <Hsp_hseq>LSKHFDNFIMLCVVINTIVLTLDGVLSEQGEKI---LNQFNFSFTIIFTIDMCLKLLGEGILEYISDRMNIFDAIIVCLSLIELLMLNGEVVGGSSKF----TAFKSIRILRVFRVLRVARLVRSLQFMKIMMAAIASN</Hsp_hseq>
      <Hsp_midline>+S  F  F ++ ++++ I++ +D  LSE+   +       +   +  F ID+ L++  EG   Y S ++NI DA IV ++L+  ++       G+S      T  +S+RIL + R+ R+A   R L+  K+    ++ N</Hsp_midline>
    </Hsp>
    <Hsp>
      <Hsp_num>2</Hsp_num>
      <Hsp_bit-score>23.2129</Hsp_bit-score>
      <Hsp_score>68</Hsp_score>
      <Hsp_evalue>2.88902</Hsp_evalue>
      <Hsp_query-from>12</Hsp_query-from>
      <Hsp_query-to>134</Hsp_query-to>
      <Hsp_hit-from>1466</Hsp_hit-from>
      <Hsp_hit-to>1589</Hsp_hit-to>
      <Hsp_query-frame>0</Hsp_query-frame>
      <Hsp_hit-frame>0</Hsp_hit-frame>
      <Hsp_identity>28</Hsp_identity>
      <Hsp_positive>67</Hsp_positive>
      <Hsp_gaps>3</Hsp_gaps>
      <Hsp_align-len>125</Hsp_align-len>
      <Hsp_qseq>LIILDIIMVIVDLSLSEKSRDVGGAP--ETVSLVISFFFLIDVLLRVYVEGFKVYFSSKLNIVDACIVVITLVVTMIYAFSDFSGASLIPRVVTFLRSLRILILVRIFRLASQKRELEKVTRRMV</Hsp_qseq>
      <Hsp_hseq>VIMVFIILNIITMAMVYENQNVQYEYILNTINTFFTSAFIMEALLKIIAYGIRGYFYKGWNQFD-FFVVMTSILDIIMSFIGNNFINFLMVRSQIARVFRVLKVSRLFRLIKRFQDLQKLIQTAI</Hsp_hseq>
      <Hsp_midline>+I++ II+ I+ +++  ++++V       T++   +  F+++ LL++   G + YF    N  D   VV+T ++ +I +F   +  + +       R  R+L + R+FRL  + ++L+K+ +  +</Hsp_midline>
    </Hsp>
  </Hit_hsps>
</Hit>
<Hit>
  <Hit_num>120</Hit_num>
  <Hit_id>gi|159486901|ref|XP_001701475.1|</Hit_id>
  <Hit_def>voltage-gated Ca2+ channel, alpha subunit [Chlamydomonas reinhardtii] &gt;gi|158271657|gb|EDO97472.1| voltage-gated Ca2+ channel, alpha subunit [Chlamydomonas reinhardtii]</Hit_def>
  <Hit_accession>EDO97472</Hit_accession>
  <Hit_len>2027</Hit_len>
  <Hit_hsps>
    <Hsp>
      <Hsp_num>1</Hsp_num>
      <Hsp_bit-score>35.5211</Hsp_bit-score>
      <Hsp_score>101</Hsp_score>
      <Hsp_evalue>0.00056965</Hsp_evalue>
      <Hsp_query-from>7</Hsp_query-from>
      <Hsp_query-to>131</Hsp_query-to>
      <Hsp_hit-from>447</Hsp_hit-from>
      <Hsp_hit-to>562</Hsp_hit-to>
      <Hsp_query-frame>0</Hsp_query-frame>
      <Hsp_hit-frame>0</Hsp_hit-frame>
      <Hsp_identity>36</Hsp_identity>
      <Hsp_positive>66</Hsp_positive>
      <Hsp_gaps>9</Hsp_gaps>
      <Hsp_align-len>125</Hsp_align-len>
      <Hsp_qseq>VFGLVLIILDIIMVIVDLSLSEKSRDVGGAPETVSLVISFFFLIDVLLRVYVEGFKVYFSSKLNIVDACIVVITLVVTMIYAFSDFSGASLIPRVVTFLRSLRILILVRIFRLASQKRELEKVTR</Hsp_qseq>
      <Hsp_hseq>LFTMSLIILNTVLMCINWF--EMPESVERATNYINYVFTVYFLVEMILKMTAFGLVRYFRDGMNIFDCLVVVISVTEMVLDIIPSVSGLG----PLSVLRAFRLL---RIFRLARSWKELNLIIR</Hsp_hseq>
      <Hsp_midline>+F + LIIL+ +++ ++    E    V  A   ++ V + +FL++++L++   G   YF   +NI D  +VVI++   ++      SG       ++ LR+ R+L   RIFRLA   +EL  + R</Hsp_midline>
    </Hsp>
    <Hsp>
      <Hsp_num>2</Hsp_num>
      <Hsp_bit-score>28.7817</Hsp_bit-score>
      <Hsp_score>83</Hsp_score>
      <Hsp_evalue>0.0608632</Hsp_evalue>
      <Hsp_query-from>5</Hsp_query-from>
      <Hsp_query-to>126</Hsp_query-to>
      <Hsp_hit-from>1549</Hsp_hit-from>
      <Hsp_hit-to>1663</Hsp_hit-to>
      <Hsp_query-frame>0</Hsp_query-frame>
      <Hsp_hit-frame>0</Hsp_hit-frame>
      <Hsp_identity>34</Hsp_identity>
      <Hsp_positive>62</Hsp_positive>
      <Hsp_gaps>9</Hsp_gaps>
      <Hsp_align-len>123</Hsp_align-len>
      <Hsp_qseq>FRVFGLVLIILDII-MVIVDLSLSEKSRDVGGAPETVSLVISFFFLIDVLLRVYVEGFKVYFSSKLNIVDACIVVITLVVTMIYAFSDFSGASLIPRVVTFLRSLRILILVRIFRLASQKREL</Hsp_qseq>
      <Hsp_hseq>FEEFILITIVVNVLFMAMVHADMSPQWQ---ACMTYTNLIFTCVFVIEAALKIMAFGAFAYFRDRWNAFDFFVVVIS-VASVVLDFSGTQNLSFMP----VLRVLRVVRVVRLIRRAVGMRRL</Hsp_hseq>
      <Hsp_midline>F  F L+ I+++++ M +V   +S + +         +L+ +  F+I+  L++   G   YF  + N  D  +VVI+ V +++  FS     S +P     LR LR++ +VR+ R A   R L</Hsp_midline>
    </Hsp>
  </Hit_hsps>
</Hit>
<Hit>
  <Hit_num>121</Hit_num>
  <Hit_id>gi|758366253|emb|CEP11360.1|</Hit_id>
  <Hit_def>hypothetical protein [Parasitella parasitica]</Hit_def>
  <Hit_accession>CEP11360</Hit_accession>
  <Hit_len>2174</Hit_len>
  <Hit_hsps>
    <Hsp>
      <Hsp_num>1</Hsp_num>
      <Hsp_bit-score>35.1454</Hsp_bit-score>
      <Hsp_score>100</Hsp_score>
      <Hsp_evalue>0.000739094</Hsp_evalue>
      <Hsp_query-from>10</Hsp_query-from>
      <Hsp_query-to>117</Hsp_query-to>
      <Hsp_hit-from>1191</Hsp_hit-from>
      <Hsp_hit-to>1298</Hsp_hit-to>
      <Hsp_query-frame>0</Hsp_query-frame>
      <Hsp_hit-frame>0</Hsp_hit-frame>
      <Hsp_identity>30</Hsp_identity>
      <Hsp_positive>60</Hsp_positive>
      <Hsp_gaps>14</Hsp_gaps>
      <Hsp_align-len>115</Hsp_align-len>
      <Hsp_qseq>LVLIILDIIMVIVD---LSLSEKSRDVGGAPETVSLVISFFFLIDVLLRVYVEGFKV----YFSSKLNIVDACIVVITLVVTMIYAFSDFSGASLIPRVVTFLRSLRILILVRIF</Hsp_qseq>
      <Hsp_hseq>MACVLVSILMVILDEPSTRLIRKDTSKQDIYDTIEVVLSIVFIVEVSIRIVADGLLLTPNGYLRNHWNQLDLCVILLNIITI-------FMSSEEVPRGLSTFRSLRILRLIRYF</Hsp_hseq>
      <Hsp_midline>+  +++ I+MVI+D     L  K        +T+ +V+S  F+++V +R+  +G  +    Y  +  N +D C++++ ++         F  +  +PR ++  RSLRIL L+R F</Hsp_midline>
    </Hsp>
  </Hit_hsps>
</Hit>
<Hit>
  <Hit_num>122</Hit_num>
  <Hit_id>gi|676267928|gb|KFO23563.1|</Hit_id>
  <Hit_def>Voltage-gated hydrogen channel 1 [Fukomys damarensis]</Hit_def>
  <Hit_accession>KFO23563</Hit_accession>
  <Hit_len>374</Hit_len>
  <Hit_hsps>
    <Hsp>
      <Hsp_num>1</Hsp_num>
      <Hsp_bit-score>35.1454</Hsp_bit-score>
      <Hsp_score>100</Hsp_score>
      <Hsp_evalue>0.000739094</Hsp_evalue>
      <Hsp_query-from>2</Hsp_query-from>
      <Hsp_query-to>120</Hsp_query-to>
      <Hsp_hit-from>199</Hsp_hit-from>
      <Hsp_hit-to>311</Hsp_hit-to>
      <Hsp_query-frame>0</Hsp_query-frame>
      <Hsp_hit-frame>0</Hsp_hit-frame>
      <Hsp_identity>31</Hsp_identity>
      <Hsp_positive>66</Hsp_positive>
      <Hsp_gaps>18</Hsp_gaps>
      <Hsp_align-len>125</Hsp_align-len>
      <Hsp_qseq>SFGFRVFGLVLIILDIIMVIVDLSLS------EKSRDVGGAPETVSLVISFFFLIDVLLRVYVEGFKVYFSSKLNIVDACIVVITLVVTMIYAFSDFSGASLIPRVVTFLRSLRILILVRIFRLA</Hsp_qseq>
      <Hsp_hseq>SHRFQVVIICLVVLDALLVLAELILDLKIIEPDKNKYAAQVFHYMSLAILAFFMMEIFFKIFVFRLE-FFHHKFEILDTVVVVVSFVLDIVLLFQEHE-----------FEALGLLILLRLWRVA</Hsp_hseq>
      <Hsp_midline>S  F+V  + L++LD ++V+ +L L       +K++        +SL I  FF++++  +++V   + +F  K  I+D  +VV++ V+ ++  F +               +L +LIL+R++R+A</Hsp_midline>
    </Hsp>
  </Hit_hsps>
</Hit>
<Hit>
  <Hit_num>123</Hit_num>
  <Hit_id>gi|145520060|ref|XP_001445891.1|</Hit_id>
  <Hit_def>hypothetical protein [Paramecium tetraurelia strain d4-2] &gt;gi|124413357|emb|CAK78494.1| unnamed protein product [Paramecium tetraurelia]</Hit_def>
  <Hit_accession>CAK78494</Hit_accession>
  <Hit_len>1760</Hit_len>
  <Hit_hsps>
    <Hsp>
      <Hsp_num>1</Hsp_num>
      <Hsp_bit-score>35.1454</Hsp_bit-score>
      <Hsp_score>100</Hsp_score>
      <Hsp_evalue>0.000739094</Hsp_evalue>
      <Hsp_query-from>40</Hsp_query-from>
      <Hsp_query-to>129</Hsp_query-to>
      <Hsp_hit-from>590</Hsp_hit-from>
      <Hsp_hit-to>675</Hsp_hit-to>
      <Hsp_query-frame>0</Hsp_query-frame>
      <Hsp_hit-frame>0</Hsp_hit-frame>
      <Hsp_identity>28</Hsp_identity>
      <Hsp_positive>50</Hsp_positive>
      <Hsp_gaps>4</Hsp_gaps>
      <Hsp_align-len>90</Hsp_align-len>
      <Hsp_qseq>VSLVISFFFLIDVLLRVYVEGFKVYFSSKLNIVDACIVVITLVVTMIYAFSDFSGASLIPRVVTFLRSLRILILVRIFRLASQKRELEKV</Hsp_qseq>
      <Hsp_hseq>LNLAFTLFFVFEMVLKFFALGISEYFKDYMNIFDAFIVAISLVEQVL----DFAEISVSGGSITAVSAFRTLRVFRIFKLARSWNSLREI</Hsp_hseq>
      <Hsp_midline>++L  + FF+ +++L+ +  G   YF   +NI DA IV I+LV  ++    DF+  S+    +T + + R L + RIF+LA     L ++</Hsp_midline>
    </Hsp>
    <Hsp>
      <Hsp_num>2</Hsp_num>
      <Hsp_bit-score>22.4746</Hsp_bit-score>
      <Hsp_score>66</Hsp_score>
      <Hsp_evalue>4.81931</Hsp_evalue>
      <Hsp_query-from>13</Hsp_query-from>
      <Hsp_query-to>127</Hsp_query-to>
      <Hsp_hit-from>994</Hsp_hit-from>
      <Hsp_hit-to>1102</Hsp_hit-to>
      <Hsp_query-frame>0</Hsp_query-frame>
      <Hsp_hit-frame>0</Hsp_hit-frame>
      <Hsp_identity>32</Hsp_identity>
      <Hsp_positive>58</Hsp_positive>
      <Hsp_gaps>8</Hsp_gaps>
      <Hsp_align-len>116</Hsp_align-len>
      <Hsp_qseq>IILDIIMVIVDLSLSEKSRDVGGAPET-VSLVISFFFLIDVLLRVYVEGFKVYFSSKLNIVDACIVVITLVVTMIYAFSDFSGASLIPRVVTFLRSLRILILVRIFRLASQKRELE</Hsp_qseq>
      <Hsp_hseq>IILMILVSSVLLALDDPLQENNSAVLTEIDLVVTIIFTAEALLKILAYGF--FFNGEFSYMRDYANVLDFIVIIFSWVSIFSEANL-----QIFKILRIFRVLRPLRLVSRSDSLK</Hsp_hseq>
      <Hsp_midline>IIL I++  V L+L +  ++   A  T + LV++  F  + LL++   GF  +F+ + + +     V+  +V +    S FS A+L        + LRI  ++R  RL S+   L+</Hsp_midline>
    </Hsp>
  </Hit_hsps>
</Hit>
<Hit>
  <Hit_num>124</Hit_num>
  <Hit_id>gi|729701066|emb|CEJ01998.1|</Hit_id>
  <Hit_def>hypothetical protein RMCBS344292_16017 [Rhizopus microsporus]</Hit_def>
  <Hit_accession>CEJ01998</Hit_accession>
  <Hit_len>505</Hit_len>
  <Hit_hsps>
    <Hsp>
      <Hsp_num>1</Hsp_num>
      <Hsp_bit-score>34.7699</Hsp_bit-score>
      <Hsp_score>99</Hsp_score>
      <Hsp_evalue>0.000958851</Hsp_evalue>
      <Hsp_query-from>10</Hsp_query-from>
      <Hsp_query-to>117</Hsp_query-to>
      <Hsp_hit-from>229</Hsp_hit-from>
      <Hsp_hit-to>336</Hsp_hit-to>
      <Hsp_query-frame>0</Hsp_query-frame>
      <Hsp_hit-frame>0</Hsp_hit-frame>
      <Hsp_identity>31</Hsp_identity>
      <Hsp_positive>57</Hsp_positive>
      <Hsp_gaps>14</Hsp_gaps>
      <Hsp_align-len>115</Hsp_align-len>
      <Hsp_qseq>LVLIILDIIMVIVD---LSLSEKSRDVGGAPETVSLVISFFFLIDVLLRVYVEGF----KVYFSSKLNIVDACIVVITLVVTMIYAFSDFSGASLIPRVVTFLRSLRILILVRIF</Hsp_qseq>
      <Hsp_hseq>MICVFVSIIMVILDEPSTRMIRKDTIRQSTYNTIEIALSIIFIIELIIRIIADGLLLTPNAYLRNHWNQLDICVILLNTITI-------FMGTEQAPRGLSTLRSLRILRLIRYF</Hsp_hseq>
      <Hsp_midline>++ + + IIMVI+D     +  K         T+ + +S  F+I++++R+  +G       Y  +  N +D C++++  +         F G    PR ++ LRSLRIL L+R F</Hsp_midline>
    </Hsp>
  </Hit_hsps>
</Hit>
<Hit>
  <Hit_num>125</Hit_num>
  <Hit_id>gi|727144017|emb|CEG73575.1|</Hit_id>
  <Hit_def>hypothetical protein RMATCC62417_08929 [Rhizopus microsporus]</Hit_def>
  <Hit_accession>CEG73575</Hit_accession>
  <Hit_len>2169</Hit_len>
  <Hit_hsps>
    <Hsp>
      <Hsp_num>1</Hsp_num>
      <Hsp_bit-score>34.7699</Hsp_bit-score>
      <Hsp_score>99</Hsp_score>
      <Hsp_evalue>0.000958851</Hsp_evalue>
      <Hsp_query-from>10</Hsp_query-from>
      <Hsp_query-to>117</Hsp_query-to>
      <Hsp_hit-from>1222</Hsp_hit-from>
      <Hsp_hit-to>1329</Hsp_hit-to>
      <Hsp_query-frame>0</Hsp_query-frame>
      <Hsp_hit-frame>0</Hsp_hit-frame>
      <Hsp_identity>31</Hsp_identity>
      <Hsp_positive>57</Hsp_positive>
      <Hsp_gaps>14</Hsp_gaps>
      <Hsp_align-len>115</Hsp_align-len>
      <Hsp_qseq>LVLIILDIIMVIVD---LSLSEKSRDVGGAPETVSLVISFFFLIDVLLRVYVEGF----KVYFSSKLNIVDACIVVITLVVTMIYAFSDFSGASLIPRVVTFLRSLRILILVRIF</Hsp_qseq>
      <Hsp_hseq>MICVFVSIIMVILDEPSTRMIRKDTIRQSTYNTIEIALSIIFIIELIIRIIADGLLLTPNAYLRNHWNQLDICVILLNTITI-------FMGTEQAPRGLSTLRSLRILRLIRYF</Hsp_hseq>
      <Hsp_midline>++ + + IIMVI+D     +  K         T+ + +S  F+I++++R+  +G       Y  +  N +D C++++  +         F G    PR ++ LRSLRIL L+R F</Hsp_midline>
    </Hsp>
  </Hit_hsps>
</Hit>
<Hit>
  <Hit_num>126</Hit_num>
  <Hit_id>gi|530667072|gb|EQB77373.1|</Hit_id>
  <Hit_def>hydrogen voltage-gated channel 1-like protein [Camelus ferus]</Hit_def>
  <Hit_accession>EQB77373</Hit_accession>
  <Hit_len>228</Hit_len>
  <Hit_hsps>
    <Hsp>
      <Hsp_num>1</Hsp_num>
      <Hsp_bit-score>34.7699</Hsp_bit-score>
      <Hsp_score>99</Hsp_score>
      <Hsp_evalue>0.000958851</Hsp_evalue>
      <Hsp_query-from>5</Hsp_query-from>
      <Hsp_query-to>120</Hsp_query-to>
      <Hsp_hit-from>101</Hsp_hit-from>
      <Hsp_hit-to>210</Hsp_hit-to>
      <Hsp_query-frame>0</Hsp_query-frame>
      <Hsp_hit-frame>0</Hsp_hit-frame>
      <Hsp_identity>29</Hsp_identity>
      <Hsp_positive>66</Hsp_positive>
      <Hsp_gaps>18</Hsp_gaps>
      <Hsp_align-len>122</Hsp_align-len>
      <Hsp_qseq>FRVFGLVLIILDIIMVIVDLSLS------EKSRDVGGAPETVSLVISFFFLIDVLLRVYVEGFKVYFSSKLNIVDACIVVITLVVTMIYAFSDFSGASLIPRVVTFLRSLRILILVRIFRLA</Hsp_qseq>
      <Hsp_hseq>FQVIIICLVVLDALLVLAELVLDLKIIQPDRNNYAARVFHYMSLAILTFFMMEIAFKIFVFRLE-FFHHKFEILDAIVVVVSFILDIVLLFQEHA-----------FEALGLLILLRLWRVA</Hsp_hseq>
      <Hsp_midline>F+V  + L++LD ++V+ +L L       +++         +SL I  FF++++  +++V   + +F  K  I+DA +VV++ ++ ++  F + +             +L +LIL+R++R+A</Hsp_midline>
    </Hsp>
  </Hit_hsps>
</Hit>
<Hit>
  <Hit_num>127</Hit_num>
  <Hit_id>gi|403357086|gb|EJY78158.1|</Hit_id>
  <Hit_def>Voltage-gated Ion Channel (VIC) Superfamily [Oxytricha trifallax]</Hit_def>
  <Hit_accession>EJY78158</Hit_accession>
  <Hit_len>2035</Hit_len>
  <Hit_hsps>
    <Hsp>
      <Hsp_num>1</Hsp_num>
      <Hsp_bit-score>34.7699</Hsp_bit-score>
      <Hsp_score>99</Hsp_score>
      <Hsp_evalue>0.000958851</Hsp_evalue>
      <Hsp_query-from>5</Hsp_query-from>
      <Hsp_query-to>129</Hsp_query-to>
      <Hsp_hit-from>1315</Hsp_hit-from>
      <Hsp_hit-to>1430</Hsp_hit-to>
      <Hsp_query-frame>0</Hsp_query-frame>
      <Hsp_hit-frame>0</Hsp_hit-frame>
      <Hsp_identity>35</Hsp_identity>
      <Hsp_positive>70</Hsp_positive>
      <Hsp_gaps>13</Hsp_gaps>
      <Hsp_align-len>127</Hsp_align-len>
      <Hsp_qseq>FRVFGLVLIILDIIMVIVDL--SLSEKSRDVGGAPETVSLVISFFFLIDVLLRVYVEGFKVYFSSKLNIVDACIVVITLVVTMIYAFSDFSGASLIPRVVTFLRSLRILILVRIFRLASQKRELEKV</Hsp_qseq>
      <Hsp_hseq>FEITILIIIILNTIVLMITWFGQVNESIQIL----ENVNYLFAAIFTLEAILKLIGLGLKKYFSERWNWFDFIVVIGTILSILLTAFTEVT----IGAATTFIRAFRI---SRIFRLIKRARRLKVI</Hsp_hseq>
      <Hsp_midline>F +  L++IIL+ I++++     ++E  + +    E V+ + +  F ++ +L++   G K YFS + N  D  +V+ T++  ++ AF++ +    I    TF+R+ RI    RIFRL  + R L+ +</Hsp_midline>
    </Hsp>
    <Hsp>
      <Hsp_num>2</Hsp_num>
      <Hsp_bit-score>28.409</Hsp_bit-score>
      <Hsp_score>82</Hsp_score>
      <Hsp_evalue>0.0788091</Hsp_evalue>
      <Hsp_query-from>11</Hsp_query-from>
      <Hsp_query-to>138</Hsp_query-to>
      <Hsp_hit-from>543</Hsp_hit-from>
      <Hsp_hit-to>665</Hsp_hit-to>
      <Hsp_query-frame>0</Hsp_query-frame>
      <Hsp_hit-frame>0</Hsp_hit-frame>
      <Hsp_identity>32</Hsp_identity>
      <Hsp_positive>64</Hsp_positive>
      <Hsp_gaps>9</Hsp_gaps>
      <Hsp_align-len>130</Hsp_align-len>
      <Hsp_qseq>VLIILDIIMVIVDLSLSEKSRDVGGAPETVSLVISFF--FLIDVLLRVYVEGFKVYFSSKLNIVDACIVVITLVVTMIYAFSDFSGASLIPRVVTFLRSLRILILVRIFRLASQKRELEKVTRRMVSENK</Hsp_qseq>
      <Hsp_hseq>ITINLSIIINTIILSLDSYPQDMDLQEKLDKLNVFFFCIFFSEMIIKLMGLGLKNYVKDKFNLFDGFIVILSIIDVIINYSIGTSGKG----AVSAFRAFRLL---RVFKLAKSWDKFQELLKTVANSLK</Hsp_hseq>
      <Hsp_midline>+ I L II+  + LSL    +D+    +   L + FF  F  ++++++   G K Y   K N+ D  IV+++++  +I      SG       V+  R+ R+L   R+F+LA    + +++ + + +  K</Hsp_midline>
    </Hsp>
    <Hsp>
      <Hsp_num>3</Hsp_num>
      <Hsp_bit-score>22.8436</Hsp_bit-score>
      <Hsp_score>67</Hsp_score>
      <Hsp_evalue>3.73174</Hsp_evalue>
      <Hsp_query-from>10</Hsp_query-from>
      <Hsp_query-to>111</Hsp_query-to>
      <Hsp_hit-from>996</Hsp_hit-from>
      <Hsp_hit-to>1100</Hsp_hit-to>
      <Hsp_query-frame>0</Hsp_query-frame>
      <Hsp_hit-frame>0</Hsp_hit-frame>
      <Hsp_identity>28</Hsp_identity>
      <Hsp_positive>56</Hsp_positive>
      <Hsp_gaps>7</Hsp_gaps>
      <Hsp_align-len>107</Hsp_align-len>
      <Hsp_qseq>LVLIILDIIMVIVDLSLSEKSRDVGGAPETVSLVISFFFLIDVLLRV-----YVEGFKVYFSSKLNIVDACIVVITLVVTMIYAFSDFSGASLIPRVVTFLRSLRIL</Hsp_qseq>
      <Hsp_hseq>LIIISIQSILLALDNPLNDPDGSLVLVLYYTDLIFTTLFVIESILKIITLGLIINGSQSYLRNLWNIADFSIVIIS-VLSIFYTNSRFNSIKAI-RMLRVLRPLRII</Hsp_hseq>
      <Hsp_midline>L++I +  I++ +D  L++    +        L+ +  F+I+ +L++      + G + Y  +  NI D  IV+I+ V+++ Y  S F+    I R++  LR LRI+</Hsp_midline>
    </Hsp>
  </Hit_hsps>
</Hit>
<Hit>
  <Hit_num>128</Hit_num>
  <Hit_id>gi|255084457|ref|XP_002508803.1|</Hit_id>
  <Hit_def>voltage-gated ion channel superfamily [Micromonas sp. RCC299] &gt;gi|226524080|gb|ACO70061.1| voltage-gated ion channel superfamily [Micromonas sp. RCC299]</Hit_def>
  <Hit_accession>ACO70061</Hit_accession>
  <Hit_len>1436</Hit_len>
  <Hit_hsps>
    <Hsp>
      <Hsp_num>1</Hsp_num>
      <Hsp_bit-score>34.7699</Hsp_bit-score>
      <Hsp_score>99</Hsp_score>
      <Hsp_evalue>0.000958851</Hsp_evalue>
      <Hsp_query-from>5</Hsp_query-from>
      <Hsp_query-to>135</Hsp_query-to>
      <Hsp_hit-from>699</Hsp_hit-from>
      <Hsp_hit-to>827</Hsp_hit-to>
      <Hsp_query-frame>0</Hsp_query-frame>
      <Hsp_hit-frame>0</Hsp_hit-frame>
      <Hsp_identity>36</Hsp_identity>
      <Hsp_positive>68</Hsp_positive>
      <Hsp_gaps>10</Hsp_gaps>
      <Hsp_align-len>135</Hsp_align-len>
      <Hsp_qseq>FRVFGLVLIILDIIMVIVDLSLSEKSRDVGGAPETVSLVISFFFLIDVLLRVYVEGF----KVYFSSKLNIVDACIVVITLVVTMIYAFSDFSGASLIPRVVTFLRSLRILILVRIFRLASQKRELEKVTRRMVS</Hsp_qseq>
      <Hsp_hseq>FEYFIIGVILISSIILAVDGPAYSKDAPLKTAMDILDIVFLFMFVLEAMMKVIVRGFVAHEGAYLRSAWNVLDFIIVIVGLIAFGI-EYSDGSSRDLMA-----VRALRTFRALRPLRMASRAQGMKVVVNALFS</Hsp_hseq>
      <Hsp_midline>F  F + +I++  I++ VD     K   +  A + + +V  F F+++ +++V V GF      Y  S  N++D  IV++ L+   I  +SD S   L+      +R+LR    +R  R+AS+ + ++ V   + S</Hsp_midline>
    </Hsp>
    <Hsp>
      <Hsp_num>2</Hsp_num>
      <Hsp_bit-score>27.2918</Hsp_bit-score>
      <Hsp_score>79</Hsp_score>
      <Hsp_evalue>0.170954</Hsp_evalue>
      <Hsp_query-from>5</Hsp_query-from>
      <Hsp_query-to>133</Hsp_query-to>
      <Hsp_hit-from>367</Hsp_hit-from>
      <Hsp_hit-to>486</Hsp_hit-to>
      <Hsp_query-frame>0</Hsp_query-frame>
      <Hsp_hit-frame>0</Hsp_hit-frame>
      <Hsp_identity>29</Hsp_identity>
      <Hsp_positive>66</Hsp_positive>
      <Hsp_gaps>9</Hsp_gaps>
      <Hsp_align-len>129</Hsp_align-len>
      <Hsp_qseq>FRVFGLVLIILDIIMVIVDLSLSEKSRDVGGAPETVSLVISFFFLIDVLLRVYVEGFKVYFSSKLNIVDACIVVITLVVTMIYAFSDFSGASLIPRVVTFLRSLRILILVRIFRLASQKRELEKVTRRM</Hsp_qseq>
      <Hsp_hseq>FEQLTIGLIILNTVVMASDHNRMPKEQQQ--ANEYVNFFLFAYFVVEMIIKLIGFGPRGYAKDQMNLFDGFVVLMSCVEVVVGFISSDNGNN-------YLSVLRTFRLLRVFKLARSWKQLNDIITTM</Hsp_hseq>
      <Hsp_midline>F    + LIIL+ +++  D +   K +    A E V+  +  +F++++++++   G + Y   ++N+ D  +V+++ V  ++   S  +G +       +L  LR   L+R+F+LA   ++L  +   M</Hsp_midline>
    </Hsp>
  </Hit_hsps>
</Hit>
<Hit>
  <Hit_num>129</Hit_num>
  <Hit_id>gi|149063379|gb|EDM13702.1|</Hit_id>
  <Hit_def>rCG21532, isoform CRA_a [Rattus norvegicus] &gt;gi|149063380|gb|EDM13703.1| rCG21532, isoform CRA_a [Rattus norvegicus]</Hit_def>
  <Hit_accession>EDM13702</Hit_accession>
  <Hit_len>268</Hit_len>
  <Hit_hsps>
    <Hsp>
      <Hsp_num>1</Hsp_num>
      <Hsp_bit-score>34.7699</Hsp_bit-score>
      <Hsp_score>99</Hsp_score>
      <Hsp_evalue>0.000958851</Hsp_evalue>
      <Hsp_query-from>2</Hsp_query-from>
      <Hsp_query-to>120</Hsp_query-to>
      <Hsp_hit-from>94</Hsp_hit-from>
      <Hsp_hit-to>203</Hsp_hit-to>
      <Hsp_query-frame>0</Hsp_query-frame>
      <Hsp_hit-frame>0</Hsp_hit-frame>
      <Hsp_identity>34</Hsp_identity>
      <Hsp_positive>68</Hsp_positive>
      <Hsp_gaps>15</Hsp_gaps>
      <Hsp_align-len>122</Hsp_align-len>
      <Hsp_qseq>SFGFRVFGLVLIILDIIMVIVDLSLSEKSRDVGGAPET---VSLVISFFFLIDVLLRVYVEGFKVYFSSKLNIVDACIVVITLVVTMIYAFSDFSGASLIPRVVTFLRSLRILILVRIFRLA</Hsp_qseq>
      <Hsp_hseq>SHRFQVIIICLVVLDALLVLAELLLDLRIIEPDLSVKVFHYLSLAILAFFVLEISLKVFVFRLE-FFHHKFEILDAIVVVVSFVLDLILLFKNH-----------HFEALGLLILLRLWRVA</Hsp_hseq>
      <Hsp_midline>S  F+V  + L++LD ++V+ +L L  +  +   + +    +SL I  FF++++ L+V+V   + +F  K  I+DA +VV++ V+ +I  F +               +L +LIL+R++R+A</Hsp_midline>
    </Hsp>
  </Hit_hsps>
</Hit>
<Hit>
  <Hit_num>130</Hit_num>
  <Hit_id>gi|281333456|gb|ADA61023.1|</Hit_id>
  <Hit_def>hydrogen voltage-gated channel 1 variant 3 [Homo sapiens]</Hit_def>
  <Hit_accession>ADA61023</Hit_accession>
  <Hit_len>273</Hit_len>
  <Hit_hsps>
    <Hsp>
      <Hsp_num>1</Hsp_num>
      <Hsp_bit-score>34.3945</Hsp_bit-score>
      <Hsp_score>98</Hsp_score>
      <Hsp_evalue>0.00124383</Hsp_evalue>
      <Hsp_query-from>2</Hsp_query-from>
      <Hsp_query-to>120</Hsp_query-to>
      <Hsp_hit-from>98</Hsp_hit-from>
      <Hsp_hit-to>210</Hsp_hit-to>
      <Hsp_query-frame>0</Hsp_query-frame>
      <Hsp_hit-frame>0</Hsp_hit-frame>
      <Hsp_identity>30</Hsp_identity>
      <Hsp_positive>67</Hsp_positive>
      <Hsp_gaps>18</Hsp_gaps>
      <Hsp_align-len>125</Hsp_align-len>
      <Hsp_qseq>SFGFRVFGLVLIILDIIMVIVDLSLS------EKSRDVGGAPETVSLVISFFFLIDVLLRVYVEGFKVYFSSKLNIVDACIVVITLVVTMIYAFSDFSGASLIPRVVTFLRSLRILILVRIFRLA</Hsp_qseq>
      <Hsp_hseq>SHRFQVIIICLVVLDALLVLAELILDLKIIQPDKNNYAAMVFHYMSITILVFFMMEIIFKLFVFRLE-FFHHKFEILDAVVVVVSFILDIVLLFQEHQ-----------FEALGLLILLRLWRVA</Hsp_hseq>
      <Hsp_midline>S  F+V  + L++LD ++V+ +L L       +K+         +S+ I  FF+++++ +++V   + +F  K  I+DA +VV++ ++ ++  F +               +L +LIL+R++R+A</Hsp_midline>
    </Hsp>
  </Hit_hsps>
</Hit>
<Hit>
  <Hit_num>131</Hit_num>
  <Hit_id>gi|569377873|gb|ETO13904.1|</Hit_id>
  <Hit_def>hypothetical protein RFI_23463 [Reticulomyxa filosa]</Hit_def>
  <Hit_accession>ETO13904</Hit_accession>
  <Hit_len>278</Hit_len>
  <Hit_hsps>
    <Hsp>
      <Hsp_num>1</Hsp_num>
      <Hsp_bit-score>34.3945</Hsp_bit-score>
      <Hsp_score>98</Hsp_score>
      <Hsp_evalue>0.00124383</Hsp_evalue>
      <Hsp_query-from>5</Hsp_query-from>
      <Hsp_query-to>117</Hsp_query-to>
      <Hsp_hit-from>91</Hsp_hit-from>
      <Hsp_hit-to>198</Hsp_hit-to>
      <Hsp_query-frame>0</Hsp_query-frame>
      <Hsp_hit-frame>0</Hsp_hit-frame>
      <Hsp_identity>34</Hsp_identity>
      <Hsp_positive>68</Hsp_positive>
      <Hsp_gaps>7</Hsp_gaps>
      <Hsp_align-len>114</Hsp_align-len>
      <Hsp_qseq>FRVFGLVLIILD-IIMVIVDLSLSEKSRDVGGAPETVSLVISFFFLIDVLLRVYVEGFKVYFSSKLNIVDACIVVITLVVTMIYAFSDFSGASLIPRVVTFLRSLRILILVRIF</Hsp_qseq>
      <Hsp_hseq>FENFMLVIIIFNTIVLALVWPNMNNKTQD---ALDILNDIFTVIFTIELIMKFVGLGPSLWFHDRFNIYDAIIVLISLLDMIISAASN---QPKIANVILAFRTLRVLRILRLF</Hsp_hseq>
      <Hsp_midline>F  F LV+II + I++ +V  +++ K++D   A + ++ + +  F I+++++    G  ++F  + NI DA IV+I+L+  +I A S+      I  V+   R+LR+L ++R+F</Hsp_midline>
    </Hsp>
  </Hit_hsps>
</Hit>
<Hit>
  <Hit_num>132</Hit_num>
  <Hit_id>gi|374088170|ref|NP_001243342.1|</Hit_id>
  <Hit_def>voltage-gated hydrogen channel 1 isoform 2 [Homo sapiens]</Hit_def>
  <Hit_accession>NP_001243342</Hit_accession>
  <Hit_len>253</Hit_len>
  <Hit_hsps>
    <Hsp>
      <Hsp_num>1</Hsp_num>
      <Hsp_bit-score>34.3945</Hsp_bit-score>
      <Hsp_score>98</Hsp_score>
      <Hsp_evalue>0.00124383</Hsp_evalue>
      <Hsp_query-from>2</Hsp_query-from>
      <Hsp_query-to>120</Hsp_query-to>
      <Hsp_hit-from>78</Hsp_hit-from>
      <Hsp_hit-to>190</Hsp_hit-to>
      <Hsp_query-frame>0</Hsp_query-frame>
      <Hsp_hit-frame>0</Hsp_hit-frame>
      <Hsp_identity>30</Hsp_identity>
      <Hsp_positive>67</Hsp_positive>
      <Hsp_gaps>18</Hsp_gaps>
      <Hsp_align-len>125</Hsp_align-len>
      <Hsp_qseq>SFGFRVFGLVLIILDIIMVIVDLSLS------EKSRDVGGAPETVSLVISFFFLIDVLLRVYVEGFKVYFSSKLNIVDACIVVITLVVTMIYAFSDFSGASLIPRVVTFLRSLRILILVRIFRLA</Hsp_qseq>
      <Hsp_hseq>SHRFQVIIICLVVLDALLVLAELILDLKIIQPDKNNYAAMVFHYMSITILVFFMMEIIFKLFVFRLE-FFHHKFEILDAVVVVVSFILDIVLLFQEHQ-----------FEALGLLILLRLWRVA</Hsp_hseq>
      <Hsp_midline>S  F+V  + L++LD ++V+ +L L       +K+         +S+ I  FF+++++ +++V   + +F  K  I+DA +VV++ ++ ++  F +               +L +LIL+R++R+A</Hsp_midline>
    </Hsp>
  </Hit_hsps>
</Hit>
<Hit>
  <Hit_num>133</Hit_num>
  <Hit_id>gi|767975559|ref|XP_011537140.1|</Hit_id>
  <Hit_def>PREDICTED: voltage-gated hydrogen channel 1 isoform X2 [Homo sapiens] &gt;gi|767975561|ref|XP_011537141.1| PREDICTED: voltage-gated hydrogen channel 1 isoform X2 [Homo sapiens] &gt;gi|767975563|ref|XP_011537142.1| PREDICTED: voltage-gated hydrogen channel 1 isoform X2 [Homo sapiens] &gt;gi|767975565|ref|XP_011537143.1| PREDICTED: voltage-gated hydrogen channel 1 isoform X2 [Homo sapiens] &gt;gi|767975567|ref|XP_011537144.1| PREDICTED: voltage-gated hydrogen channel 1 isoform X2 [Homo sapiens] &gt;gi|767975569|ref|XP_011537145.1| PREDICTED: voltage-gated hydrogen channel 1 isoform X2 [Homo sapiens] &gt;gi|767975571|ref|XP_011537146.1| PREDICTED: voltage-gated hydrogen channel 1 isoform X2 [Homo sapiens] &gt;gi|119618340|gb|EAW97934.1| hypothetical protein MGC15619, isoform CRA_b [Homo sapiens]</Hit_def>
  <Hit_accession>EAW97934</Hit_accession>
  <Hit_len>320</Hit_len>
  <Hit_hsps>
    <Hsp>
      <Hsp_num>1</Hsp_num>
      <Hsp_bit-score>34.3945</Hsp_bit-score>
      <Hsp_score>98</Hsp_score>
      <Hsp_evalue>0.00124383</Hsp_evalue>
      <Hsp_query-from>2</Hsp_query-from>
      <Hsp_query-to>120</Hsp_query-to>
      <Hsp_hit-from>145</Hsp_hit-from>
      <Hsp_hit-to>257</Hsp_hit-to>
      <Hsp_query-frame>0</Hsp_query-frame>
      <Hsp_hit-frame>0</Hsp_hit-frame>
      <Hsp_identity>30</Hsp_identity>
      <Hsp_positive>67</Hsp_positive>
      <Hsp_gaps>18</Hsp_gaps>
      <Hsp_align-len>125</Hsp_align-len>
      <Hsp_qseq>SFGFRVFGLVLIILDIIMVIVDLSLS------EKSRDVGGAPETVSLVISFFFLIDVLLRVYVEGFKVYFSSKLNIVDACIVVITLVVTMIYAFSDFSGASLIPRVVTFLRSLRILILVRIFRLA</Hsp_qseq>
      <Hsp_hseq>SHRFQVIIICLVVLDALLVLAELILDLKIIQPDKNNYAAMVFHYMSITILVFFMMEIIFKLFVFRLE-FFHHKFEILDAVVVVVSFILDIVLLFQEHQ-----------FEALGLLILLRLWRVA</Hsp_hseq>
      <Hsp_midline>S  F+V  + L++LD ++V+ +L L       +K+         +S+ I  FF+++++ +++V   + +F  K  I+DA +VV++ ++ ++  F +               +L +LIL+R++R+A</Hsp_midline>
    </Hsp>
  </Hit_hsps>
</Hit>
<Hit>
  <Hit_num>134</Hit_num>
  <Hit_id>gi|119618343|gb|EAW97937.1|</Hit_id>
  <Hit_def>hypothetical protein MGC15619, isoform CRA_e [Homo sapiens]</Hit_def>
  <Hit_accession>EAW97937</Hit_accession>
  <Hit_len>303</Hit_len>
  <Hit_hsps>
    <Hsp>
      <Hsp_num>1</Hsp_num>
      <Hsp_bit-score>34.3945</Hsp_bit-score>
      <Hsp_score>98</Hsp_score>
      <Hsp_evalue>0.00124383</Hsp_evalue>
      <Hsp_query-from>2</Hsp_query-from>
      <Hsp_query-to>120</Hsp_query-to>
      <Hsp_hit-from>128</Hsp_hit-from>
      <Hsp_hit-to>240</Hsp_hit-to>
      <Hsp_query-frame>0</Hsp_query-frame>
      <Hsp_hit-frame>0</Hsp_hit-frame>
      <Hsp_identity>30</Hsp_identity>
      <Hsp_positive>67</Hsp_positive>
      <Hsp_gaps>18</Hsp_gaps>
      <Hsp_align-len>125</Hsp_align-len>
      <Hsp_qseq>SFGFRVFGLVLIILDIIMVIVDLSLS------EKSRDVGGAPETVSLVISFFFLIDVLLRVYVEGFKVYFSSKLNIVDACIVVITLVVTMIYAFSDFSGASLIPRVVTFLRSLRILILVRIFRLA</Hsp_qseq>
      <Hsp_hseq>SHRFQVIIICLVVLDALLVLAELILDLKIIQPDKNNYAAMVFHYMSITILVFFMMEIIFKLFVFRLE-FFHHKFEILDAVVVVVSFILDIVLLFQEHQ-----------FEALGLLILLRLWRVA</Hsp_hseq>
      <Hsp_midline>S  F+V  + L++LD ++V+ +L L       +K+         +S+ I  FF+++++ +++V   + +F  K  I+DA +VV++ ++ ++  F +               +L +LIL+R++R+A</Hsp_midline>
    </Hsp>
  </Hit_hsps>
</Hit>
<Hit>
  <Hit_num>135</Hit_num>
  <Hit_id>gi|91992153|ref|NP_001035196.1|</Hit_id>
  <Hit_def>voltage-gated hydrogen channel 1 isoform 1 [Homo sapiens] &gt;gi|91992155|ref|NP_115745.2| voltage-gated hydrogen channel 1 isoform 1 [Homo sapiens] &gt;gi|530401448|ref|XP_005254005.1| PREDICTED: voltage-gated hydrogen channel 1 isoform X1 [Homo sapiens] &gt;gi|767975573|ref|XP_011537147.1| PREDICTED: voltage-gated hydrogen channel 1 isoform X1 [Homo sapiens] &gt;gi|767975575|ref|XP_011537148.1| PREDICTED: voltage-gated hydrogen channel 1 isoform X1 [Homo sapiens] &gt;gi|767975577|ref|XP_011537149.1| PREDICTED: voltage-gated hydrogen channel 1 isoform X1 [Homo sapiens] &gt;gi|767975579|ref|XP_011537150.1| PREDICTED: voltage-gated hydrogen channel 1 isoform X1 [Homo sapiens] &gt;gi|74751810|sp|Q96D96.1|HVCN1_HUMAN RecName: Full=Voltage-gated hydrogen channel 1; AltName: Full=Hydrogen voltage-gated channel 1; Short=HV1; AltName: Full=Voltage sensor domain-only protein &gt;gi|16307283|gb|AAH09731.1| Hydrogen voltage-gated channel 1 [Homo sapiens] &gt;gi|34783432|gb|AAH32672.1| HVCN1 protein [Homo sapiens] &gt;gi|119618342|gb|EAW97936.1| hypothetical protein MGC15619, isoform CRA_d [Homo sapiens] &gt;gi|325464177|gb|ADZ15859.1| hydrogen voltage-gated channel 1 [synthetic construct] &gt;gi|649112671|gb|AIC52567.1| HVCN1, partial [synthetic construct]</Hit_def>
  <Hit_accession>NP_001035196</Hit_accession>
  <Hit_len>273</Hit_len>
  <Hit_hsps>
    <Hsp>
      <Hsp_num>1</Hsp_num>
      <Hsp_bit-score>34.3945</Hsp_bit-score>
      <Hsp_score>98</Hsp_score>
      <Hsp_evalue>0.00124383</Hsp_evalue>
      <Hsp_query-from>2</Hsp_query-from>
      <Hsp_query-to>120</Hsp_query-to>
      <Hsp_hit-from>98</Hsp_hit-from>
      <Hsp_hit-to>210</Hsp_hit-to>
      <Hsp_query-frame>0</Hsp_query-frame>
      <Hsp_hit-frame>0</Hsp_hit-frame>
      <Hsp_identity>30</Hsp_identity>
      <Hsp_positive>67</Hsp_positive>
      <Hsp_gaps>18</Hsp_gaps>
      <Hsp_align-len>125</Hsp_align-len>
      <Hsp_qseq>SFGFRVFGLVLIILDIIMVIVDLSLS------EKSRDVGGAPETVSLVISFFFLIDVLLRVYVEGFKVYFSSKLNIVDACIVVITLVVTMIYAFSDFSGASLIPRVVTFLRSLRILILVRIFRLA</Hsp_qseq>
      <Hsp_hseq>SHRFQVIIICLVVLDALLVLAELILDLKIIQPDKNNYAAMVFHYMSITILVFFMMEIIFKLFVFRLE-FFHHKFEILDAVVVVVSFILDIVLLFQEHQ-----------FEALGLLILLRLWRVA</Hsp_hseq>
      <Hsp_midline>S  F+V  + L++LD ++V+ +L L       +K+         +S+ I  FF+++++ +++V   + +F  K  I+DA +VV++ ++ ++  F +               +L +LIL+R++R+A</Hsp_midline>
    </Hsp>
  </Hit_hsps>
</Hit>
<Hit>
  <Hit_num>136</Hit_num>
  <Hit_id>gi|808887641|gb|KKF33974.1|</Hit_id>
  <Hit_def>Voltage-gated hydrogen channel 1 [Larimichthys crocea]</Hit_def>
  <Hit_accession>KKF33974</Hit_accession>
  <Hit_len>583</Hit_len>
  <Hit_hsps>
    <Hsp>
      <Hsp_num>1</Hsp_num>
      <Hsp_bit-score>34.0192</Hsp_bit-score>
      <Hsp_score>97</Hsp_score>
      <Hsp_evalue>0.00161335</Hsp_evalue>
      <Hsp_query-from>5</Hsp_query-from>
      <Hsp_query-to>120</Hsp_query-to>
      <Hsp_hit-from>414</Hsp_hit-from>
      <Hsp_hit-to>523</Hsp_hit-to>
      <Hsp_query-frame>0</Hsp_query-frame>
      <Hsp_hit-frame>0</Hsp_hit-frame>
      <Hsp_identity>38</Hsp_identity>
      <Hsp_positive>65</Hsp_positive>
      <Hsp_gaps>22</Hsp_gaps>
      <Hsp_align-len>124</Hsp_align-len>
      <Hsp_qseq>FRVFGLVLIILDIIMVIVDL--SLSEKSRDVGG-APET---VSLVISFFFLIDVLLRVYVEGFKVYFSSKLNIVDACIVVITLVVTMIYAFSD--FSGASLIPRVVTFLRSLRILILVRIFRLA</Hsp_qseq>
      <Hsp_hseq>FQVVVVCLVILDAIFVLAELLIDLSVIKLEHGHIAPEVFHYLSLAVLTFFMLELAGKLFAYRLE-YFDHKFEVFDGLVVVISFVLDIVYIFHEDAFDGMGL-------------LILLRLWRVA</Hsp_hseq>
      <Hsp_midline>F+V  + L+ILD I V+ +L   LS    + G  APE    +SL +  FF++++  +++    + YF  K  + D  +VVI+ V+ ++Y F +  F G  L             LIL+R++R+A</Hsp_midline>
    </Hsp>
  </Hit_hsps>
</Hit>
<Hit>
  <Hit_num>137</Hit_num>
  <Hit_id>gi|196001405|ref|XP_002110570.1|</Hit_id>
  <Hit_def>hypothetical protein TRIADDRAFT_23340 [Trichoplax adhaerens] &gt;gi|190586521|gb|EDV26574.1| hypothetical protein TRIADDRAFT_23340, partial [Trichoplax adhaerens]</Hit_def>
  <Hit_accession>EDV26574</Hit_accession>
  <Hit_len>1557</Hit_len>
  <Hit_hsps>
    <Hsp>
      <Hsp_num>1</Hsp_num>
      <Hsp_bit-score>34.0192</Hsp_bit-score>
      <Hsp_score>97</Hsp_score>
      <Hsp_evalue>0.00161335</Hsp_evalue>
      <Hsp_query-from>5</Hsp_query-from>
      <Hsp_query-to>138</Hsp_query-to>
      <Hsp_hit-from>496</Hsp_hit-from>
      <Hsp_hit-to>619</Hsp_hit-to>
      <Hsp_query-frame>0</Hsp_query-frame>
      <Hsp_hit-frame>0</Hsp_hit-frame>
      <Hsp_identity>40</Hsp_identity>
      <Hsp_positive>67</Hsp_positive>
      <Hsp_gaps>10</Hsp_gaps>
      <Hsp_align-len>134</Hsp_align-len>
      <Hsp_qseq>FRVFGLVLIILDIIMVIVDLSLSEKSRDVGGAPETVSLVISFFFLIDVLLRVYVEGFKVYFSSKLNIVDACIVVITLVVTMIYAFSDFSGASLIPRVVTFLRSLRILILVRIFRLASQKRELEKVTRRMVSENK</Hsp_qseq>
      <Hsp_hseq>FELFITGCIILNTILMSMYQPLEEYNSKVP-AQNIDNYVFTCIFTTEMTLKLIAFGFTGYIQSKWNVFDGIVVIISL-VDLLLEFISISSNSL-----SVLRTLRLL---RVFKLARSWTTMRRLLSTIVSGAK</Hsp_hseq>
      <Hsp_midline>F +F    IIL+ I++ +   L E +  V  A    + V +  F  ++ L++   GF  Y  SK N+ D  +V+I+L V ++  F   S  SL     + LR+LR+L   R+F+LA     + ++   +VS  K</Hsp_midline>
    </Hsp>
    <Hsp>
      <Hsp_num>2</Hsp_num>
      <Hsp_bit-score>22.106</Hsp_bit-score>
      <Hsp_score>65</Hsp_score>
      <Hsp_evalue>6.22255</Hsp_evalue>
      <Hsp_query-from>10</Hsp_query-from>
      <Hsp_query-to>129</Hsp_query-to>
      <Hsp_hit-from>1149</Hsp_hit-from>
      <Hsp_hit-to>1258</Hsp_hit-to>
      <Hsp_query-frame>0</Hsp_query-frame>
      <Hsp_hit-frame>0</Hsp_hit-frame>
      <Hsp_identity>25</Hsp_identity>
      <Hsp_positive>61</Hsp_positive>
      <Hsp_gaps>10</Hsp_gaps>
      <Hsp_align-len>120</Hsp_align-len>
      <Hsp_qseq>LVLIILDIIMVIVDLSLSEKSRDVGGAPETVSLVISFFFLIDVLLRVYVEGFKVYFSSKLNIVDACIVVITLVVTMIYAFSDFSGASLIPRVVTFLRSLRILILVRIFRLASQKRELEKV</Hsp_qseq>
      <Hsp_hseq>LVIVANTAAMMVVHFDQSQEVTRI--LTHTLNYIFTAIYVLEAILKI-IAMRQHYFKNLWNLFDFIIVLVAIIGKLFFNAS-------IPINPSMLRTLRLFRIVRILRVLEFAKGIRKL</Hsp_hseq>
      <Hsp_midline>LV++     M++V    S++   +     T++ + +  ++++ +L++ +   + YF +  N+ D  IV++ ++  + +  S       IP   + LR+LR+  +VRI R+    + + K+</Hsp_midline>
    </Hsp>
  </Hit_hsps>
</Hit>
<Hit>
  <Hit_num>138</Hit_num>
  <Hit_id>gi|669139888|ref|XP_008605512.1|</Hit_id>
  <Hit_def>hypothetical protein SDRG_01746 [Saprolegnia diclina VS20] &gt;gi|530742426|gb|EQC40668.1| hypothetical protein SDRG_01746 [Saprolegnia diclina VS20]</Hit_def>
  <Hit_accession>EQC40668</Hit_accession>
  <Hit_len>1429</Hit_len>
  <Hit_hsps>
    <Hsp>
      <Hsp_num>1</Hsp_num>
      <Hsp_bit-score>34.0192</Hsp_bit-score>
      <Hsp_score>97</Hsp_score>
      <Hsp_evalue>0.00161335</Hsp_evalue>
      <Hsp_query-from>13</Hsp_query-from>
      <Hsp_query-to>114</Hsp_query-to>
      <Hsp_hit-from>1147</Hsp_hit-from>
      <Hsp_hit-to>1259</Hsp_hit-to>
      <Hsp_query-frame>0</Hsp_query-frame>
      <Hsp_hit-frame>0</Hsp_hit-frame>
      <Hsp_identity>33</Hsp_identity>
      <Hsp_positive>63</Hsp_positive>
      <Hsp_gaps>13</Hsp_gaps>
      <Hsp_align-len>114</Hsp_align-len>
      <Hsp_qseq>IILDIIMVIVDLSLSEKSRDV-GGAP----------ETVSLVISFFFLIDVLLRVYVEGFKVYFSSKLNIVDACIVVITLVVTMIYAFSDFSGAS-LIPRVVTFLRSLRILILV</Hsp_qseq>
      <Hsp_hseq>LAIDIVLVVNALLIVFESLPVLNGEPMPLASEFTVWERIESIFSFVYLLEMLLKIVVDGRAVYWSSMKNRFD-CLITVAVVAVDIYAYLPYDPASRVMVKILLVARCLRLFRLI</Hsp_hseq>
      <Hsp_midline>+ +DI++V+  L +  +S  V  G P          E +  + SF +L+++LL++ V+G  VY+SS  N  D C++ + +V   IYA+  +  AS ++ +++   R LR+  L+</Hsp_midline>
    </Hsp>
  </Hit_hsps>
</Hit>
<Hit>
  <Hit_num>139</Hit_num>
  <Hit_id>gi|440904722|gb|ELR55193.1|</Hit_id>
  <Hit_def>Voltage-gated hydrogen channel 1, partial [Bos mutus]</Hit_def>
  <Hit_accession>ELR55193</Hit_accession>
  <Hit_len>272</Hit_len>
  <Hit_hsps>
    <Hsp>
      <Hsp_num>1</Hsp_num>
      <Hsp_bit-score>34.0192</Hsp_bit-score>
      <Hsp_score>97</Hsp_score>
      <Hsp_evalue>0.00161335</Hsp_evalue>
      <Hsp_query-from>5</Hsp_query-from>
      <Hsp_query-to>120</Hsp_query-to>
      <Hsp_hit-from>100</Hsp_hit-from>
      <Hsp_hit-to>209</Hsp_hit-to>
      <Hsp_query-frame>0</Hsp_query-frame>
      <Hsp_hit-frame>0</Hsp_hit-frame>
      <Hsp_identity>32</Hsp_identity>
      <Hsp_positive>68</Hsp_positive>
      <Hsp_gaps>20</Hsp_gaps>
      <Hsp_align-len>123</Hsp_align-len>
      <Hsp_qseq>FRVFGLVLIILDIIMV----IVDLSLSEKSRDVGGAPET---VSLVISFFFLIDVLLRVYVEGFKVYFSSKLNIVDACIVVITLVVTMIYAFSDFSGASLIPRVVTFLRSLRILILVRIFRLA</Hsp_qseq>
      <Hsp_hseq>FQVIIICLVVLDALLVLAELVLDLKIIEPDKN-NYAPKVFHYMSLAILTFFMMEIFFKIFVFRLE-FFHHKFEILDTIVVVISFILDLVLLFREHQ-----------FEALGLLILLRLWRVA</Hsp_hseq>
      <Hsp_midline>F+V  + L++LD ++V    ++DL + E  ++   AP+    +SL I  FF++++  +++V   + +F  K  I+D  +VVI+ ++ ++  F +               +L +LIL+R++R+A</Hsp_midline>
    </Hsp>
  </Hit_hsps>
</Hit>
<Hit>
  <Hit_num>140</Hit_num>
  <Hit_id>gi|403363663|gb|EJY81580.1|</Hit_id>
  <Hit_def>Cation channel family protein [Oxytricha trifallax]</Hit_def>
  <Hit_accession>EJY81580</Hit_accession>
  <Hit_len>2564</Hit_len>
  <Hit_hsps>
    <Hsp>
      <Hsp_num>1</Hsp_num>
      <Hsp_bit-score>34.0192</Hsp_bit-score>
      <Hsp_score>97</Hsp_score>
      <Hsp_evalue>0.00161335</Hsp_evalue>
      <Hsp_query-from>5</Hsp_query-from>
      <Hsp_query-to>134</Hsp_query-to>
      <Hsp_hit-from>1208</Hsp_hit-from>
      <Hsp_hit-to>1337</Hsp_hit-to>
      <Hsp_query-frame>0</Hsp_query-frame>
      <Hsp_hit-frame>0</Hsp_hit-frame>
      <Hsp_identity>30</Hsp_identity>
      <Hsp_positive>66</Hsp_positive>
      <Hsp_gaps>4</Hsp_gaps>
      <Hsp_align-len>132</Hsp_align-len>
      <Hsp_qseq>FRVFGLVLIILDIIMVIVDLSLSEKSRDVGGAPETVSLVISFFFLIDVLLRVYVEGFKVYFSSKLNIVDACIVVITLVVTMIYAFSDFSGASLIP--RVVTFLRSLRILILVRIFRLASQKRELEKVTRRMV</Hsp_qseq>
      <Hsp_hseq>FENFMLLSVLINTIVLSADRY--NISQDEEATLITINNFFSALFIAEMCIKLFSNGVRKYLSDKLNYLDGIVVILSIVEIILNQSGNSSGTQKLSAFKTVRIFRTFRVLRVARLLRSLRSMQVIIGVIQRSV</Hsp_hseq>
      <Hsp_midline>F  F L+ ++++ I++  D      S+D      T++   S  F+ ++ ++++  G + Y S KLN +D  +V++++V  ++    + SG   +   + V   R+ R+L + R+ R     + +  V +R V</Hsp_midline>
    </Hsp>
  </Hit_hsps>
</Hit>
<Hit>
  <Hit_num>141</Hit_num>
  <Hit_id>gi|403333844|gb|EJY66049.1|</Hit_id>
  <Hit_def>Cation channel family protein [Oxytricha trifallax] &gt;gi|403375280|gb|EJY87611.1| Cation channel family protein [Oxytricha trifallax]</Hit_def>
  <Hit_accession>EJY66049</Hit_accession>
  <Hit_len>2573</Hit_len>
  <Hit_hsps>
    <Hsp>
      <Hsp_num>1</Hsp_num>
      <Hsp_bit-score>34.0192</Hsp_bit-score>
      <Hsp_score>97</Hsp_score>
      <Hsp_evalue>0.00161335</Hsp_evalue>
      <Hsp_query-from>5</Hsp_query-from>
      <Hsp_query-to>134</Hsp_query-to>
      <Hsp_hit-from>1208</Hsp_hit-from>
      <Hsp_hit-to>1337</Hsp_hit-to>
      <Hsp_query-frame>0</Hsp_query-frame>
      <Hsp_hit-frame>0</Hsp_hit-frame>
      <Hsp_identity>30</Hsp_identity>
      <Hsp_positive>66</Hsp_positive>
      <Hsp_gaps>4</Hsp_gaps>
      <Hsp_align-len>132</Hsp_align-len>
      <Hsp_qseq>FRVFGLVLIILDIIMVIVDLSLSEKSRDVGGAPETVSLVISFFFLIDVLLRVYVEGFKVYFSSKLNIVDACIVVITLVVTMIYAFSDFSGASLIP--RVVTFLRSLRILILVRIFRLASQKRELEKVTRRMV</Hsp_qseq>
      <Hsp_hseq>FENFMLLSVLINTIVLSADRY--NISQDEEATLITINNFFSALFIAEMCIKLFSNGVRKYLSDKLNYLDGIVVILSIVEIILNQSGNSSGTQKLSAFKTVRIFRTFRVLRVARLLRSLRSMQVIIGVIQRSV</Hsp_hseq>
      <Hsp_midline>F  F L+ ++++ I++  D      S+D      T++   S  F+ ++ ++++  G + Y S KLN +D  +V++++V  ++    + SG   +   + V   R+ R+L + R+ R     + +  V +R V</Hsp_midline>
    </Hsp>
  </Hit_hsps>
</Hit>
<Hit>
  <Hit_num>142</Hit_num>
  <Hit_id>gi|329664616|ref|NP_001193182.1|</Hit_id>
  <Hit_def>voltage-gated hydrogen channel 1 [Bos taurus] &gt;gi|528988869|ref|XP_005217980.1| PREDICTED: voltage-gated hydrogen channel 1 isoform X1 [Bos taurus] &gt;gi|528988873|ref|XP_005217982.1| PREDICTED: voltage-gated hydrogen channel 1 isoform X1 [Bos taurus] &gt;gi|741956678|ref|XP_010812278.1| PREDICTED: voltage-gated hydrogen channel 1 isoform X1 [Bos taurus] &gt;gi|296478571|tpg|DAA20686.1| TPA: hydrogen voltage-gated channel 1-like [Bos taurus]</Hit_def>
  <Hit_accession>NP_001193182</Hit_accession>
  <Hit_len>272</Hit_len>
  <Hit_hsps>
    <Hsp>
      <Hsp_num>1</Hsp_num>
      <Hsp_bit-score>34.0192</Hsp_bit-score>
      <Hsp_score>97</Hsp_score>
      <Hsp_evalue>0.00161335</Hsp_evalue>
      <Hsp_query-from>5</Hsp_query-from>
      <Hsp_query-to>120</Hsp_query-to>
      <Hsp_hit-from>100</Hsp_hit-from>
      <Hsp_hit-to>209</Hsp_hit-to>
      <Hsp_query-frame>0</Hsp_query-frame>
      <Hsp_hit-frame>0</Hsp_hit-frame>
      <Hsp_identity>32</Hsp_identity>
      <Hsp_positive>68</Hsp_positive>
      <Hsp_gaps>20</Hsp_gaps>
      <Hsp_align-len>123</Hsp_align-len>
      <Hsp_qseq>FRVFGLVLIILDIIMV----IVDLSLSEKSRDVGGAPET---VSLVISFFFLIDVLLRVYVEGFKVYFSSKLNIVDACIVVITLVVTMIYAFSDFSGASLIPRVVTFLRSLRILILVRIFRLA</Hsp_qseq>
      <Hsp_hseq>FQVIIICLVVLDALLVLAELVLDLKIIEPDKN-NYAPKVFHYMSLAILTFFMMEIFFKIFVFRLE-FFHHKFEILDTIVVVISFILDLVLLFREHQ-----------FEALGLLILLRLWRVA</Hsp_hseq>
      <Hsp_midline>F+V  + L++LD ++V    ++DL + E  ++   AP+    +SL I  FF++++  +++V   + +F  K  I+D  +VVI+ ++ ++  F +               +L +LIL+R++R+A</Hsp_midline>
    </Hsp>
  </Hit_hsps>
</Hit>
<Hit>
  <Hit_num>143</Hit_num>
  <Hit_id>gi|954196149|gb|KRX08852.1|</Hit_id>
  <Hit_def>hypothetical protein PPERSA_08956 [Pseudocohnilembus persalinus]</Hit_def>
  <Hit_accession>KRX08852</Hit_accession>
  <Hit_len>3575</Hit_len>
  <Hit_hsps>
    <Hsp>
      <Hsp_num>1</Hsp_num>
      <Hsp_bit-score>33.644</Hsp_bit-score>
      <Hsp_score>96</Hsp_score>
      <Hsp_evalue>0.00209245</Hsp_evalue>
      <Hsp_query-from>5</Hsp_query-from>
      <Hsp_query-to>134</Hsp_query-to>
      <Hsp_hit-from>2882</Hsp_hit-from>
      <Hsp_hit-to>3007</Hsp_hit-to>
      <Hsp_query-frame>0</Hsp_query-frame>
      <Hsp_hit-frame>0</Hsp_hit-frame>
      <Hsp_identity>31</Hsp_identity>
      <Hsp_positive>66</Hsp_positive>
      <Hsp_gaps>4</Hsp_gaps>
      <Hsp_align-len>130</Hsp_align-len>
      <Hsp_qseq>FRVFGLVLIILDIIMVIVDLSLSEKSRDVGGAPETVSLVISFFFLIDVLLRVYVEGFKVYFSSKLNIVDACIVVITLVVTMIYAFSDFSGASLIPRVVTFLRSLRILILVRIFRLASQKRELEKVTRRMV</Hsp_qseq>
      <Hsp_hseq>FEAFIMICIILNI--VTMGMVYDGQGELYTNVLEAVNLVFTSVFIGEMVIKLLGYGFKGYWMSSWNKFDAFVVIASIVDIILTQLG--TGISLLRVGPQLIRIMRVLRVSRLLKLVKSMKDLHSIIETLI</Hsp_hseq>
      <Hsp_midline>F  F ++ IIL+I  V + +    +        E V+LV +  F+ ++++++   GFK Y+ S  N  DA +V+ ++V  ++      +G SL+      +R +R+L + R+ +L    ++L  +   ++</Hsp_midline>
    </Hsp>
  </Hit_hsps>
</Hit>
<Hit>
  <Hit_num>144</Hit_num>
  <Hit_id>gi|922859250|gb|KOO27287.1|</Hit_id>
  <Hit_def>voltage-gated ion channel superfamily [Chrysochromulina sp. CCMP291]</Hit_def>
  <Hit_accession>KOO27287</Hit_accession>
  <Hit_len>629</Hit_len>
  <Hit_hsps>
    <Hsp>
      <Hsp_num>1</Hsp_num>
      <Hsp_bit-score>33.644</Hsp_bit-score>
      <Hsp_score>96</Hsp_score>
      <Hsp_evalue>0.00209245</Hsp_evalue>
      <Hsp_query-from>38</Hsp_query-from>
      <Hsp_query-to>135</Hsp_query-to>
      <Hsp_hit-from>489</Hsp_hit-from>
      <Hsp_hit-to>581</Hsp_hit-to>
      <Hsp_query-frame>0</Hsp_query-frame>
      <Hsp_hit-frame>0</Hsp_hit-frame>
      <Hsp_identity>31</Hsp_identity>
      <Hsp_positive>56</Hsp_positive>
      <Hsp_gaps>5</Hsp_gaps>
      <Hsp_align-len>98</Hsp_align-len>
      <Hsp_qseq>ETVSLVISFFFLIDVLLRVYVEGFKVYFSSKLNIVDACIVVITLVVTMIYAFSDFSGASLIPRVVTFLRSLRILILVRIFRLASQKRELEKVTRRMVS</Hsp_qseq>
      <Hsp_hseq>ESCAEFISWIFIIEMGLKLFGMGCRAYWSDGWNQLDGTIVIMSIVEMALTALFADSGTNL-----SFLRILRMLRVARMLRLMRSWKGLYKIISTVVS</Hsp_hseq>
      <Hsp_midline>E+ +  IS+ F+I++ L+++  G + Y+S   N +D  IV++++V   + A    SG +L     +FLR LR+L + R+ RL    + L K+   +VS</Hsp_midline>
    </Hsp>
  </Hit_hsps>
</Hit>
<Hit>
  <Hit_num>145</Hit_num>
  <Hit_id>gi|729699383|emb|CEJ03493.1|</Hit_id>
  <Hit_def>hypothetical protein RMCBS344292_17475 [Rhizopus microsporus]</Hit_def>
  <Hit_accession>CEJ03493</Hit_accession>
  <Hit_len>861</Hit_len>
  <Hit_hsps>
    <Hsp>
      <Hsp_num>1</Hsp_num>
      <Hsp_bit-score>33.644</Hsp_bit-score>
      <Hsp_score>96</Hsp_score>
      <Hsp_evalue>0.00209245</Hsp_evalue>
      <Hsp_query-from>10</Hsp_query-from>
      <Hsp_query-to>117</Hsp_query-to>
      <Hsp_hit-from>589</Hsp_hit-from>
      <Hsp_hit-to>696</Hsp_hit-to>
      <Hsp_query-frame>0</Hsp_query-frame>
      <Hsp_hit-frame>0</Hsp_hit-frame>
      <Hsp_identity>30</Hsp_identity>
      <Hsp_positive>56</Hsp_positive>
      <Hsp_gaps>14</Hsp_gaps>
      <Hsp_align-len>115</Hsp_align-len>
      <Hsp_qseq>LVLIILDIIMVIVD---LSLSEKSRDVGGAPETVSLVISFFFLIDVLLRVYVEGF----KVYFSSKLNIVDACIVVITLVVTMIYAFSDFSGASLIPRVVTFLRSLRILILVRIF</Hsp_qseq>
      <Hsp_hseq>MICVFISIIMVILDEPSTRMIRKDTIRQSTYNTIEIALSIIFIIELIIRIIADGLLLTPNAYLRNHWNQLDICVILLNTITI-------FMGTEQAPRGLSTFRSLRILRLIRYF</Hsp_hseq>
      <Hsp_midline>++ + + IIMVI+D     +  K         T+ + +S  F+I++++R+  +G       Y  +  N +D C++++  +         F G    PR ++  RSLRIL L+R F</Hsp_midline>
    </Hsp>
  </Hit_hsps>
</Hit>
<Hit>
  <Hit_num>146</Hit_num>
  <Hit_id>gi|678322975|emb|CDW82939.1|</Hit_id>
  <Hit_def>voltage-gated ion channel superfamily [Stylonychia lemnae]</Hit_def>
  <Hit_accession>CDW82939</Hit_accession>
  <Hit_len>1279</Hit_len>
  <Hit_hsps>
    <Hsp>
      <Hsp_num>1</Hsp_num>
      <Hsp_bit-score>33.644</Hsp_bit-score>
      <Hsp_score>96</Hsp_score>
      <Hsp_evalue>0.00209245</Hsp_evalue>
      <Hsp_query-from>5</Hsp_query-from>
      <Hsp_query-to>129</Hsp_query-to>
      <Hsp_hit-from>352</Hsp_hit-from>
      <Hsp_hit-to>467</Hsp_hit-to>
      <Hsp_query-frame>0</Hsp_query-frame>
      <Hsp_hit-frame>0</Hsp_hit-frame>
      <Hsp_identity>34</Hsp_identity>
      <Hsp_positive>63</Hsp_positive>
      <Hsp_gaps>11</Hsp_gaps>
      <Hsp_align-len>126</Hsp_align-len>
      <Hsp_qseq>FRVFGLVLIILDIIMVIVDLSLSEKSRDVGGAPETVSLVISFFFLIDVLLRVYVEGFKVYFSSKLNIVDACIVVITLVVTMIYAFSDFS-GASLIPRVVTFLRSLRILILVRIFRLASQKRELEKV</Hsp_qseq>
      <Hsp_hseq>FEFFILTCIILNTICFAIEWY--NQPQDVNNVLEIINYVFAAIFTFETVIKLIALGYKDYFNNGWNIFDMMVVIGTITSVFLTVFTSTTFGAS-----TTLIRTFRI---GRVLRIISKASFLKKI</Hsp_hseq>
      <Hsp_midline>F  F L  IIL+ I   ++     + +DV    E ++ V +  F  + ++++   G+K YF++  NI D  +V+ T+    +  F+  + GAS      T +R+ RI    R+ R+ S+   L+K+</Hsp_midline>
    </Hsp>
  </Hit_hsps>
</Hit>
<Hit>
  <Hit_num>147</Hit_num>
  <Hit_id>gi|537179484|gb|ERE75829.1|</Hit_id>
  <Hit_def>voltage-gated hydrogen channel 1-like protein [Cricetulus griseus]</Hit_def>
  <Hit_accession>ERE75829</Hit_accession>
  <Hit_len>264</Hit_len>
  <Hit_hsps>
    <Hsp>
      <Hsp_num>1</Hsp_num>
      <Hsp_bit-score>33.644</Hsp_bit-score>
      <Hsp_score>96</Hsp_score>
      <Hsp_evalue>0.00209245</Hsp_evalue>
      <Hsp_query-from>2</Hsp_query-from>
      <Hsp_query-to>120</Hsp_query-to>
      <Hsp_hit-from>94</Hsp_hit-from>
      <Hsp_hit-to>206</Hsp_hit-to>
      <Hsp_query-frame>0</Hsp_query-frame>
      <Hsp_hit-frame>0</Hsp_hit-frame>
      <Hsp_identity>35</Hsp_identity>
      <Hsp_positive>65</Hsp_positive>
      <Hsp_gaps>18</Hsp_gaps>
      <Hsp_align-len>125</Hsp_align-len>
      <Hsp_qseq>SFGFRVFGLVLIILDIIMVIVDLSLSEK-----SRDVG-GAPETVSLVISFFFLIDVLLRVYVEGFKVYFSSKLNIVDACIVVITLVVTMIYAFSDFSGASLIPRVVTFLRSLRILILVRIFRLA</Hsp_qseq>
      <Hsp_hseq>SHRFQVVIICLVILDALLVLAELLLDLKIIEPDEKDYAVKAFHYMSFAILVFFMVEIFFKIFVFRLE-FFHHKFEILDAVVVVVSFVLDLILLFKKHQ-----------FEALGLLILLRLWRVA</Hsp_hseq>
      <Hsp_midline>S  F+V  + L+ILD ++V+ +L L  K      +D    A   +S  I  FF++++  +++V   + +F  K  I+DA +VV++ V+ +I  F                 +L +LIL+R++R+A</Hsp_midline>
    </Hsp>
  </Hit_hsps>
</Hit>
<Hit>
  <Hit_num>148</Hit_num>
  <Hit_id>gi|537179483|gb|ERE75828.1|</Hit_id>
  <Hit_def>voltage-gated hydrogen channel 1-like protein [Cricetulus griseus]</Hit_def>
  <Hit_accession>ERE75828</Hit_accession>
  <Hit_len>269</Hit_len>
  <Hit_hsps>
    <Hsp>
      <Hsp_num>1</Hsp_num>
      <Hsp_bit-score>33.644</Hsp_bit-score>
      <Hsp_score>96</Hsp_score>
      <Hsp_evalue>0.00209245</Hsp_evalue>
      <Hsp_query-from>2</Hsp_query-from>
      <Hsp_query-to>120</Hsp_query-to>
      <Hsp_hit-from>94</Hsp_hit-from>
      <Hsp_hit-to>206</Hsp_hit-to>
      <Hsp_query-frame>0</Hsp_query-frame>
      <Hsp_hit-frame>0</Hsp_hit-frame>
      <Hsp_identity>35</Hsp_identity>
      <Hsp_positive>65</Hsp_positive>
      <Hsp_gaps>18</Hsp_gaps>
      <Hsp_align-len>125</Hsp_align-len>
      <Hsp_qseq>SFGFRVFGLVLIILDIIMVIVDLSLSEK-----SRDVG-GAPETVSLVISFFFLIDVLLRVYVEGFKVYFSSKLNIVDACIVVITLVVTMIYAFSDFSGASLIPRVVTFLRSLRILILVRIFRLA</Hsp_qseq>
      <Hsp_hseq>SHRFQVVIICLVILDALLVLAELLLDLKIIEPDEKDYAVKAFHYMSFAILVFFMVEIFFKIFVFRLE-FFHHKFEILDAVVVVVSFVLDLILLFKKHQ-----------FEALGLLILLRLWRVA</Hsp_hseq>
      <Hsp_midline>S  F+V  + L+ILD ++V+ +L L  K      +D    A   +S  I  FF++++  +++V   + +F  K  I+DA +VV++ V+ +I  F                 +L +LIL+R++R+A</Hsp_midline>
    </Hsp>
  </Hit_hsps>
</Hit>
<Hit>
  <Hit_num>149</Hit_num>
  <Hit_id>gi|365812003|gb|AEX00065.1|</Hit_id>
  <Hit_def>voltage-gated sodium channel Nav2.1 [Trichoplax adhaerens]</Hit_def>
  <Hit_accession>AEX00065</Hit_accession>
  <Hit_len>1947</Hit_len>
  <Hit_hsps>
    <Hsp>
      <Hsp_num>1</Hsp_num>
      <Hsp_bit-score>33.644</Hsp_bit-score>
      <Hsp_score>96</Hsp_score>
      <Hsp_evalue>0.00209245</Hsp_evalue>
      <Hsp_query-from>5</Hsp_query-from>
      <Hsp_query-to>138</Hsp_query-to>
      <Hsp_hit-from>645</Hsp_hit-from>
      <Hsp_hit-to>768</Hsp_hit-to>
      <Hsp_query-frame>0</Hsp_query-frame>
      <Hsp_hit-frame>0</Hsp_hit-frame>
      <Hsp_identity>39</Hsp_identity>
      <Hsp_positive>67</Hsp_positive>
      <Hsp_gaps>10</Hsp_gaps>
      <Hsp_align-len>134</Hsp_align-len>
      <Hsp_qseq>FRVFGLVLIILDIIMVIVDLSLSEKSRDVGGAPETVSLVISFFFLIDVLLRVYVEGFKVYFSSKLNIVDACIVVITLVVTMIYAFSDFSGASLIPRVVTFLRSLRILILVRIFRLASQKRELEKVTRRMVSENK</Hsp_qseq>
      <Hsp_hseq>FELFITGCIILNTVLMSMYQPLEEYNSKVP-AQNIDNYVFTCIFTTEMTLKLIAFGFTGYIQSKWNVFDGIVVIISL-VDLLLEFISISSNSL-----SVLRTLRLL---RVFKLARSWTTMRRLLSTIVSGAK</Hsp_hseq>
      <Hsp_midline>F +F    IIL+ +++ +   L E +  V  A    + V +  F  ++ L++   GF  Y  SK N+ D  +V+I+L V ++  F   S  SL     + LR+LR+L   R+F+LA     + ++   +VS  K</Hsp_midline>
    </Hsp>
    <Hsp>
      <Hsp_num>2</Hsp_num>
      <Hsp_bit-score>27.664</Hsp_bit-score>
      <Hsp_score>80</Hsp_score>
      <Hsp_evalue>0.132081</Hsp_evalue>
      <Hsp_query-from>10</Hsp_query-from>
      <Hsp_query-to>129</Hsp_query-to>
      <Hsp_hit-from>1535</Hsp_hit-from>
      <Hsp_hit-to>1648</Hsp_hit-to>
      <Hsp_query-frame>0</Hsp_query-frame>
      <Hsp_hit-frame>0</Hsp_hit-frame>
      <Hsp_identity>30</Hsp_identity>
      <Hsp_positive>67</Hsp_positive>
      <Hsp_gaps>6</Hsp_gaps>
      <Hsp_align-len>120</Hsp_align-len>
      <Hsp_qseq>LVLIILDIIMVIVDLSLSEKSRDVGGAPETVSLVISFFFLIDVLLRVYVEGFKVYFSSKLNIVDACIVVITLVVTMIYAFSDFSGASLIPRVVTFLRSLRILILVRIFRLASQKRELEKV</Hsp_qseq>
      <Hsp_hseq>LVIVANTAAMMVVHF---DQSQEVTRVLDTLNYIFTAIYVLEAILKI-IAMRQHYFKNLWNLFD-FIIVLVAIIGIILDVMDNSNAS-IPINPSMLRTLRLFRIVRILRVLEFAKGIRKL</Hsp_hseq>
      <Hsp_midline>LV++     M++V     ++S++V    +T++ + +  ++++ +L++ +   + YF +  N+ D  I+V+  ++ +I    D S AS IP   + LR+LR+  +VRI R+    + + K+</Hsp_midline>
    </Hsp>
  </Hit_hsps>
</Hit>
<Hit>
  <Hit_num>150</Hit_num>
  <Hit_id>gi|344251336|gb|EGW07440.1|</Hit_id>
  <Hit_def>Serine/threonine-protein phosphatase PP1-gamma catalytic subunit [Cricetulus griseus]</Hit_def>
  <Hit_accession>EGW07440</Hit_accession>
  <Hit_len>511</Hit_len>
  <Hit_hsps>
    <Hsp>
      <Hsp_num>1</Hsp_num>
      <Hsp_bit-score>33.644</Hsp_bit-score>
      <Hsp_score>96</Hsp_score>
      <Hsp_evalue>0.00209245</Hsp_evalue>
      <Hsp_query-from>2</Hsp_query-from>
      <Hsp_query-to>120</Hsp_query-to>
      <Hsp_hit-from>340</Hsp_hit-from>
      <Hsp_hit-to>452</Hsp_hit-to>
      <Hsp_query-frame>0</Hsp_query-frame>
      <Hsp_hit-frame>0</Hsp_hit-frame>
      <Hsp_identity>35</Hsp_identity>
      <Hsp_positive>65</Hsp_positive>
      <Hsp_gaps>18</Hsp_gaps>
      <Hsp_align-len>125</Hsp_align-len>
      <Hsp_qseq>SFGFRVFGLVLIILDIIMVIVDLSLSEK-----SRDVG-GAPETVSLVISFFFLIDVLLRVYVEGFKVYFSSKLNIVDACIVVITLVVTMIYAFSDFSGASLIPRVVTFLRSLRILILVRIFRLA</Hsp_qseq>
      <Hsp_hseq>SHRFQVVIICLVILDALLVLAELLLDLKIIEPDEKDYAVKAFHYMSFAILVFFMVEIFFKIFVFRLE-FFHHKFEILDAVVVVVSFVLDLILLFKKHQ-----------FEALGLLILLRLWRVA</Hsp_hseq>
      <Hsp_midline>S  F+V  + L+ILD ++V+ +L L  K      +D    A   +S  I  FF++++  +++V   + +F  K  I+DA +VV++ V+ +I  F                 +L +LIL+R++R+A</Hsp_midline>
    </Hsp>
  </Hit_hsps>
</Hit>
<Hit>
  <Hit_num>151</Hit_num>
  <Hit_id>gi|307166119|gb|EFN60368.1|</Hit_id>
  <Hit_def>Voltage-dependent T-type calcium channel subunit alpha-1H, partial [Camponotus floridanus]</Hit_def>
  <Hit_accession>EFN60368</Hit_accession>
  <Hit_len>2356</Hit_len>
  <Hit_hsps>
    <Hsp>
      <Hsp_num>1</Hsp_num>
      <Hsp_bit-score>33.644</Hsp_bit-score>
      <Hsp_score>96</Hsp_score>
      <Hsp_evalue>0.00209245</Hsp_evalue>
      <Hsp_query-from>9</Hsp_query-from>
      <Hsp_query-to>133</Hsp_query-to>
      <Hsp_hit-from>721</Hsp_hit-from>
      <Hsp_hit-to>841</Hsp_hit-to>
      <Hsp_query-frame>0</Hsp_query-frame>
      <Hsp_hit-frame>0</Hsp_hit-frame>
      <Hsp_identity>41</Hsp_identity>
      <Hsp_positive>66</Hsp_positive>
      <Hsp_gaps>4</Hsp_gaps>
      <Hsp_align-len>125</Hsp_align-len>
      <Hsp_qseq>GLVLIILDIIMVIVDLSLSEKSRDVGGAPETVSLVISFFFLIDVLLRVYVEGFKVYFSSKLNIVDACIVVITLVVTMIYAFSDFSGASLIPRVVTFLRSLRILILVRIFRLASQKRELEKVTRRM</Hsp_qseq>
      <Hsp_hseq>GILLAIL-INTLSMGIEYHNQPEQLTVAVEISNIVFSAIFAVEMLLKVIAEGPFGYISNGFNVFDGIVVVLS-VVELCQAFLEERGGSSGLSVLRTFRLLRILKLVRF--LPNLRRQLFVMLRTM</Hsp_hseq>
      <Hsp_midline>G++L IL I  + + +    +   +  A E  ++V S  F +++LL+V  EG   Y S+  N+ D  +VV++ VV +  AF +  G S    V+   R LRIL LVR   L + +R+L  + R M</Hsp_midline>
    </Hsp>
    <Hsp>
      <Hsp_num>2</Hsp_num>
      <Hsp_bit-score>23.5824</Hsp_bit-score>
      <Hsp_score>69</Hsp_score>
      <Hsp_evalue>2.23618</Hsp_evalue>
      <Hsp_query-from>39</Hsp_query-from>
      <Hsp_query-to>135</Hsp_query-to>
      <Hsp_hit-from>1421</Hsp_hit-from>
      <Hsp_hit-to>1516</Hsp_hit-to>
      <Hsp_query-frame>0</Hsp_query-frame>
      <Hsp_hit-frame>0</Hsp_hit-frame>
      <Hsp_identity>25</Hsp_identity>
      <Hsp_positive>51</Hsp_positive>
      <Hsp_gaps>9</Hsp_gaps>
      <Hsp_align-len>101</Hsp_align-len>
      <Hsp_qseq>TVSLVISFFFLIDVLLRVYVEGF----KVYFSSKLNIVDACIVVITLVVTMIYAFSDFSGASLIPRVVTFLRSLRILILVRIFRLASQKRELEKVTRRMVS</Hsp_qseq>
      <Hsp_hseq>SANYIFTGVFAIEMFVKVVATGMLYGPDAYFTSGWNIMDGSLVIISIIDLSMSLLSSSS-----PRIFGILRVFRLLRSLRPLRVINRAPGLKLVVQTLLS</Hsp_hseq>
      <Hsp_midline>+ + + +  F I++ ++V   G       YF+S  NI+D  +V+I+++   +   S  S     PR+   LR  R+L  +R  R+ ++   L+ V + ++S</Hsp_midline>
    </Hsp>
    <Hsp>
      <Hsp_num>3</Hsp_num>
      <Hsp_bit-score>22.4746</Hsp_bit-score>
      <Hsp_score>66</Hsp_score>
      <Hsp_evalue>4.81931</Hsp_evalue>
      <Hsp_query-from>18</Hsp_query-from>
      <Hsp_query-to>119</Hsp_query-to>
      <Hsp_hit-from>1709</Hsp_hit-from>
      <Hsp_hit-to>1813</Hsp_hit-to>
      <Hsp_query-frame>0</Hsp_query-frame>
      <Hsp_hit-frame>0</Hsp_hit-frame>
      <Hsp_identity>21</Hsp_identity>
      <Hsp_positive>54</Hsp_positive>
      <Hsp_gaps>11</Hsp_gaps>
      <Hsp_align-len>109</Hsp_align-len>
      <Hsp_qseq>IMVIVDLSLSEKSRDVGGAPETVSLVISFF-------FLIDVLLRVYVEGFKVYFSSKLNIVDACIVVITLVVTMIYAFSDFSGASLIPRVVTFLRSLRILILVRIFRL</Hsp_qseq>
      <Hsp_hseq>IAAVIGLNVVTMAMEFYMMPKALTYALKIFNYFFTAVFILESFMKLVALGVQLYLKDKWNQLDVGIVILSVVGIVLEEVE----SKIIPINPTIIRVMRVLRIARVLKL</Hsp_hseq>
      <Hsp_midline>I  ++ L++   + +    P+ ++  +  F       F+++  +++   G ++Y   K N +D  IV++++V  ++        + +IP   T +R +R+L + R+ +L</Hsp_midline>
    </Hsp>
  </Hit_hsps>
</Hit>
<Hit>
  <Hit_num>152</Hit_num>
  <Hit_id>gi|145511357|ref|XP_001441606.1|</Hit_id>
  <Hit_def>hypothetical protein [Paramecium tetraurelia strain d4-2] &gt;gi|124408856|emb|CAK74209.1| unnamed protein product [Paramecium tetraurelia]</Hit_def>
  <Hit_accession>CAK74209</Hit_accession>
  <Hit_len>2076</Hit_len>
  <Hit_hsps>
    <Hsp>
      <Hsp_num>1</Hsp_num>
      <Hsp_bit-score>33.644</Hsp_bit-score>
      <Hsp_score>96</Hsp_score>
      <Hsp_evalue>0.00209245</Hsp_evalue>
      <Hsp_query-from>38</Hsp_query-from>
      <Hsp_query-to>129</Hsp_query-to>
      <Hsp_hit-from>1583</Hsp_hit-from>
      <Hsp_hit-to>1673</Hsp_hit-to>
      <Hsp_query-frame>0</Hsp_query-frame>
      <Hsp_hit-frame>0</Hsp_hit-frame>
      <Hsp_identity>28</Hsp_identity>
      <Hsp_positive>51</Hsp_positive>
      <Hsp_gaps>1</Hsp_gaps>
      <Hsp_align-len>92</Hsp_align-len>
      <Hsp_qseq>ETVSLVISFFFLIDVLLRVYVEGFKVYFSSKLNIVDACIVVITLVVTMIYAFSDFSGASLIPRVVTFLRSLRILILVRIFRLASQKRELEKV</Hsp_qseq>
      <Hsp_hseq>ETLNLVLSVIFIFESLLKIIGFGPRGYFRNNWNQFD-FFVVLSSILDMILSFTDNKDNPILSAGPQLIRVFRVLRVTRLFRLVKSLHSLKKL</Hsp_hseq>
      <Hsp_midline>ET++LV+S  F+ + LL++   G + YF +  N  D   VV++ ++ MI +F+D     ++      +R  R+L + R+FRL      L+K+</Hsp_midline>
    </Hsp>
    <Hsp>
      <Hsp_num>2</Hsp_num>
      <Hsp_bit-score>22.8436</Hsp_bit-score>
      <Hsp_score>67</Hsp_score>
      <Hsp_evalue>3.73174</Hsp_evalue>
      <Hsp_query-from>45</Hsp_query-from>
      <Hsp_query-to>135</Hsp_query-to>
      <Hsp_hit-from>1281</Hsp_hit-from>
      <Hsp_hit-to>1364</Hsp_hit-to>
      <Hsp_query-frame>0</Hsp_query-frame>
      <Hsp_hit-frame>0</Hsp_hit-frame>
      <Hsp_identity>26</Hsp_identity>
      <Hsp_positive>47</Hsp_positive>
      <Hsp_gaps>15</Hsp_gaps>
      <Hsp_align-len>95</Hsp_align-len>
      <Hsp_qseq>SFFFLIDVLLRVYVEGF----KVYFSSKLNIVDACIVVITLVVTMIYAFSDFSGASLIPRVVTFLRSLRILILVRIFRLASQKRELEKVTRRMVS</Hsp_qseq>
      <Hsp_hseq>ALFFGVEFLFKIIAYGFVMEENAYLRESWNILDFIIVVC--------SFIDISVASI---DLSFVKILRLLRTLRPLRLISQNKSMKLLVTTLIN</Hsp_hseq>
      <Hsp_midline>+ FF ++ L ++   GF      Y     NI+D  IVV         +F D S AS+    ++F++ LR+L  +R  RL SQ + ++ +   +++</Hsp_midline>
    </Hsp>
  </Hit_hsps>
</Hit>
<Hit>
  <Hit_num>153</Hit_num>
  <Hit_id>gi|829186106|ref|XP_001022123.2|</Hit_id>
  <Hit_def>cation channel family transporter [Tetrahymena thermophila SB210] &gt;gi|586731760|gb|EAS01878.2| cation channel family transporter [Tetrahymena thermophila SB210]</Hit_def>
  <Hit_accession>EAS01878</Hit_accession>
  <Hit_len>3037</Hit_len>
  <Hit_hsps>
    <Hsp>
      <Hsp_num>1</Hsp_num>
      <Hsp_bit-score>33.2691</Hsp_bit-score>
      <Hsp_score>95</Hsp_score>
      <Hsp_evalue>0.00271354</Hsp_evalue>
      <Hsp_query-from>13</Hsp_query-from>
      <Hsp_query-to>127</Hsp_query-to>
      <Hsp_hit-from>1654</Hsp_hit-from>
      <Hsp_hit-to>1764</Hsp_hit-to>
      <Hsp_query-frame>0</Hsp_query-frame>
      <Hsp_hit-frame>0</Hsp_hit-frame>
      <Hsp_identity>36</Hsp_identity>
      <Hsp_positive>63</Hsp_positive>
      <Hsp_gaps>10</Hsp_gaps>
      <Hsp_align-len>118</Hsp_align-len>
      <Hsp_qseq>IILDIIMVIVDLSLSEKSRDVGGAPETVS---LVISFFFLIDVLLRVYVEGFKVYFSSKLNIVDACIVVITLVVTMIYAFSDFSGASLIPRVVTFLRSLRILILVRIFRLASQKRELE</Hsp_qseq>
      <Hsp_hseq>IMICVIINTIILSLDGIVTDTQGL-QTISQFNISFTFIFAIDMILKIIGDGFTEYVSDKMNIFD-CIIVCLSLFELFFITETGSGSSF-----SAFRAIRILRVFRVLRVTRLVRSLQ</Hsp_hseq>
      <Hsp_midline>I++ +I+  + LSL     D  G  +T+S   +  +F F ID++L++  +GF  Y S K+NI D CI+V   +  + +     SG+S      +  R++RIL + R+ R+    R L+</Hsp_midline>
    </Hsp>
  </Hit_hsps>
</Hit>
<Hit>
  <Hit_num>154</Hit_num>
  <Hit_id>gi|861645620|gb|KMQ95167.1|</Hit_id>
  <Hit_def>voltage-dependent t-type calcium channel subunit alpha-1g-like protein [Lasius niger]</Hit_def>
  <Hit_accession>KMQ95167</Hit_accession>
  <Hit_len>249</Hit_len>
  <Hit_hsps>
    <Hsp>
      <Hsp_num>1</Hsp_num>
      <Hsp_bit-score>33.2691</Hsp_bit-score>
      <Hsp_score>95</Hsp_score>
      <Hsp_evalue>0.00271354</Hsp_evalue>
      <Hsp_query-from>9</Hsp_query-from>
      <Hsp_query-to>133</Hsp_query-to>
      <Hsp_hit-from>111</Hsp_hit-from>
      <Hsp_hit-to>231</Hsp_hit-to>
      <Hsp_query-frame>0</Hsp_query-frame>
      <Hsp_hit-frame>0</Hsp_hit-frame>
      <Hsp_identity>40</Hsp_identity>
      <Hsp_positive>66</Hsp_positive>
      <Hsp_gaps>4</Hsp_gaps>
      <Hsp_align-len>125</Hsp_align-len>
      <Hsp_qseq>GLVLIILDIIMVIVDLSLSEKSRDVGGAPETVSLVISFFFLIDVLLRVYVEGFKVYFSSKLNIVDACIVVITLVVTMIYAFSDFSGASLIPRVVTFLRSLRILILVRIFRLASQKRELEKVTRRM</Hsp_qseq>
      <Hsp_hseq>GILLAIL-INTLSMGIEYHNQPEQLTVAVEISNIVFSAIFAVEMLLKVIAEGPFGYISNGFNVFDGIVVVLS-VIELCQAFVEERGGSSGLSVLRTFRLLRILKLVRF--LPNLRRQLFVMLRTM</Hsp_hseq>
      <Hsp_midline>G++L IL I  + + +    +   +  A E  ++V S  F +++LL+V  EG   Y S+  N+ D  +VV++ V+ +  AF +  G S    V+   R LRIL LVR   L + +R+L  + R M</Hsp_midline>
    </Hsp>
  </Hit_hsps>
</Hit>
<Hit>
  <Hit_num>155</Hit_num>
  <Hit_id>gi|803177306|ref|XP_011953557.1|</Hit_id>
  <Hit_def>PREDICTED: LOW QUALITY PROTEIN: voltage-gated hydrogen channel 1 isoform X1, partial [Ovis aries]</Hit_def>
  <Hit_accession>XP_011953557</Hit_accession>
  <Hit_len>250</Hit_len>
  <Hit_hsps>
    <Hsp>
      <Hsp_num>1</Hsp_num>
      <Hsp_bit-score>33.2691</Hsp_bit-score>
      <Hsp_score>95</Hsp_score>
      <Hsp_evalue>0.00271354</Hsp_evalue>
      <Hsp_query-from>5</Hsp_query-from>
      <Hsp_query-to>120</Hsp_query-to>
      <Hsp_hit-from>78</Hsp_hit-from>
      <Hsp_hit-to>187</Hsp_hit-to>
      <Hsp_query-frame>0</Hsp_query-frame>
      <Hsp_hit-frame>0</Hsp_hit-frame>
      <Hsp_identity>31</Hsp_identity>
      <Hsp_positive>63</Hsp_positive>
      <Hsp_gaps>18</Hsp_gaps>
      <Hsp_align-len>122</Hsp_align-len>
      <Hsp_qseq>FRVFGLVLIILDIIMVIVDLSLS------EKSRDVGGAPETVSLVISFFFLIDVLLRVYVEGFKVYFSSKLNIVDACIVVITLVVTMIYAFSDFSGASLIPRVVTFLRSLRILILVRIFRLA</Hsp_qseq>
      <Hsp_hseq>FQVIIICLVVLDALLVLAELVLDLRIIQPDKNNYAPRVFHYMSLAILTFFMTEIFFKILVFRLE-FFHHKFEILDAIVVVISFILDIVLLFREHE-----------FEALGLLILLRLWRVA</Hsp_hseq>
      <Hsp_midline>F+V  + L++LD ++V+ +L L       +K+         +SL I  FF+ ++  ++ V   + +F  K  I+DA +VVI+ ++ ++  F +               +L +LIL+R++R+A</Hsp_midline>
    </Hsp>
  </Hit_hsps>
</Hit>
<Hit>
  <Hit_num>156</Hit_num>
  <Hit_id>gi|813150975|ref|XP_012201134.1|</Hit_id>
  <Hit_def>hypothetical protein SPRG_06365 [Saprolegnia parasitica CBS 223.65] &gt;gi|641534362|gb|KDO28315.1| hypothetical protein SPRG_06365 [Saprolegnia parasitica CBS 223.65]</Hit_def>
  <Hit_accession>KDO28315</Hit_accession>
  <Hit_len>670</Hit_len>
  <Hit_hsps>
    <Hsp>
      <Hsp_num>1</Hsp_num>
      <Hsp_bit-score>33.2691</Hsp_bit-score>
      <Hsp_score>95</Hsp_score>
      <Hsp_evalue>0.00271354</Hsp_evalue>
      <Hsp_query-from>13</Hsp_query-from>
      <Hsp_query-to>114</Hsp_query-to>
      <Hsp_hit-from>418</Hsp_hit-from>
      <Hsp_hit-to>530</Hsp_hit-to>
      <Hsp_query-frame>0</Hsp_query-frame>
      <Hsp_hit-frame>0</Hsp_hit-frame>
      <Hsp_identity>31</Hsp_identity>
      <Hsp_positive>63</Hsp_positive>
      <Hsp_gaps>13</Hsp_gaps>
      <Hsp_align-len>114</Hsp_align-len>
      <Hsp_qseq>IILDIIMVIVDLSLSEKSRDV-GGAP----------ETVSLVISFFFLIDVLLRVYVEGFKVYFSSKLNIVDACIVVITLVVTMIYAFSDFSGAS-LIPRVVTFLRSLRILILV</Hsp_qseq>
      <Hsp_hseq>LAIDVVLVVNALLIVFESLPVLNGEPMPLASEFTVWERIESIFSFVYLLEMLLKIVVDGRAVYWSSMKNRFD-CLITVAVVAVDVYAYLPYDPASRVMVKILLVARCLRLFRLI</Hsp_hseq>
      <Hsp_midline>+ +D+++V+  L +  +S  V  G P          E +  + SF +L+++LL++ V+G  VY+SS  N  D C++ + +V   +YA+  +  AS ++ +++   R LR+  L+</Hsp_midline>
    </Hsp>
  </Hit_hsps>
</Hit>
<Hit>
  <Hit_num>157</Hit_num>
  <Hit_id>gi|521022287|gb|EPQ04075.1|</Hit_id>
  <Hit_def>Sodium channel protein type 11 subunit alpha [Myotis brandtii]</Hit_def>
  <Hit_accession>EPQ04075</Hit_accession>
  <Hit_len>1858</Hit_len>
  <Hit_hsps>
    <Hsp>
      <Hsp_num>1</Hsp_num>
      <Hsp_bit-score>33.2691</Hsp_bit-score>
      <Hsp_score>95</Hsp_score>
      <Hsp_evalue>0.00271354</Hsp_evalue>
      <Hsp_query-from>5</Hsp_query-from>
      <Hsp_query-to>124</Hsp_query-to>
      <Hsp_hit-from>1439</Hsp_hit-from>
      <Hsp_hit-to>1552</Hsp_hit-to>
      <Hsp_query-frame>0</Hsp_query-frame>
      <Hsp_hit-frame>0</Hsp_hit-frame>
      <Hsp_identity>36</Hsp_identity>
      <Hsp_positive>63</Hsp_positive>
      <Hsp_gaps>6</Hsp_gaps>
      <Hsp_align-len>120</Hsp_align-len>
      <Hsp_qseq>FRVFGLVLIILDIIMVIVDLSLSEKSRDVGGAPETVSLVISFFFLIDVLLRVYVEGFKVYFSSKLNIVDACIVVITLVVTMIYAFSDFSGASLIPRVVTFLRSLRILILVRIFRLASQKR</Hsp_qseq>
      <Hsp_hseq>FDVFIIIFILLNMISMMAESY--EQSKTMKSILENLNLAFVVIFTIECLVKIFALR-QYYFTNGWNLFDCLIVVISIVSTMI---SLLENQEHIPFPPTLFRIVRLARIGRILRLVRAAR</Hsp_hseq>
      <Hsp_midline>F VF ++ I+L++I ++ +    E+S+ +    E ++L     F I+ L++++    + YF++  N+ D  IVVI++V TMI   S       IP   T  R +R+  + RI RL    R</Hsp_midline>
    </Hsp>
  </Hit_hsps>
</Hit>
<Hit>
  <Hit_num>158</Hit_num>
  <Hit_id>gi|551657277|ref|XP_005831410.1|</Hit_id>
  <Hit_def>hypothetical protein GUITHDRAFT_72189, partial [Guillardia theta CCMP2712] &gt;gi|428175541|gb|EKX44430.1| hypothetical protein GUITHDRAFT_72189, partial [Guillardia theta CCMP2712]</Hit_def>
  <Hit_accession>EKX44430</Hit_accession>
  <Hit_len>1382</Hit_len>
  <Hit_hsps>
    <Hsp>
      <Hsp_num>1</Hsp_num>
      <Hsp_bit-score>33.2691</Hsp_bit-score>
      <Hsp_score>95</Hsp_score>
      <Hsp_evalue>0.00271354</Hsp_evalue>
      <Hsp_query-from>11</Hsp_query-from>
      <Hsp_query-to>129</Hsp_query-to>
      <Hsp_hit-from>381</Hsp_hit-from>
      <Hsp_hit-to>494</Hsp_hit-to>
      <Hsp_query-frame>0</Hsp_query-frame>
      <Hsp_hit-frame>0</Hsp_hit-frame>
      <Hsp_identity>39</Hsp_identity>
      <Hsp_positive>62</Hsp_positive>
      <Hsp_gaps>7</Hsp_gaps>
      <Hsp_align-len>120</Hsp_align-len>
      <Hsp_qseq>VLIILDIIMVIVDLS-LSEKSRDVGGAPETVSLVISFFFLIDVLLRVYVEGFKVYFSSKLNIVDACIVVITLVVTMIYAFSDFSGASLIPRVVTFLRSLRILILVRIFRLASQKRELEKV</Hsp_qseq>
      <Hsp_hseq>VAIICNSILCGDDLSQCPDFPTSLNAVLDNVNLSLTIIFVIEMVLKWIALGFKQYFSDGFNVFD-CFVVIASTVELIIGALSTSGSN--GSSLSALRGLRIL---RLLRLAKSWEEMRRI</Hsp_hseq>
      <Hsp_midline>V II + I+   DLS   +    +    + V+L ++  F+I+++L+    GFK YFS   N+ D C VVI   V +I      SG++     ++ LR LRIL   R+ RLA    E+ ++</Hsp_midline>
    </Hsp>
    <Hsp>
      <Hsp_num>2</Hsp_num>
      <Hsp_bit-score>23.2129</Hsp_bit-score>
      <Hsp_score>68</Hsp_score>
      <Hsp_evalue>2.88902</Hsp_evalue>
      <Hsp_query-from>40</Hsp_query-from>
      <Hsp_query-to>129</Hsp_query-to>
      <Hsp_hit-from>1097</Hsp_hit-from>
      <Hsp_hit-to>1174</Hsp_hit-to>
      <Hsp_query-frame>0</Hsp_query-frame>
      <Hsp_hit-frame>0</Hsp_hit-frame>
      <Hsp_identity>28</Hsp_identity>
      <Hsp_positive>48</Hsp_positive>
      <Hsp_gaps>12</Hsp_gaps>
      <Hsp_align-len>90</Hsp_align-len>
      <Hsp_qseq>VSLVISFFFLIDVLLRVYVEGFKVYFSSKLNIVDACIVVITLVVTMIYAFSDFSGASLIPRVVTFLRSLRILILVRIFRLASQKRELEKV</Hsp_qseq>
      <Hsp_hseq>INFSFSCVFVTEAVLKLIGLGPKWYFTDKWNILDFLVVLISVSTLSI----DVSFPGLKP-----LRALRI---VRVFRLVRRSKGIRQM</Hsp_hseq>
      <Hsp_midline>++   S  F+ + +L++   G K YF+ K NI+D  +V+I++    I    D S   L P     LR+LRI   VR+FRL  + + + ++</Hsp_midline>
    </Hsp>
  </Hit_hsps>
</Hit>
<Hit>
  <Hit_num>159</Hit_num>
  <Hit_id>gi|471223600|ref|XP_004030574.1|</Hit_id>
  <Hit_def>hypothetical protein IMG5_158060 [Ichthyophthirius multifiliis] &gt;gi|340502671|gb|EGR29338.1| hypothetical protein IMG5_158060 [Ichthyophthirius multifiliis]</Hit_def>
  <Hit_accession>EGR29338</Hit_accession>
  <Hit_len>585</Hit_len>
  <Hit_hsps>
    <Hsp>
      <Hsp_num>1</Hsp_num>
      <Hsp_bit-score>33.2691</Hsp_bit-score>
      <Hsp_score>95</Hsp_score>
      <Hsp_evalue>0.00271354</Hsp_evalue>
      <Hsp_query-from>1</Hsp_query-from>
      <Hsp_query-to>127</Hsp_query-to>
      <Hsp_hit-from>1</Hsp_hit-from>
      <Hsp_hit-to>132</Hsp_hit-to>
      <Hsp_query-frame>0</Hsp_query-frame>
      <Hsp_hit-frame>0</Hsp_hit-frame>
      <Hsp_identity>35</Hsp_identity>
      <Hsp_positive>70</Hsp_positive>
      <Hsp_gaps>9</Hsp_gaps>
      <Hsp_align-len>134</Hsp_align-len>
      <Hsp_qseq>MSFGFRVFGLVLIILDIIMVIV-------DLSLSEKSRDVGGAPETVSLVISFFFLIDVLLRVYVEGFKVYFSSKLNIVDACIVVITLVVTMIYAFSDFSGASLIPRVVTFLRSLRILILVRIFRLASQKRELE</Hsp_qseq>
      <Hsp_hseq>MSRSFDNWIIILVIIFTIIVFVYFAIDTRDNKYNKEIQSVIKVFQYIELVILFIFQIEIFLKMYTFSIQVYFKDKWLLVDMIIMVASIVILVLDIVLNDSQFTTISKILRGI--FRFMRLFLVFRKVSQFKVIQ</Hsp_hseq>
      <Hsp_midline>MS  F  + ++L+I+  I+V V       D   +++ + V    + + LVI F F I++ L++Y    +VYF  K  +VD  I+V ++V+ ++    + S  + I +++  +   R + L  +FR  SQ + ++</Hsp_midline>
    </Hsp>
  </Hit_hsps>
</Hit>
<Hit>
  <Hit_num>160</Hit_num>
  <Hit_id>gi|922866897|gb|KOO33659.1|</Hit_id>
  <Hit_def>voltage-gated ion channel superfamily [Chrysochromulina sp. CCMP291]</Hit_def>
  <Hit_accession>KOO33659</Hit_accession>
  <Hit_len>1775</Hit_len>
  <Hit_hsps>
    <Hsp>
      <Hsp_num>1</Hsp_num>
      <Hsp_bit-score>32.8942</Hsp_bit-score>
      <Hsp_score>94</Hsp_score>
      <Hsp_evalue>0.00351863</Hsp_evalue>
      <Hsp_query-from>10</Hsp_query-from>
      <Hsp_query-to>126</Hsp_query-to>
      <Hsp_hit-from>1266</Hsp_hit-from>
      <Hsp_hit-to>1379</Hsp_hit-to>
      <Hsp_query-frame>0</Hsp_query-frame>
      <Hsp_hit-frame>0</Hsp_hit-frame>
      <Hsp_identity>32</Hsp_identity>
      <Hsp_positive>66</Hsp_positive>
      <Hsp_gaps>5</Hsp_gaps>
      <Hsp_align-len>118</Hsp_align-len>
      <Hsp_qseq>LVLIILDIIMVIVD-LSLSEKSRDVGGAPETVSLVISFFFLIDVLLRVYVEGFKVYFSSKLNIVDACIVVITLVVTMIYAFSDFSGASLIPRVVTFLRSLRILILVRIFRLASQKREL</Hsp_qseq>
      <Hsp_hseq>LVVIVFNTCLMALDGFGLSKAMEDLLGA---LTLGCTVLFILEAVIKLLGLGPKLYFSSAWNLLDFGIVLLA-IAELLLTWVATTSAEANPSVIRALRMVRLLRVLRTLRVVRMARGL</Hsp_hseq>
      <Hsp_midline>LV+I+ +  ++ +D   LS+   D+ GA   ++L  +  F+++ ++++   G K+YFSS  N++D  IV++  +  ++  +   + A   P V+  LR +R+L ++R  R+    R L</Hsp_midline>
    </Hsp>
  </Hit_hsps>
</Hit>
<Hit>
  <Hit_num>161</Hit_num>
  <Hit_id>gi|922862112|gb|KOO29777.1|</Hit_id>
  <Hit_def>sodium channel protein type 9 subunit alpha [Chrysochromulina sp. CCMP291]</Hit_def>
  <Hit_accession>KOO29777</Hit_accession>
  <Hit_len>1476</Hit_len>
  <Hit_hsps>
    <Hsp>
      <Hsp_num>1</Hsp_num>
      <Hsp_bit-score>32.8942</Hsp_bit-score>
      <Hsp_score>94</Hsp_score>
      <Hsp_evalue>0.00351863</Hsp_evalue>
      <Hsp_query-from>19</Hsp_query-from>
      <Hsp_query-to>118</Hsp_query-to>
      <Hsp_hit-from>398</Hsp_hit-from>
      <Hsp_hit-to>498</Hsp_hit-to>
      <Hsp_query-frame>0</Hsp_query-frame>
      <Hsp_hit-frame>0</Hsp_hit-frame>
      <Hsp_identity>26</Hsp_identity>
      <Hsp_positive>59</Hsp_positive>
      <Hsp_gaps>1</Hsp_gaps>
      <Hsp_align-len>101</Hsp_align-len>
      <Hsp_qseq>MVIVDLSLSEKSRDVGGAPETVSLVISFFFLIDVLLRVYVEGFKVYFSSKLNIVDACIVVITLVVTMIYAFSDFSGASLIP-RVVTFLRSLRILILVRIFR</Hsp_qseq>
      <Hsp_hseq>MVLMCMAYEGMSEEYAADLESAATVITWCFIIEMGIKLIGLGCAAYWADGWNCLDGTIVILSIIEMLVTWLATASGANVSAFRVLRMLRMLRVLRVLRLMR</Hsp_hseq>
      <Hsp_midline>MV++ ++    S +     E+ + VI++ F+I++ +++   G   Y++   N +D  IV+++++  ++   +  SGA++   RV+  LR LR+L ++R+ R</Hsp_midline>
    </Hsp>
    <Hsp>
      <Hsp_num>2</Hsp_num>
      <Hsp_bit-score>24.6927</Hsp_bit-score>
      <Hsp_score>72</Hsp_score>
      <Hsp_evalue>1.03583</Hsp_evalue>
      <Hsp_query-from>5</Hsp_query-from>
      <Hsp_query-to>134</Hsp_query-to>
      <Hsp_hit-from>1084</Hsp_hit-from>
      <Hsp_hit-to>1209</Hsp_hit-to>
      <Hsp_query-frame>0</Hsp_query-frame>
      <Hsp_hit-frame>0</Hsp_hit-frame>
      <Hsp_identity>35</Hsp_identity>
      <Hsp_positive>55</Hsp_positive>
      <Hsp_gaps>4</Hsp_gaps>
      <Hsp_align-len>130</Hsp_align-len>
      <Hsp_qseq>FRVFGLVLIILDIIMVIVDLSLSEKSRDVGGAPETVSLVISFFFLIDVLLRVYVEGFKVYFSSKLNIVDACIVVITLVVTMIYAFSDFSGASLIPRVVTFLRSLRILILVRIFRLASQKRELEKVTRRMV</Hsp_qseq>
      <Hsp_hseq>FDSFITTAIIANIGVMACDFWGIEQDEQLFGYYNTAMQSFSYIYYIECILKMTAMGTDNYFADNWCRFDFFLVCTSL----LDQFASQLLAQYFPLPPMLLRVLRVLRILRILRLLKGARELRNLIVTMV</Hsp_hseq>
      <Hsp_midline>F  F    II +I ++  D    E+   + G   T     S+ + I+ +L++   G   YF+      D  +V  +L    +  F+    A   P     LR LR+L ++RI RL    REL  +   MV</Hsp_midline>
    </Hsp>
    <Hsp>
      <Hsp_num>3</Hsp_num>
      <Hsp_bit-score>24.3223</Hsp_bit-score>
      <Hsp_score>71</Hsp_score>
      <Hsp_evalue>1.33898</Hsp_evalue>
      <Hsp_query-from>10</Hsp_query-from>
      <Hsp_query-to>122</Hsp_query-to>
      <Hsp_hit-from>735</Hsp_hit-from>
      <Hsp_hit-to>841</Hsp_hit-to>
      <Hsp_query-frame>0</Hsp_query-frame>
      <Hsp_hit-frame>0</Hsp_hit-frame>
      <Hsp_identity>30</Hsp_identity>
      <Hsp_positive>55</Hsp_positive>
      <Hsp_gaps>14</Hsp_gaps>
      <Hsp_align-len>117</Hsp_align-len>
      <Hsp_qseq>LVLIILDIIMVIVDLSLSEKSRDVGGAPETVSLVISFFFLIDVLLRVYVEGF----KVYFSSKLNIVDACIVVITLVVTMIYAFSDFSGASLIPRVVTFLRSLRILILVRIFRLASQ</Hsp_qseq>
      <Hsp_hseq>IAAIIVSSICLALDSPRLDPESDLAHTLQKMDIFFTGLFFGEMMTKVITFGFLFTKDAYLKSPWNQLDFCIVMISLILLL---------AESIPQLQP-LRVLRITRVLRPLRLISR</Hsp_hseq>
      <Hsp_midline>+  II+  I + +D    +   D+    + + +  +  F  +++ +V   GF      Y  S  N +D CIV+I+L++ +         A  IP++   LR LRI  ++R  RL S+</Hsp_midline>
    </Hsp>
  </Hit_hsps>
</Hit>
<Hit>
  <Hit_num>162</Hit_num>
  <Hit_id>gi|922857519|gb|KOO25755.1|</Hit_id>
  <Hit_def>voltage-gated ion channel superfamily [Chrysochromulina sp. CCMP291]</Hit_def>
  <Hit_accession>KOO25755</Hit_accession>
  <Hit_len>1543</Hit_len>
  <Hit_hsps>
    <Hsp>
      <Hsp_num>1</Hsp_num>
      <Hsp_bit-score>32.8942</Hsp_bit-score>
      <Hsp_score>94</Hsp_score>
      <Hsp_evalue>0.00351863</Hsp_evalue>
      <Hsp_query-from>9</Hsp_query-from>
      <Hsp_query-to>134</Hsp_query-to>
      <Hsp_hit-from>377</Hsp_hit-from>
      <Hsp_hit-to>498</Hsp_hit-to>
      <Hsp_query-frame>0</Hsp_query-frame>
      <Hsp_hit-frame>0</Hsp_hit-frame>
      <Hsp_identity>35</Hsp_identity>
      <Hsp_positive>64</Hsp_positive>
      <Hsp_gaps>6</Hsp_gaps>
      <Hsp_align-len>127</Hsp_align-len>
      <Hsp_qseq>GLVLIILDII-MVIVDLSLSEKSRDVGGAPETVSLVISFFFLIDVLLRVYVEGFKVYFSSKLNIVDACIVVITLVVTMIYAFSDFSGASLIPRVVTFLRSLRILILVRIFRLASQKRELEKVTRRMV</Hsp_qseq>
      <Hsp_hseq>GLVATVLVVINLVLMTMPYEGMSAEYASRLDDLSTTITWIFIGEMALKLYGLGCEGYWRDGWNRLDGTIVSISFFEMVLSALFADSGMNL-----SFLRILRMLRVARMLRLMRSWKGLYKIVSTFV</Hsp_hseq>
      <Hsp_midline>GLV  +L +I +V++ +     S +     + +S  I++ F+ ++ L++Y  G + Y+    N +D  IV I+    ++ A    SG +L     +FLR LR+L + R+ RL    + L K+    V</Hsp_midline>
    </Hsp>
  </Hit_hsps>
</Hit>
<Hit>
  <Hit_num>163</Hit_num>
  <Hit_id>gi|922855156|gb|KOO23631.1|</Hit_id>
  <Hit_def>voltage-gated ion channel superfamily, partial [Chrysochromulina sp. CCMP291]</Hit_def>
  <Hit_accession>KOO23631</Hit_accession>
  <Hit_len>1122</Hit_len>
  <Hit_hsps>
    <Hsp>
      <Hsp_num>1</Hsp_num>
      <Hsp_bit-score>32.8942</Hsp_bit-score>
      <Hsp_score>94</Hsp_score>
      <Hsp_evalue>0.00351863</Hsp_evalue>
      <Hsp_query-from>19</Hsp_query-from>
      <Hsp_query-to>118</Hsp_query-to>
      <Hsp_hit-from>400</Hsp_hit-from>
      <Hsp_hit-to>500</Hsp_hit-to>
      <Hsp_query-frame>0</Hsp_query-frame>
      <Hsp_hit-frame>0</Hsp_hit-frame>
      <Hsp_identity>26</Hsp_identity>
      <Hsp_positive>59</Hsp_positive>
      <Hsp_gaps>1</Hsp_gaps>
      <Hsp_align-len>101</Hsp_align-len>
      <Hsp_qseq>MVIVDLSLSEKSRDVGGAPETVSLVISFFFLIDVLLRVYVEGFKVYFSSKLNIVDACIVVITLVVTMIYAFSDFSGASLIP-RVVTFLRSLRILILVRIFR</Hsp_qseq>
      <Hsp_hseq>MLLMCMAYEGMSEEYAADLESAAAVITWCFIIEMGIKLIGLGCAAYWADGWNCLDGTIVILSIIEMLVTWLSTASGANVSAFRVLRMLRMLRVLRVLRLMR</Hsp_hseq>
      <Hsp_midline>M+++ ++    S +     E+ + VI++ F+I++ +++   G   Y++   N +D  IV+++++  ++   S  SGA++   RV+  LR LR+L ++R+ R</Hsp_midline>
    </Hsp>
    <Hsp>
      <Hsp_num>2</Hsp_num>
      <Hsp_bit-score>26.548</Hsp_bit-score>
      <Hsp_score>77</Hsp_score>
      <Hsp_evalue>0.286265</Hsp_evalue>
      <Hsp_query-from>10</Hsp_query-from>
      <Hsp_query-to>122</Hsp_query-to>
      <Hsp_hit-from>735</Hsp_hit-from>
      <Hsp_hit-to>841</Hsp_hit-to>
      <Hsp_query-frame>0</Hsp_query-frame>
      <Hsp_hit-frame>0</Hsp_hit-frame>
      <Hsp_identity>32</Hsp_identity>
      <Hsp_positive>55</Hsp_positive>
      <Hsp_gaps>14</Hsp_gaps>
      <Hsp_align-len>117</Hsp_align-len>
      <Hsp_qseq>LVLIILDIIMVIVDLSLSEKSRDVGGAPETVSLVISFFFLIDVLLRVYVEGF----KVYFSSKLNIVDACIVVITLVVTMIYAFSDFSGASLIPRVVTFLRSLRILILVRIFRLASQ</Hsp_qseq>
      <Hsp_hseq>IAAIIVSSICLALDSPRLDPESDLAHTLQTMDLFFTGLFFGEMMAKVITLGFLFTKDAYLKSPWNQLDFCIVMISLTLLL---------AESIPQLQP-LRVLRITRVLRPLRLVSR</Hsp_hseq>
      <Hsp_midline>+  II+  I + +D    +   D+    +T+ L  +  F  +++ +V   GF      Y  S  N +D CIV+I+L + +         A  IP++   LR LRI  ++R  RL S+</Hsp_midline>
    </Hsp>
  </Hit_hsps>
</Hit>
<Hit>
  <Hit_num>164</Hit_num>
  <Hit_id>gi|922854624|gb|KOO23142.1|</Hit_id>
  <Hit_def>voltage-gated ion channel superfamily [Chrysochromulina sp. CCMP291]</Hit_def>
  <Hit_accession>KOO23142</Hit_accession>
  <Hit_len>1383</Hit_len>
  <Hit_hsps>
    <Hsp>
      <Hsp_num>1</Hsp_num>
      <Hsp_bit-score>32.8942</Hsp_bit-score>
      <Hsp_score>94</Hsp_score>
      <Hsp_evalue>0.00351863</Hsp_evalue>
      <Hsp_query-from>28</Hsp_query-from>
      <Hsp_query-to>134</Hsp_query-to>
      <Hsp_hit-from>299</Hsp_hit-from>
      <Hsp_hit-to>400</Hsp_hit-to>
      <Hsp_query-frame>0</Hsp_query-frame>
      <Hsp_hit-frame>0</Hsp_hit-frame>
      <Hsp_identity>32</Hsp_identity>
      <Hsp_positive>59</Hsp_positive>
      <Hsp_gaps>5</Hsp_gaps>
      <Hsp_align-len>107</Hsp_align-len>
      <Hsp_qseq>EKSRDVGGAPETVSLVISFFFLIDVLLRVYVEGFKVYFSSKLNIVDACIVVITLVVTMIYAFSDFSGASLIPRVVTFLRSLRILILVRIFRLASQKRELEKVTRRMV</Hsp_qseq>
      <Hsp_hseq>QQQRDFDTGLESSAKWITWIFIIEMGLKVFGMGCRAYWSDGWNQLDGTIVIMSIVEIVLTALFANSGTNL-----SFLRILRMLRVARMLRLMRSWVGLYKIISTVV</Hsp_hseq>
      <Hsp_midline>++ RD     E+ +  I++ F+I++ L+V+  G + Y+S   N +D  IV++++V  ++ A    SG +L     +FLR LR+L + R+ RL      L K+   +V</Hsp_midline>
    </Hsp>
    <Hsp>
      <Hsp_num>2</Hsp_num>
      <Hsp_bit-score>22.106</Hsp_bit-score>
      <Hsp_score>65</Hsp_score>
      <Hsp_evalue>6.22255</Hsp_evalue>
      <Hsp_query-from>6</Hsp_query-from>
      <Hsp_query-to>129</Hsp_query-to>
      <Hsp_hit-from>645</Hsp_hit-from>
      <Hsp_hit-to>758</Hsp_hit-to>
      <Hsp_query-frame>0</Hsp_query-frame>
      <Hsp_hit-frame>0</Hsp_hit-frame>
      <Hsp_identity>27</Hsp_identity>
      <Hsp_positive>59</Hsp_positive>
      <Hsp_gaps>10</Hsp_gaps>
      <Hsp_align-len>124</Hsp_align-len>
      <Hsp_qseq>RVFGLVLIILDIIMVIVDLSLSEKSRDVGGAPETVSLVISFFFLIDVLLRVYVEGFKVYFSSKLNIVDACIVVITLVVTMIYAFSDFSGASLIPRVVTFLRSLRILILVRIFRLASQKRELEKV</Hsp_qseq>
      <Hsp_hseq>QVLLMTSVIISSATLAFDTPRLDEASQLAEALAVTNVLFTAVFLLEAILKSIAYGFYDYLHSGWNVLDFSVLLISLGALL---------SEVVP-ALAFLQSLRALRVLRPLRLLSHNAGMRNV</Hsp_hseq>
      <Hsp_midline>+V  +  +I+    +  D    +++  +  A    +++ +  FL++ +L+    GF  Y  S  N++D  +++I+L   +         + ++P  + FL+SLR L ++R  RL S    +  V</Hsp_midline>
    </Hsp>
  </Hit_hsps>
</Hit>
<Hit>
  <Hit_num>165</Hit_num>
  <Hit_id>gi|808857917|gb|KKF10407.1|</Hit_id>
  <Hit_def>Voltage-dependent L-type calcium channel subunit alpha-1D [Larimichthys crocea]</Hit_def>
  <Hit_accession>KKF10407</Hit_accession>
  <Hit_len>1898</Hit_len>
  <Hit_hsps>
    <Hsp>
      <Hsp_num>1</Hsp_num>
      <Hsp_bit-score>32.8942</Hsp_bit-score>
      <Hsp_score>94</Hsp_score>
      <Hsp_evalue>0.00351863</Hsp_evalue>
      <Hsp_query-from>2</Hsp_query-from>
      <Hsp_query-to>116</Hsp_query-to>
      <Hsp_hit-from>1012</Hsp_hit-from>
      <Hsp_hit-to>1122</Hsp_hit-to>
      <Hsp_query-frame>0</Hsp_query-frame>
      <Hsp_hit-frame>0</Hsp_hit-frame>
      <Hsp_identity>33</Hsp_identity>
      <Hsp_positive>61</Hsp_positive>
      <Hsp_gaps>4</Hsp_gaps>
      <Hsp_align-len>115</Hsp_align-len>
      <Hsp_qseq>SFGFRVFGLVLIILDIIMVIVDLSLSEKSRDVGGAPETVSLVISFFFLIDVLLRVYVEGFKVYFSSKLNIVDACIVVITLVVTMIYAFSDFSGASLIPRVVTFLRSLRILILVRI</Hsp_qseq>
      <Hsp_hseq>STGFEYVMFVLILLNTVTLAVQHY--EQSKDFSHVMDILNMVFTGLFTVEMLLKLLALRLRHYFVDAWNSFDALIVVGSVVDIVVTEFSSGEDSSRVS--ITFFRLFRVMRLVKL</Hsp_hseq>
      <Hsp_midline>S GF     VLI+L+ + + V     E+S+D     + +++V +  F +++LL++     + YF    N  DA IVV ++V  ++  FS    +S +   +TF R  R++ LV++</Hsp_midline>
    </Hsp>
  </Hit_hsps>
</Hit>
<Hit>
  <Hit_num>166</Hit_num>
  <Hit_id>gi|431912196|gb|ELK14334.1|</Hit_id>
  <Hit_def>Voltage-gated hydrogen channel 1 [Pteropus alecto]</Hit_def>
  <Hit_accession>ELK14334</Hit_accession>
  <Hit_len>275</Hit_len>
  <Hit_hsps>
    <Hsp>
      <Hsp_num>1</Hsp_num>
      <Hsp_bit-score>32.8942</Hsp_bit-score>
      <Hsp_score>94</Hsp_score>
      <Hsp_evalue>0.00351863</Hsp_evalue>
      <Hsp_query-from>2</Hsp_query-from>
      <Hsp_query-to>120</Hsp_query-to>
      <Hsp_hit-from>77</Hsp_hit-from>
      <Hsp_hit-to>189</Hsp_hit-to>
      <Hsp_query-frame>0</Hsp_query-frame>
      <Hsp_hit-frame>0</Hsp_hit-frame>
      <Hsp_identity>33</Hsp_identity>
      <Hsp_positive>66</Hsp_positive>
      <Hsp_gaps>20</Hsp_gaps>
      <Hsp_align-len>126</Hsp_align-len>
      <Hsp_qseq>SFGFRVFGLVLIILDIIMVIVDLSLS------EKSRDVGGAPETVSLVISFFFLIDVLLRVYVEGFKVYF-SSKLNIVDACIVVITLVVTMIYAFSDFSGASLIPRVVTFLRSLRILILVRIFRLA</Hsp_qseq>
      <Hsp_hseq>SHRFQVIIICLVILDALLVLAELILDLRIIQPDKNNYAPRLFHYISIAILTFFMMEVSFKIY--AFRLEFLHHKFEILDAIVVVVSFILDIVLLFREHE-----------FEALGLLILLRLWRVA</Hsp_hseq>
      <Hsp_midline>S  F+V  + L+ILD ++V+ +L L       +K+         +S+ I  FF+++V  ++Y   F++ F   K  I+DA +VV++ ++ ++  F +               +L +LIL+R++R+A</Hsp_midline>
    </Hsp>
  </Hit_hsps>
</Hit>
<Hit>
  <Hit_num>167</Hit_num>
  <Hit_id>gi|333601584|gb|AEF59084.1|</Hit_id>
  <Hit_def>putative voltage-dependent N-type calcium channel [Mnemiopsis leidyi]</Hit_def>
  <Hit_accession>AEF59084</Hit_accession>
  <Hit_len>1620</Hit_len>
  <Hit_hsps>
    <Hsp>
      <Hsp_num>1</Hsp_num>
      <Hsp_bit-score>32.8942</Hsp_bit-score>
      <Hsp_score>94</Hsp_score>
      <Hsp_evalue>0.00351863</Hsp_evalue>
      <Hsp_query-from>17</Hsp_query-from>
      <Hsp_query-to>126</Hsp_query-to>
      <Hsp_hit-from>380</Hsp_hit-from>
      <Hsp_hit-to>491</Hsp_hit-to>
      <Hsp_query-frame>0</Hsp_query-frame>
      <Hsp_hit-frame>0</Hsp_hit-frame>
      <Hsp_identity>35</Hsp_identity>
      <Hsp_positive>56</Hsp_positive>
      <Hsp_gaps>12</Hsp_gaps>
      <Hsp_align-len>117</Hsp_align-len>
      <Hsp_qseq>IIMVIVDLSLSEKSRDVGGAPET-------VSLVISFFFLIDVLLRVYVEGFKVYFSSKLNIVDACIVVITLVVTMIYAFSDFSGASLIPRVVTFLRSLRILILVRIFRLASQKREL</Hsp_qseq>
      <Hsp_hseq>VVMFLVTMNTISVSLKWYGMPEEMDKNMKHVEFVFTFIFIIEMTIRMYGLGIEQYFKSKFNTFDFTVIFASLFEQFYVQF--FDGADM---GLTVFRSLRLLRLFKVTRYWTSLRNL</Hsp_hseq>
      <Hsp_midline>++M +V ++    S    G PE        V  V +F F+I++ +R+Y  G + YF SK N  D  ++  +L       F  F GA +    +T  RSLR+L L ++ R  +  R L</Hsp_midline>
    </Hsp>
    <Hsp>
      <Hsp_num>2</Hsp_num>
      <Hsp_bit-score>23.9522</Hsp_bit-score>
      <Hsp_score>70</Hsp_score>
      <Hsp_evalue>1.73053</Hsp_evalue>
      <Hsp_query-from>10</Hsp_query-from>
      <Hsp_query-to>114</Hsp_query-to>
      <Hsp_hit-from>1076</Hsp_hit-from>
      <Hsp_hit-to>1179</Hsp_hit-to>
      <Hsp_query-frame>0</Hsp_query-frame>
      <Hsp_hit-frame>0</Hsp_hit-frame>
      <Hsp_identity>27</Hsp_identity>
      <Hsp_positive>55</Hsp_positive>
      <Hsp_gaps>3</Hsp_gaps>
      <Hsp_align-len>106</Hsp_align-len>
      <Hsp_qseq>LVLIILDIIMVIVDLSLSEKSRDVGGAPETVSLVISFFFLIDVLLRVYVEGFKVYF-SSKLNIVDACIVVITLVVTMIYAFSDFSGASLIPRVVTFLRSLRILILV</Hsp_qseq>
      <Hsp_hseq>LIMFIIFINTIQLMMPYHGMSRDYETGLETVNAILVAVFTVDIILKLAAYGVKQYFLGGSWNIFDFVVLVGSFIDIMVSTW--YTDNFMISRLVKMFRAARLIKLL</Hsp_hseq>
      <Hsp_midline>L++ I+ I  + + +     SRD     ETV+ ++   F +D++L++   G K YF     NI D  ++V + +  M+  +  ++   +I R+V   R+ R++ L+</Hsp_midline>
    </Hsp>
  </Hit_hsps>
</Hit>
<Hit>
  <Hit_num>168</Hit_num>
  <Hit_id>gi|954194978|gb|KRX07706.1|</Hit_id>
  <Hit_def>hypothetical protein PPERSA_11255 [Pseudocohnilembus persalinus]</Hit_def>
  <Hit_accession>KRX07706</Hit_accession>
  <Hit_len>679</Hit_len>
  <Hit_hsps>
    <Hsp>
      <Hsp_num>1</Hsp_num>
      <Hsp_bit-score>32.5195</Hsp_bit-score>
      <Hsp_score>93</Hsp_score>
      <Hsp_evalue>0.0045621</Hsp_evalue>
      <Hsp_query-from>1</Hsp_query-from>
      <Hsp_query-to>126</Hsp_query-to>
      <Hsp_hit-from>94</Hsp_hit-from>
      <Hsp_hit-to>224</Hsp_hit-to>
      <Hsp_query-frame>0</Hsp_query-frame>
      <Hsp_hit-frame>0</Hsp_hit-frame>
      <Hsp_identity>36</Hsp_identity>
      <Hsp_positive>67</Hsp_positive>
      <Hsp_gaps>21</Hsp_gaps>
      <Hsp_align-len>139</Hsp_align-len>
      <Hsp_qseq>MSFGFRVFGLVLIILDIIMVIVDLSLSEKSRDVGGAPETVSLVISFF----------FLIDVLLRVYVEGFKVYFSSKLNIVDACIV---VITLVVTMIYAFSDFSGASLIPRVVTFLRSLRILILVRIFRLASQKREL</Hsp_qseq>
      <Hsp_hseq>ISKSFDIFIIILVIIYTVLVFILFALDN---DENKDDDTIQLVIDIVQYLEMAILGVFIFEIFMKVVIFGFKEYFKDSWLVFDAIVIFLSVLLLVLELTFDNDNFSTISKILRSV-----FRFLRLFLVFRKVNQFKKI</Hsp_hseq>
      <Hsp_midline>+S  F +F ++L+I+  ++V +  +L     D     +T+ LVI             F+ ++ ++V + GFK YF     + DA ++   V+ LV+ + +   +FS  S I R V      R L L  +FR  +Q +++</Hsp_midline>
    </Hsp>
  </Hit_hsps>
</Hit>
<Hit>
  <Hit_num>169</Hit_num>
  <Hit_id>gi|74196338|dbj|BAE33062.1|</Hit_id>
  <Hit_def>unnamed protein product [Mus musculus] &gt;gi|148687746|gb|EDL19693.1| hydrogen voltage-gated channel 1, isoform CRA_a [Mus musculus] &gt;gi|148687747|gb|EDL19694.1| hydrogen voltage-gated channel 1, isoform CRA_a [Mus musculus] &gt;gi|148687748|gb|EDL19695.1| hydrogen voltage-gated channel 1, isoform CRA_a [Mus musculus] &gt;gi|148687749|gb|EDL19696.1| hydrogen voltage-gated channel 1, isoform CRA_a [Mus musculus]</Hit_def>
  <Hit_accession>BAE33062</Hit_accession>
  <Hit_len>269</Hit_len>
  <Hit_hsps>
    <Hsp>
      <Hsp_num>1</Hsp_num>
      <Hsp_bit-score>32.5195</Hsp_bit-score>
      <Hsp_score>93</Hsp_score>
      <Hsp_evalue>0.0045621</Hsp_evalue>
      <Hsp_query-from>2</Hsp_query-from>
      <Hsp_query-to>120</Hsp_query-to>
      <Hsp_hit-from>94</Hsp_hit-from>
      <Hsp_hit-to>206</Hsp_hit-to>
      <Hsp_query-frame>0</Hsp_query-frame>
      <Hsp_hit-frame>0</Hsp_hit-frame>
      <Hsp_identity>32</Hsp_identity>
      <Hsp_positive>63</Hsp_positive>
      <Hsp_gaps>18</Hsp_gaps>
      <Hsp_align-len>125</Hsp_align-len>
      <Hsp_qseq>SFGFRVFGLVLIILDIIMVIVDLSLSEKSRDVGGAPETV------SLVISFFFLIDVLLRVYVEGFKVYFSSKLNIVDACIVVITLVVTMIYAFSDFSGASLIPRVVTFLRSLRILILVRIFRLA</Hsp_qseq>
      <Hsp_hseq>SHRFQVIIICLVVLDALLVLAELLLDLKIIEPDEQDYAVTAFHYMSFAILVFFMLEIFFKIFVFRLE-FFHHKFEILDAFVVVVSFVLDLVLLFKSH-----------HFEALGLLILLRLWRVA</Hsp_hseq>
      <Hsp_midline>S  F+V  + L++LD ++V+ +L L  K  +       V      S  I  FF++++  +++V   + +F  K  I+DA +VV++ V+ ++  F                 +L +LIL+R++R+A</Hsp_midline>
    </Hsp>
  </Hit_hsps>
</Hit>
<Hit>
  <Hit_num>170</Hit_num>
  <Hit_id>gi|678312719|emb|CDW88224.1|</Hit_id>
  <Hit_def>voltage-gated ion channel superfamily [Stylonychia lemnae]</Hit_def>
  <Hit_accession>CDW88224</Hit_accession>
  <Hit_len>1832</Hit_len>
  <Hit_hsps>
    <Hsp>
      <Hsp_num>1</Hsp_num>
      <Hsp_bit-score>32.5195</Hsp_bit-score>
      <Hsp_score>93</Hsp_score>
      <Hsp_evalue>0.0045621</Hsp_evalue>
      <Hsp_query-from>12</Hsp_query-from>
      <Hsp_query-to>138</Hsp_query-to>
      <Hsp_hit-from>469</Hsp_hit-from>
      <Hsp_hit-to>593</Hsp_hit-to>
      <Hsp_query-frame>0</Hsp_query-frame>
      <Hsp_hit-frame>0</Hsp_hit-frame>
      <Hsp_identity>34</Hsp_identity>
      <Hsp_positive>67</Hsp_positive>
      <Hsp_gaps>6</Hsp_gaps>
      <Hsp_align-len>129</Hsp_align-len>
      <Hsp_qseq>LIILDIIMVIVDLSLSEKSRDVGGAPETVSLVISFF--FLIDVLLRVYVEGFKVYFSSKLNIVDACIVVITLVVTMIYAFSDFSGASLIPRVVTFLRSLRILILVRIFRLASQKRELEKVTRRMVSENK</Hsp_qseq>
      <Hsp_hseq>IITLSIVMNTICLTLDGYPANQELSSKLDLMNLSFFGIFFFEMIIKFLGLGFKHYLRDKFNVFDGSIVILS-VADVIINYTINKNASTSNGAISAFRAFRLL---RIFKLAKQWQKFQELLRTIANSLK</Hsp_hseq>
      <Hsp_midline>+I L I+M  + L+L     +   + +   + +SFF  F  +++++    GFK Y   K N+ D  IV+++ V  +I  ++    AS     ++  R+ R+L   RIF+LA Q ++ +++ R + +  K</Hsp_midline>
    </Hsp>
    <Hsp>
      <Hsp_num>2</Hsp_num>
      <Hsp_bit-score>22.4746</Hsp_bit-score>
      <Hsp_score>66</Hsp_score>
      <Hsp_evalue>4.81931</Hsp_evalue>
      <Hsp_query-from>5</Hsp_query-from>
      <Hsp_query-to>127</Hsp_query-to>
      <Hsp_hit-from>1208</Hsp_hit-from>
      <Hsp_hit-to>1321</Hsp_hit-to>
      <Hsp_query-frame>0</Hsp_query-frame>
      <Hsp_hit-frame>0</Hsp_hit-frame>
      <Hsp_identity>33</Hsp_identity>
      <Hsp_positive>62</Hsp_positive>
      <Hsp_gaps>9</Hsp_gaps>
      <Hsp_align-len>123</Hsp_align-len>
      <Hsp_qseq>FRVFGLVLIILDIIMVIVDLSLSEKSRDVGGAPETVSLVISFFFLIDVLLRVYVEGFKVYFSSKLNIVDACIVVITLVVTMIYAFSDFSGASLIPRVVTFLRSLRILILVRIFRLASQKRELE</Hsp_qseq>
      <Hsp_hseq>FEIIILSAIILNTLVLM--LSWYGQAQESIIILDYINYVFAGIFTIEALLKITGLGPINYFKERWNVFDFIVVAGTIGSILITLFTSVT----LGAATTFIRAFRI---SRIFRLIKRARRLK</Hsp_hseq>
      <Hsp_midline>F +  L  IIL+ ++++  LS   ++++     + ++ V +  F I+ LL++   G   YF  + N+ D  +V  T+   +I  F+  +    +    TF+R+ RI    RIFRL  + R L+</Hsp_midline>
    </Hsp>
  </Hit_hsps>
</Hit>
<Hit>
  <Hit_num>171</Hit_num>
  <Hit_id>gi|365812005|gb|AEX00066.1|</Hit_id>
  <Hit_def>voltage-gated sodium channel Nav2.2 [Trichoplax adhaerens]</Hit_def>
  <Hit_accession>AEX00066</Hit_accession>
  <Hit_len>2216</Hit_len>
  <Hit_hsps>
    <Hsp>
      <Hsp_num>1</Hsp_num>
      <Hsp_bit-score>32.5195</Hsp_bit-score>
      <Hsp_score>93</Hsp_score>
      <Hsp_evalue>0.0045621</Hsp_evalue>
      <Hsp_query-from>5</Hsp_query-from>
      <Hsp_query-to>126</Hsp_query-to>
      <Hsp_hit-from>1800</Hsp_hit-from>
      <Hsp_hit-to>1918</Hsp_hit-to>
      <Hsp_query-frame>0</Hsp_query-frame>
      <Hsp_hit-frame>0</Hsp_hit-frame>
      <Hsp_identity>25</Hsp_identity>
      <Hsp_positive>65</Hsp_positive>
      <Hsp_gaps>3</Hsp_gaps>
      <Hsp_align-len>122</Hsp_align-len>
      <Hsp_qseq>FRVFGLVLIILDIIMVIVDLSLSEKSRDVGGAPETVSLVISFFFLIDVLLRVYVEGFKVYFSSKLNIVDACIVVITLVVTMIYAFSDFSGASLIPRVVTFLRSLRILILVRIFRLASQKREL</Hsp_qseq>
      <Hsp_hseq>FDLFIMTIIFANTITMMVNHY--QEAKEVSDALRIIDIIFTSIYTLEAILKILAMR-RYYFNIPWNVFDFCIVILSIIGLVLDIIAQTNSIPISPSVLRVLRVFRITRVLRLIEVAKGVRRL</Hsp_hseq>
      <Hsp_midline>F +F + +I  + I ++V+    +++++V  A   + ++ +  + ++ +L++     + YF+   N+ D CIV+++++  ++   +  +   + P V+  LR  RI  ++R+  +A   R L</Hsp_midline>
    </Hsp>
    <Hsp>
      <Hsp_num>2</Hsp_num>
      <Hsp_bit-score>29.1547</Hsp_bit-score>
      <Hsp_score>84</Hsp_score>
      <Hsp_evalue>0.0469976</Hsp_evalue>
      <Hsp_query-from>6</Hsp_query-from>
      <Hsp_query-to>133</Hsp_query-to>
      <Hsp_hit-from>1480</Hsp_hit-from>
      <Hsp_hit-to>1597</Hsp_hit-to>
      <Hsp_query-frame>0</Hsp_query-frame>
      <Hsp_hit-frame>0</Hsp_hit-frame>
      <Hsp_identity>34</Hsp_identity>
      <Hsp_positive>68</Hsp_positive>
      <Hsp_gaps>18</Hsp_gaps>
      <Hsp_align-len>132</Hsp_align-len>
      <Hsp_qseq>RVF-GLVLIIL---DIIMVIVDLSLSEKSRDVGGAPETVSLVISFFFLIDVLLRVYVEGFKVYFSSKLNIVDACIVVITLVVTMIYAFSDFSGASLIPRVVTFLRSLRILILVRIFRLASQKRELEKVTRRM</Hsp_qseq>
      <Hsp_hseq>RVFEGIILLLIFASSVILALEDAYILQR-QDLARTIEALNVFFAIAFTVEMVLKWIGLGFVAYFTNPWNLLDASIVAISLV-------------TIILRNLAAFRSLRTLRALRPLRAVSHWEGMKVVVNAL</Hsp_hseq>
      <Hsp_midline>RVF G++L+++    +I+ + D  + ++ +D+    E +++  +  F ++++L+    GF  YF++  N++DA IV I+LV             ++I R +   RSLR L  +R  R  S    ++ V   +</Hsp_midline>
    </Hsp>
  </Hit_hsps>
</Hit>
<Hit>
  <Hit_num>172</Hit_num>
  <Hit_id>gi|384501585|gb|EIE92076.1|</Hit_id>
  <Hit_def>hypothetical protein RO3G_16787 [Rhizopus delemar RA 99-880]</Hit_def>
  <Hit_accession>EIE92076</Hit_accession>
  <Hit_len>1563</Hit_len>
  <Hit_hsps>
    <Hsp>
      <Hsp_num>1</Hsp_num>
      <Hsp_bit-score>32.5195</Hsp_bit-score>
      <Hsp_score>93</Hsp_score>
      <Hsp_evalue>0.0045621</Hsp_evalue>
      <Hsp_query-from>10</Hsp_query-from>
      <Hsp_query-to>117</Hsp_query-to>
      <Hsp_hit-from>702</Hsp_hit-from>
      <Hsp_hit-to>809</Hsp_hit-to>
      <Hsp_query-frame>0</Hsp_query-frame>
      <Hsp_hit-frame>0</Hsp_hit-frame>
      <Hsp_identity>32</Hsp_identity>
      <Hsp_positive>56</Hsp_positive>
      <Hsp_gaps>14</Hsp_gaps>
      <Hsp_align-len>115</Hsp_align-len>
      <Hsp_qseq>LVLIILDIIMVIVD---LSLSEKSRDVGGAPETVSLVISFFFLIDVLLRVYVEGF----KVYFSSKLNIVDACIVVITLVVTMIYAFSDFSGASLIPRVVTFLRSLRILILVRIF</Hsp_qseq>
      <Hsp_hseq>MACVLVSILMVILDEPSTRMIRKDTVRQSTYNTIEVSLSIVFIIELGIRIIADGLLLTPNAYLRNYWNQLDICVVLLNTVTI-------FMGTDQAPRGLSTLRSLRILRLIRYF</Hsp_hseq>
      <Hsp_midline>+  +++ I+MVI+D     +  K         T+ + +S  F+I++ +R+  +G       Y  +  N +D C+V++  V         F G    PR ++ LRSLRIL L+R F</Hsp_midline>
    </Hsp>
    <Hsp>
      <Hsp_num>2</Hsp_num>
      <Hsp_bit-score>21.7376</Hsp_bit-score>
      <Hsp_score>64</Hsp_score>
      <Hsp_evalue>8.03267</Hsp_evalue>
      <Hsp_query-from>2</Hsp_query-from>
      <Hsp_query-to>85</Hsp_query-to>
      <Hsp_hit-from>282</Hsp_hit-from>
      <Hsp_hit-to>364</Hsp_hit-to>
      <Hsp_query-frame>0</Hsp_query-frame>
      <Hsp_hit-frame>0</Hsp_hit-frame>
      <Hsp_identity>26</Hsp_identity>
      <Hsp_positive>47</Hsp_positive>
      <Hsp_gaps>5</Hsp_gaps>
      <Hsp_align-len>86</Hsp_align-len>
      <Hsp_qseq>SFGFRVFGLVLIILDII-MVIVDLSLSEKSRDVGGAPETVSLVISFFFLIDVLLRVY-VEGFKVYFSSKLNIVDACIVVITLVVTM</Hsp_qseq>
      <Hsp_hseq>SRSFFYFGGFLVLLDLVFMCLRSFSASDARLEMVDNAETA---FTFIFAIEIVIRMAGVTSWMNFWSSKRNAIDLFIVIATCVIQL</Hsp_hseq>
      <Hsp_midline>S  F  FG  L++LD++ M +   S S+   ++    ET     +F F I++++R+  V  +  ++SSK N +D  IV+ T V+ +</Hsp_midline>
    </Hsp>
  </Hit_hsps>
</Hit>
<Hit>
  <Hit_num>173</Hit_num>
  <Hit_id>gi|355784771|gb|EHH65622.1|</Hit_id>
  <Hit_def>hypothetical protein EGM_02416, partial [Macaca fascicularis]</Hit_def>
  <Hit_accession>EHH65622</Hit_accession>
  <Hit_len>92</Hit_len>
  <Hit_hsps>
    <Hsp>
      <Hsp_num>1</Hsp_num>
      <Hsp_bit-score>32.5195</Hsp_bit-score>
      <Hsp_score>93</Hsp_score>
      <Hsp_evalue>0.0045621</Hsp_evalue>
      <Hsp_query-from>2</Hsp_query-from>
      <Hsp_query-to>60</Hsp_query-to>
      <Hsp_hit-from>34</Hsp_hit-from>
      <Hsp_hit-to>92</Hsp_hit-to>
      <Hsp_query-frame>0</Hsp_query-frame>
      <Hsp_hit-frame>0</Hsp_hit-frame>
      <Hsp_identity>24</Hsp_identity>
      <Hsp_positive>40</Hsp_positive>
      <Hsp_gaps>0</Hsp_gaps>
      <Hsp_align-len>59</Hsp_align-len>
      <Hsp_qseq>SFGFRVFGLVLIILDIIMVIVDLSLSEKSRDVGGAPETVSLVISFFFLIDVLLRVYVEG</Hsp_qseq>
      <Hsp_hseq>SFAFGIFGVFLVLLHVTLLLADLIFNDSKPYIPLVYRSISLAIALFFLMDVLLRVFVEG</Hsp_hseq>
      <Hsp_midline>SF F +FG+ L++L + +++ DL  ++    +     ++SL I+ FFL+DVLLRV+VEG</Hsp_midline>
    </Hsp>
  </Hit_hsps>
</Hit>
<Hit>
  <Hit_num>174</Hit_num>
  <Hit_id>gi|471236603|ref|XP_004040115.1|</Hit_id>
  <Hit_def>hypothetical protein IMG5_001520 [Ichthyophthirius multifiliis] &gt;gi|340509260|gb|EGR34811.1| hypothetical protein IMG5_001520 [Ichthyophthirius multifiliis]</Hit_def>
  <Hit_accession>EGR34811</Hit_accession>
  <Hit_len>1000</Hit_len>
  <Hit_hsps>
    <Hsp>
      <Hsp_num>1</Hsp_num>
      <Hsp_bit-score>32.5195</Hsp_bit-score>
      <Hsp_score>93</Hsp_score>
      <Hsp_evalue>0.0045621</Hsp_evalue>
      <Hsp_query-from>5</Hsp_query-from>
      <Hsp_query-to>119</Hsp_query-to>
      <Hsp_hit-from>196</Hsp_hit-from>
      <Hsp_hit-to>296</Hsp_hit-to>
      <Hsp_query-frame>0</Hsp_query-frame>
      <Hsp_hit-frame>0</Hsp_hit-frame>
      <Hsp_identity>27</Hsp_identity>
      <Hsp_positive>62</Hsp_positive>
      <Hsp_gaps>14</Hsp_gaps>
      <Hsp_align-len>115</Hsp_align-len>
      <Hsp_qseq>FRVFGLVLIILDIIMVIVDLSLSEKSRDVGGAPETVSLVISFFFLIDVLLRVYVEGFKVYFSSKLNIVDACIVVITLVVTMIYAFSDFSGASLIPRVVTFLRSLRILILVRIFRL</Hsp_qseq>
      <Hsp_hseq>FELFMSIVLIFNIIVII--LSLLELRENIQKIYETIDDLIVYIYVIEFGIKFIGLGFEKYFEDSWNVFDFLMLIMTL------------STNILTQLIQVLKNAKLLKISRINRI</Hsp_hseq>
      <Hsp_midline>F +F  +++I +II++I  LSL E   ++    ET+  +I + ++I+  ++    GF+ YF    N+ D  ++++TL              +++ +++  L++ ++L + RI R+</Hsp_midline>
    </Hsp>
  </Hit_hsps>
</Hit>
<Hit>
  <Hit_num>175</Hit_num>
  <Hit_id>gi|21311863|ref|NP_083028.1|</Hit_id>
  <Hit_def>voltage-gated hydrogen channel 1 [Mus musculus] &gt;gi|109809757|ref|NP_001035954.1| voltage-gated hydrogen channel 1 [Mus musculus] &gt;gi|568937501|ref|XP_006530535.1| PREDICTED: voltage-gated hydrogen channel 1 isoform X1 [Mus musculus] &gt;gi|568937503|ref|XP_006530536.1| PREDICTED: voltage-gated hydrogen channel 1 isoform X1 [Mus musculus] &gt;gi|193806157|sp|Q3U2S8.2|HVCN1_MOUSE RecName: Full=Voltage-gated hydrogen channel 1; AltName: Full=Hydrogen voltage-gated channel 1; Short=HV1; AltName: Full=Voltage sensor domain-only protein; Short=mVSOP &gt;gi|12833145|dbj|BAB22409.1| unnamed protein product [Mus musculus] &gt;gi|18204258|gb|AAH21548.1| Hydrogen voltage-gated channel 1 [Mus musculus] &gt;gi|74191904|dbj|BAE32899.1| unnamed protein product [Mus musculus] &gt;gi|74215103|dbj|BAE41787.1| unnamed protein product [Mus musculus]</Hit_def>
  <Hit_accession>NP_083028</Hit_accession>
  <Hit_len>269</Hit_len>
  <Hit_hsps>
    <Hsp>
      <Hsp_num>1</Hsp_num>
      <Hsp_bit-score>32.5195</Hsp_bit-score>
      <Hsp_score>93</Hsp_score>
      <Hsp_evalue>0.0045621</Hsp_evalue>
      <Hsp_query-from>2</Hsp_query-from>
      <Hsp_query-to>120</Hsp_query-to>
      <Hsp_hit-from>94</Hsp_hit-from>
      <Hsp_hit-to>206</Hsp_hit-to>
      <Hsp_query-frame>0</Hsp_query-frame>
      <Hsp_hit-frame>0</Hsp_hit-frame>
      <Hsp_identity>32</Hsp_identity>
      <Hsp_positive>63</Hsp_positive>
      <Hsp_gaps>18</Hsp_gaps>
      <Hsp_align-len>125</Hsp_align-len>
      <Hsp_qseq>SFGFRVFGLVLIILDIIMVIVDLSLSEKSRDVGGAPETV------SLVISFFFLIDVLLRVYVEGFKVYFSSKLNIVDACIVVITLVVTMIYAFSDFSGASLIPRVVTFLRSLRILILVRIFRLA</Hsp_qseq>
      <Hsp_hseq>SHRFQVIIICLVVLDALLVLAELLLDLKIIEPDEQDYAVTAFHYMSFAILVFFMLEIFFKIFVFRLE-FFHHKFEILDAFVVVVSFVLDLVLLFKSH-----------HFEALGLLILLRLWRVA</Hsp_hseq>
      <Hsp_midline>S  F+V  + L++LD ++V+ +L L  K  +       V      S  I  FF++++  +++V   + +F  K  I+DA +VV++ V+ ++  F                 +L +LIL+R++R+A</Hsp_midline>
    </Hsp>
  </Hit_hsps>
</Hit>
</Iteration_hits>
  <Iteration_stat>
    <Statistics>
      <Statistics_db-num>71335706</Statistics_db-num>
      <Statistics_db-len>28292933896</Statistics_db-len>
      <Statistics_hsp-len>0</Statistics_hsp-len>
      <Statistics_eff-space>0</Statistics_eff-space>
      <Statistics_kappa>0.047</Statistics_kappa>
      <Statistics_lambda>0.27</Statistics_lambda>
      <Statistics_entropy>1</Statistics_entropy>
    </Statistics>
  </Iteration_stat>
</Iteration>
</BlastOutput_iterations>
</BlastOutput>
