# Supplementary material for: Pado, a fluorescent protein with proton channel activity can optically monitor membrane potential, intracellular pH, and map gap junctions
Source: Sci Rep. 2016 Apr 4;6:23865. doi: 10.1038/srep23865 (PMC4878010; doi:10.1038/srep23865)
Supplement: Supplementary Dataset 2 [file srep23865-s4.xml]

<?xml version="1.0"?>
<!DOCTYPE BlastOutput PUBLIC "-//NCBI//NCBI BlastOutput/EN" "http://www.ncbi.nlm.nih.gov/dtd/NCBI_BlastOutput.dtd">
<BlastOutput>
  <BlastOutput_program>blastp</BlastOutput_program>
  <BlastOutput_version>BLASTP 2.3.0+</BlastOutput_version>
  <BlastOutput_reference>Zheng Zhang, Alejandro A. Sch&amp;auml;ffer, Webb Miller, Thomas L. Madden, David J. Lipman, Eugene V. Koonin, and Stephen F. Altschul (1998), &quot;Protein sequence similarity searches using patterns as seeds&quot;, Nucleic Acids Res. 26:3986-3990.</BlastOutput_reference>
  <BlastOutput_db>nr</BlastOutput_db>
  <BlastOutput_query-ID>Query_280280</BlastOutput_query-ID>
  <BlastOutput_query-def>Zebrafish VSP (NP_001020629.1) VSD</BlastOutput_query-def>
  <BlastOutput_query-len>141</BlastOutput_query-len>
  <BlastOutput_param>
    <Parameters>
      <Parameters_matrix>BLOSUM62</Parameters_matrix>
      <Parameters_expect>10</Parameters_expect>
      <Parameters_gap-open>11</Parameters_gap-open>
      <Parameters_gap-extend>1</Parameters_gap-extend>
      <Parameters_filter>F</Parameters_filter>
      <Parameters_pattern>[fwy]xx[ed]xxx[rk]</Parameters_pattern>
    </Parameters>
  </BlastOutput_param>
<BlastOutput_iterations>
<Iteration>
  <Iteration_iter-num>1</Iteration_iter-num>
  <Iteration_query-ID>Query_280280</Iteration_query-ID>
  <Iteration_query-def>Zebrafish VSP (NP_001020629.1) VSD</Iteration_query-def>
  <Iteration_query-len>141</Iteration_query-len>
<Iteration_hits>
<Hit>
  <Hit_num>1</Hit_num>
  <Hit_id>gi|873237411|emb|CEL97816.1|</Hit_id>
  <Hit_def>unnamed protein product [Vitrella brassicaformis CCMP3155]</Hit_def>
  <Hit_accession>CEL97816</Hit_accession>
  <Hit_len>771</Hit_len>
  <Hit_hsps>
    <Hsp>
      <Hsp_num>1</Hsp_num>
      <Hsp_bit-score>32.145</Hsp_bit-score>
      <Hsp_score>92</Hsp_score>
      <Hsp_evalue>0.00591439</Hsp_evalue>
      <Hsp_query-from>38</Hsp_query-from>
      <Hsp_query-to>138</Hsp_query-to>
      <Hsp_hit-from>118</Hsp_hit-from>
      <Hsp_hit-to>215</Hsp_hit-to>
      <Hsp_query-frame>0</Hsp_query-frame>
      <Hsp_hit-frame>0</Hsp_hit-frame>
      <Hsp_identity>31</Hsp_identity>
      <Hsp_positive>54</Hsp_positive>
      <Hsp_gaps>3</Hsp_gaps>
      <Hsp_align-len>101</Hsp_align-len>
      <Hsp_qseq>ETVSLVISFFFLIDVLLRVYVEGFKVYFSSKLNIVDACIVVITLVVTMIYAFSDFSGASLIPRVVTFLRSLRILILVRIFRLASQKRELEKVTRRMVSENK</Hsp_qseq>
      <Hsp_hseq>QVFEIIFMCVFTIELILRFTTDGIR-YFNDRWNHLDFVLVVLNIVDTLILGL--LMGGSTNLRVLSILRILRMLRLVRLVRLLRVFKELWLIVNGMLQSTR</Hsp_hseq>
      <Hsp_midline>+   ++    F I+++LR   +G + YF+ + N +D  +VV+ +V T+I       G S   RV++ LR LR+L LVR+ RL    +EL  +   M+   +</Hsp_midline>
    </Hsp>
  </Hit_hsps>
</Hit>
<Hit>
  <Hit_num>2</Hit_num>
  <Hit_id>gi|808883573|gb|KKF30685.1|</Hit_id>
  <Hit_def>Sodium channel protein type 4 subunit alpha B [Larimichthys crocea]</Hit_def>
  <Hit_accession>KKF30685</Hit_accession>
  <Hit_len>1357</Hit_len>
  <Hit_hsps>
    <Hsp>
      <Hsp_num>1</Hsp_num>
      <Hsp_bit-score>32.145</Hsp_bit-score>
      <Hsp_score>92</Hsp_score>
      <Hsp_evalue>0.00591439</Hsp_evalue>
      <Hsp_query-from>5</Hsp_query-from>
      <Hsp_query-to>115</Hsp_query-to>
      <Hsp_hit-from>760</Hsp_hit-from>
      <Hsp_hit-to>865</Hsp_hit-to>
      <Hsp_query-frame>0</Hsp_query-frame>
      <Hsp_hit-frame>0</Hsp_hit-frame>
      <Hsp_identity>38</Hsp_identity>
      <Hsp_positive>64</Hsp_positive>
      <Hsp_gaps>7</Hsp_gaps>
      <Hsp_align-len>112</Hsp_align-len>
      <Hsp_qseq>FRVFGLVLIILD-IIMVIVDLSLSEKSRDVGGAPETVSLVISFFFLIDVLLRVYVEGFKVYFSSKLNIVDACIVVITLVVTMIYAFSDFSGASLIPRVVTFLRSLRILILVR</Hsp_qseq>
      <Hsp_hseq>FEIFIIIIILLSSIVLVFEDIHL-QHLHVLKGVVETANQVFTYLFLLEMLLKWFGLGLKKYFTSAWCWLDFIILDVFLVSLM----ADMLGFSGL-RVFQFLRTLRALAPLR</Hsp_hseq>
      <Hsp_midline>F +F +++I+L  I++V  D+ L +    + G  ET + V ++ FL+++LL+ +  G K YF+S    +D  I+ + LV  M    +D  G S + RV  FLR+LR L  +R</Hsp_midline>
    </Hsp>
  </Hit_hsps>
</Hit>
<Hit>
  <Hit_num>3</Hit_num>
  <Hit_id>gi|402589442|gb|EJW83374.1|</Hit_id>
  <Hit_def>hypothetical protein WUBG_05715 [Wuchereria bancrofti]</Hit_def>
  <Hit_accession>EJW83374</Hit_accession>
  <Hit_len>589</Hit_len>
  <Hit_hsps>
    <Hsp>
      <Hsp_num>1</Hsp_num>
      <Hsp_bit-score>32.145</Hsp_bit-score>
      <Hsp_score>92</Hsp_score>
      <Hsp_evalue>0.00591439</Hsp_evalue>
      <Hsp_query-from>43</Hsp_query-from>
      <Hsp_query-to>135</Hsp_query-to>
      <Hsp_hit-from>46</Hsp_hit-from>
      <Hsp_hit-to>129</Hsp_hit-to>
      <Hsp_query-frame>0</Hsp_query-frame>
      <Hsp_hit-frame>0</Hsp_hit-frame>
      <Hsp_identity>31</Hsp_identity>
      <Hsp_positive>54</Hsp_positive>
      <Hsp_gaps>9</Hsp_gaps>
      <Hsp_align-len>93</Hsp_align-len>
      <Hsp_qseq>VISFFFLIDVLLRVYVEGFKVYFSSKLNIVDACIVVITLVVTMIYAFSDFSGASLIPRVVTFLRSLRILILVRIFRLASQKRELEKVTRRMVS</Hsp_qseq>
      <Hsp_hseq>VFSGIFICEMLMKLFAMGHRVYFASKFNRFD-CIVIVGSAFEVIWA--ELKGGSF---GISVLRALRLL---RIFKLTSYWVSLRNLVRSLMN</Hsp_hseq>
      <Hsp_midline>V S  F+ ++L++++  G +VYF+SK N  D CIV++     +I+A  +  G S     ++ LR+LR+L   RIF+L S    L  + R +++</Hsp_midline>
    </Hsp>
  </Hit_hsps>
</Hit>
<Hit>
  <Hit_num>4</Hit_num>
  <Hit_id>gi|393907216|gb|EFO24934.2|</Hit_id>
  <Hit_def>hypothetical protein LOAG_03549 [Loa loa]</Hit_def>
  <Hit_accession>EFO24934</Hit_accession>
  <Hit_len>1099</Hit_len>
  <Hit_hsps>
    <Hsp>
      <Hsp_num>1</Hsp_num>
      <Hsp_bit-score>32.145</Hsp_bit-score>
      <Hsp_score>92</Hsp_score>
      <Hsp_evalue>0.00591439</Hsp_evalue>
      <Hsp_query-from>43</Hsp_query-from>
      <Hsp_query-to>135</Hsp_query-to>
      <Hsp_hit-from>46</Hsp_hit-from>
      <Hsp_hit-to>129</Hsp_hit-to>
      <Hsp_query-frame>0</Hsp_query-frame>
      <Hsp_hit-frame>0</Hsp_hit-frame>
      <Hsp_identity>31</Hsp_identity>
      <Hsp_positive>54</Hsp_positive>
      <Hsp_gaps>9</Hsp_gaps>
      <Hsp_align-len>93</Hsp_align-len>
      <Hsp_qseq>VISFFFLIDVLLRVYVEGFKVYFSSKLNIVDACIVVITLVVTMIYAFSDFSGASLIPRVVTFLRSLRILILVRIFRLASQKRELEKVTRRMVS</Hsp_qseq>
      <Hsp_hseq>VFSGIFICEMLIKLFAMGHRVYFASKFNRFD-CIVIVGSAFEIIWA--ELKGGSF---GISVLRALRLL---RIFKLTSYWVSLRNLVRSLMN</Hsp_hseq>
      <Hsp_midline>V S  F+ ++L++++  G +VYF+SK N  D CIV++     +I+A  +  G S     ++ LR+LR+L   RIF+L S    L  + R +++</Hsp_midline>
    </Hsp>
  </Hit_hsps>
</Hit>
<Hit>
  <Hit_num>5</Hit_num>
  <Hit_id>gi|159464527|ref|XP_001690493.1|</Hit_id>
  <Hit_def>voltage-gated Ca2+ channel, alpha subunit [Chlamydomonas reinhardtii] &gt;gi|158279993|gb|EDP05752.1| voltage-gated Ca2+ channel, alpha subunit [Chlamydomonas reinhardtii]</Hit_def>
  <Hit_accession>EDP05752</Hit_accession>
  <Hit_len>3097</Hit_len>
  <Hit_hsps>
    <Hsp>
      <Hsp_num>1</Hsp_num>
      <Hsp_bit-score>32.145</Hsp_bit-score>
      <Hsp_score>92</Hsp_score>
      <Hsp_evalue>0.00591439</Hsp_evalue>
      <Hsp_query-from>5</Hsp_query-from>
      <Hsp_query-to>129</Hsp_query-to>
      <Hsp_hit-from>948</Hsp_hit-from>
      <Hsp_hit-to>1066</Hsp_hit-to>
      <Hsp_query-frame>0</Hsp_query-frame>
      <Hsp_hit-frame>0</Hsp_hit-frame>
      <Hsp_identity>34</Hsp_identity>
      <Hsp_positive>64</Hsp_positive>
      <Hsp_gaps>6</Hsp_gaps>
      <Hsp_align-len>125</Hsp_align-len>
      <Hsp_qseq>FRVFGLVLIILDIIMVIVDLSLSEKSRDVGGAPETVSLVISFFFLIDVLLRVYVEGFKVYFSSKLNIVDACIVVITLVVTMIYAFSDFSGASLIPRVVTFLRSLRILILVRIFRLASQKRELEKV</Hsp_qseq>
      <Hsp_hseq>FNQFFMLLIFLNTIFL--SLEYHNQPDSLTQALNVGNLTLTVLFTIEMVLKLFGLGFWDYIRDGFNIFDALVVTISLLEIVL---SSVGGLNAV-RALRVLKALRVLRLFKLFRYMQSLRRIGEV</Hsp_hseq>
      <Hsp_midline>F  F ++LI L+ I +   L    +   +  A    +L ++  F I+++L+++  GF  Y     NI DA +V I+L+  ++   S   G + + R +  L++LR+L L ++FR     R + +V</Hsp_midline>
    </Hsp>
  </Hit_hsps>
</Hit>
<Hit>
  <Hit_num>6</Hit_num>
  <Hit_id>gi|954195753|gb|KRX08462.1|</Hit_id>
  <Hit_def>hypothetical protein PPERSA_12943 [Pseudocohnilembus persalinus]</Hit_def>
  <Hit_accession>KRX08462</Hit_accession>
  <Hit_len>2207</Hit_len>
  <Hit_hsps>
    <Hsp>
      <Hsp_num>1</Hsp_num>
      <Hsp_bit-score>31.7706</Hsp_bit-score>
      <Hsp_score>91</Hsp_score>
      <Hsp_evalue>0.00766669</Hsp_evalue>
      <Hsp_query-from>8</Hsp_query-from>
      <Hsp_query-to>133</Hsp_query-to>
      <Hsp_hit-from>656</Hsp_hit-from>
      <Hsp_hit-to>780</Hsp_hit-to>
      <Hsp_query-frame>0</Hsp_query-frame>
      <Hsp_hit-frame>0</Hsp_hit-frame>
      <Hsp_identity>37</Hsp_identity>
      <Hsp_positive>67</Hsp_positive>
      <Hsp_gaps>9</Hsp_gaps>
      <Hsp_align-len>130</Hsp_align-len>
      <Hsp_qseq>FGLVLIILDIIMVIVDLSLSEKSRDVGGAP--ETVSLVISFFFLIDVLLRVYVEGFKVYFSSKLNIVDACIVVITLVVTMI--YAFSDFSGASLIPRVVTFLRSLRILILVRIFRLASQKRELEKVTRRM</Hsp_qseq>
      <Hsp_hseq>FFLFLTTLLIIANTITLALDKYPTNSGYSNRLETANLIFTYCFVVEMVIKMFGLGIKGYLRDSFNIFDGTIVMLSLIEIVLSQSEATDVSGGGF--AAISAFRSLR---LFRIFKLARSWVSLRQLLMAM</Hsp_hseq>
      <Hsp_midline>F L L  L II   + L+L +   + G +   ET +L+ ++ F+++++++++  G K Y     NI D  IV+++L+  ++     +D SG       ++  RSLR   L RIF+LA     L ++   M</Hsp_midline>
    </Hsp>
  </Hit_hsps>
</Hit>
<Hit>
  <Hit_num>7</Hit_num>
  <Hit_id>gi|829167979|ref|XP_001015043.2|</Hit_id>
  <Hit_def>cation channel family protein [Tetrahymena thermophila SB210] &gt;gi|586738967|gb|EAR94798.2| cation channel family protein [Tetrahymena thermophila SB210]</Hit_def>
  <Hit_accession>EAR94798</Hit_accession>
  <Hit_len>3315</Hit_len>
  <Hit_hsps>
    <Hsp>
      <Hsp_num>1</Hsp_num>
      <Hsp_bit-score>31.7706</Hsp_bit-score>
      <Hsp_score>91</Hsp_score>
      <Hsp_evalue>0.00766669</Hsp_evalue>
      <Hsp_query-from>12</Hsp_query-from>
      <Hsp_query-to>135</Hsp_query-to>
      <Hsp_hit-from>1699</Hsp_hit-from>
      <Hsp_hit-to>1817</Hsp_hit-to>
      <Hsp_query-frame>0</Hsp_query-frame>
      <Hsp_hit-frame>0</Hsp_hit-frame>
      <Hsp_identity>36</Hsp_identity>
      <Hsp_positive>68</Hsp_positive>
      <Hsp_gaps>9</Hsp_gaps>
      <Hsp_align-len>126</Hsp_align-len>
      <Hsp_qseq>LIILDIIMVIVDLSLSEKSRDVGGAPETVSLVISFFFLIDVLLRVYVEGFKVYFSSKLNIVDACIVVITLVVTMIYAFSDFSGASLIPRVVTFLRSLRILILVRIFRLASQKRELE--KVTRRMVS</Hsp_qseq>
      <Hsp_hseq>LIMIAVVMNTVILSL-DGSVDNQSILDQFNQAFTYIFAIDMGLKLIGLGFALYCADRMNIFDGLIVILS-IFDIIFLSGSSGGSSF-----SAFRSLRILRVFRVLRVTRLLRSLKFMKILIKVIS</Hsp_hseq>
      <Hsp_midline>LI++ ++M  V LSL + S D     +  +   ++ F ID+ L++   GF +Y + ++NI D  IV+++ +  +I+      G+S      +  RSLRIL + R+ R+    R L+  K+  +++S</Hsp_midline>
    </Hsp>
    <Hsp>
      <Hsp_num>2</Hsp_num>
      <Hsp_bit-score>28.7817</Hsp_bit-score>
      <Hsp_score>83</Hsp_score>
      <Hsp_evalue>0.0608632</Hsp_evalue>
      <Hsp_query-from>7</Hsp_query-from>
      <Hsp_query-to>134</Hsp_query-to>
      <Hsp_hit-from>2435</Hsp_hit-from>
      <Hsp_hit-to>2559</Hsp_hit-to>
      <Hsp_query-frame>0</Hsp_query-frame>
      <Hsp_hit-frame>0</Hsp_hit-frame>
      <Hsp_identity>30</Hsp_identity>
      <Hsp_positive>59</Hsp_positive>
      <Hsp_gaps>3</Hsp_gaps>
      <Hsp_align-len>128</Hsp_align-len>
      <Hsp_qseq>VFGLVLIILDIIMVIVDLSLSEKSRDVGGAPETVSLVISFFFLIDVLLRVYVEGFKVYFSSKLNIVDACIVVITLVVTMIYAFSDFSGASLIPRVVTFLRSLRILILVRIFRLASQKRELEKVTRRMV</Hsp_qseq>
      <Hsp_hseq>IFIMICIIGNIVSMALSYDTSPSSYDT--ILQDINLGFSIVFITECLLKLIAYGFNGYFYKSSNQFDFFVVSVS-VIDIIFTYSGNQFIKFLSAGPQIARIFRVFRVTRLLRLIKQFEGLQKLMSTLI</Hsp_hseq>
      <Hsp_midline>+F ++ II +I+ + +    S  S D     + ++L  S  F+ + LL++   GF  YF    N  D  +V ++ V+ +I+ +S       +       R  R+  + R+ RL  Q   L+K+   ++</Hsp_midline>
    </Hsp>
  </Hit_hsps>
</Hit>
<Hit>
  <Hit_num>8</Hit_num>
  <Hit_id>gi|829168847|ref|XP_001015429.2|</Hit_id>
  <Hit_def>cation channel family protein [Tetrahymena thermophila SB210] &gt;gi|586738589|gb|EAR95184.2| cation channel family protein [Tetrahymena thermophila SB210]</Hit_def>
  <Hit_accession>EAR95184</Hit_accession>
  <Hit_len>3313</Hit_len>
  <Hit_hsps>
    <Hsp>
      <Hsp_num>1</Hsp_num>
      <Hsp_bit-score>31.7706</Hsp_bit-score>
      <Hsp_score>91</Hsp_score>
      <Hsp_evalue>0.00766669</Hsp_evalue>
      <Hsp_query-from>5</Hsp_query-from>
      <Hsp_query-to>134</Hsp_query-to>
      <Hsp_hit-from>2613</Hsp_hit-from>
      <Hsp_hit-to>2739</Hsp_hit-to>
      <Hsp_query-frame>0</Hsp_query-frame>
      <Hsp_hit-frame>0</Hsp_hit-frame>
      <Hsp_identity>30</Hsp_identity>
      <Hsp_positive>66</Hsp_positive>
      <Hsp_gaps>3</Hsp_gaps>
      <Hsp_align-len>130</Hsp_align-len>
      <Hsp_qseq>FRVFGLVLIILDIIMVIVDLSLSEKSRDVGGAPETVSLVISFFFLIDVLLRVYVEGFKVYFSSKLNIVDACIVVITLVVTMIYAFSDFSGASLIPRVVTFLRSLRILILVRIFRLASQKRELEKVTRRMV</Hsp_qseq>
      <Hsp_hseq>FEIFIMVLIVCNILTMAMAYEGSPSSYD--SILENINLFFTSCFILETIMKFIAFGIKGFFANDWNKFD-LFVVVSSIVDIILNYSGALSASFLRIGPQLIRIIRVFRVSRLLKLVKSMKGLQKLIETLM</Hsp_hseq>
      <Hsp_midline>F +F +VLI+ +I+ + +    S  S D     E ++L  +  F+++ +++    G K +F++  N  D   VV++ +V +I  +S    AS +      +R +R+  + R+ +L    + L+K+   ++</Hsp_midline>
    </Hsp>
    <Hsp>
      <Hsp_num>2</Hsp_num>
      <Hsp_bit-score>26.1765</Hsp_bit-score>
      <Hsp_score>76</Hsp_score>
      <Hsp_evalue>0.37035</Hsp_evalue>
      <Hsp_query-from>10</Hsp_query-from>
      <Hsp_query-to>129</Hsp_query-to>
      <Hsp_hit-from>2305</Hsp_hit-from>
      <Hsp_hit-to>2416</Hsp_hit-to>
      <Hsp_query-frame>0</Hsp_query-frame>
      <Hsp_hit-frame>0</Hsp_hit-frame>
      <Hsp_identity>34</Hsp_identity>
      <Hsp_positive>59</Hsp_positive>
      <Hsp_gaps>16</Hsp_gaps>
      <Hsp_align-len>124</Hsp_align-len>
      <Hsp_qseq>LVLIILDIIMVIVDLSLSEKSRDVGGAPETVSLVISFFFLIDVLLRVYVEGF----KVYFSSKLNIVDACIVVITLVVTMIYAFSDFSGASLIPRVVTFLRSLRILILVRIFRLASQKRELEKV</Hsp_qseq>
      <Hsp_hseq>LFFIVTSSLKLVVDTYVDEHS-DVGIALKNVDLMFNFIFIAEATLKIISFGFIGDENSYLDESWSQID-FFIVCTSIIDM-----TFSGVN-----VSFIKILRLLRTLRPLRFISHNVNMKVV</Hsp_hseq>
      <Hsp_midline>L  I+   + ++VD  + E S DVG A + V L+ +F F+ +  L++   GF      Y     + +D   +V T ++ M      FSG +     V+F++ LR+L  +R  R  S    ++ V</Hsp_midline>
    </Hsp>
  </Hit_hsps>
</Hit>
<Hit>
  <Hit_num>9</Hit_num>
  <Hit_id>gi|661881625|emb|CDP14785.1|</Hit_id>
  <Hit_def>unnamed protein product [Coffea canephora]</Hit_def>
  <Hit_accession>CDP14785</Hit_accession>
  <Hit_len>744</Hit_len>
  <Hit_hsps>
    <Hsp>
      <Hsp_num>1</Hsp_num>
      <Hsp_bit-score>31.7706</Hsp_bit-score>
      <Hsp_score>91</Hsp_score>
      <Hsp_evalue>0.00766669</Hsp_evalue>
      <Hsp_query-from>2</Hsp_query-from>
      <Hsp_query-to>119</Hsp_query-to>
      <Hsp_hit-from>439</Hsp_hit-from>
      <Hsp_hit-to>549</Hsp_hit-to>
      <Hsp_query-frame>0</Hsp_query-frame>
      <Hsp_hit-frame>0</Hsp_hit-frame>
      <Hsp_identity>30</Hsp_identity>
      <Hsp_positive>66</Hsp_positive>
      <Hsp_gaps>13</Hsp_gaps>
      <Hsp_align-len>121</Hsp_align-len>
      <Hsp_qseq>SFGFRVFGLVLIILDIIMVIVDLSLSEKSRDVGGAPETVSLVISFFFLIDVLLRVYVEGFKVYFSSKLNIVDACIVVITLVVTMIYAFSDFSGASLIPRVVTFLRS---LRILILVRIFRL</Hsp_qseq>
      <Hsp_hseq>TFGYIV--AFILVLNLVAVIIETTLDIEDNSAQQAWQKVEFVFGWIYVLEMLLKIYAYGFENYWRDGQNRFD---FIVTLVIVV-----GETATFVAPNRLTFLSNGEWIRYLLILRMLRL</Hsp_hseq>
      <Hsp_midline>+FG+ V    +++L+++ VI++ +L  +      A + V  V  + +++++LL++Y  GF+ Y+    N  D    ++TLV+ +       +   + P  +TFL +   +R L+++R+ RL</Hsp_midline>
    </Hsp>
  </Hit_hsps>
</Hit>
<Hit>
  <Hit_num>10</Hit_num>
  <Hit_id>gi|322798016|gb|EFZ19860.1|</Hit_id>
  <Hit_def>hypothetical protein SINV_06927, partial [Solenopsis invicta]</Hit_def>
  <Hit_accession>EFZ19860</Hit_accession>
  <Hit_len>210</Hit_len>
  <Hit_hsps>
    <Hsp>
      <Hsp_num>1</Hsp_num>
      <Hsp_bit-score>31.7706</Hsp_bit-score>
      <Hsp_score>91</Hsp_score>
      <Hsp_evalue>0.00766669</Hsp_evalue>
      <Hsp_query-from>9</Hsp_query-from>
      <Hsp_query-to>133</Hsp_query-to>
      <Hsp_hit-from>86</Hsp_hit-from>
      <Hsp_hit-to>206</Hsp_hit-to>
      <Hsp_query-frame>0</Hsp_query-frame>
      <Hsp_hit-frame>0</Hsp_hit-frame>
      <Hsp_identity>38</Hsp_identity>
      <Hsp_positive>67</Hsp_positive>
      <Hsp_gaps>4</Hsp_gaps>
      <Hsp_align-len>125</Hsp_align-len>
      <Hsp_qseq>GLVLIILDIIMVIVDLSLSEKSRDVGGAPETVSLVISFFFLIDVLLRVYVEGFKVYFSSKLNIVDACIVVITLVVTMIYAFSDFSGASLIPRVVTFLRSLRILILVRIFRLASQKRELEKVTRRM</Hsp_qseq>
      <Hsp_hseq>GILLAIL-INTLSMGIEYHNQPEQLTVAVEISNIVFSAIFAVEMMLKVIAEGPFGYISNGFNVFDGIVVILSVVELCQSFMEERSGSSGLSVLRTF-RLLRILKLVRF--LPNLRRQLFVMLRTM</Hsp_hseq>
      <Hsp_midline>G++L IL I  + + +    +   +  A E  ++V S  F ++++L+V  EG   Y S+  N+ D  +V++++V        + SG+S +  + TF R LRIL LVR   L + +R+L  + R M</Hsp_midline>
    </Hsp>
  </Hit_hsps>
</Hit>
<Hit>
  <Hit_num>11</Hit_num>
  <Hit_id>gi|302845883|ref|XP_002954479.1|</Hit_id>
  <Hit_def>hypothetical protein VOLCADRAFT_95340 [Volvox carteri f. nagariensis] &gt;gi|300260151|gb|EFJ44372.1| hypothetical protein VOLCADRAFT_95340 [Volvox carteri f. nagariensis]</Hit_def>
  <Hit_accession>EFJ44372</Hit_accession>
  <Hit_len>2398</Hit_len>
  <Hit_hsps>
    <Hsp>
      <Hsp_num>1</Hsp_num>
      <Hsp_bit-score>31.7706</Hsp_bit-score>
      <Hsp_score>91</Hsp_score>
      <Hsp_evalue>0.00766669</Hsp_evalue>
      <Hsp_query-from>36</Hsp_query-from>
      <Hsp_query-to>129</Hsp_query-to>
      <Hsp_hit-from>535</Hsp_hit-from>
      <Hsp_hit-to>621</Hsp_hit-to>
      <Hsp_query-frame>0</Hsp_query-frame>
      <Hsp_hit-frame>0</Hsp_hit-frame>
      <Hsp_identity>29</Hsp_identity>
      <Hsp_positive>52</Hsp_positive>
      <Hsp_gaps>7</Hsp_gaps>
      <Hsp_align-len>94</Hsp_align-len>
      <Hsp_qseq>APETVSLVISFFFLIDVLLRVYVEGFKVYFSSKLNIVDACIVVITLVVTMIYAFSDFSGASLIPRVVTFLRSLRILILVRIFRLASQKRELEKV</Hsp_qseq>
      <Hsp_hseq>ATDYINYGLTGYFAVELALRITAFGWVRFFRQGMNIFDAIVVAVSLIEMIIDLVPSLSGAG----PLSVLRALRLL---RIFRLARNWREFNAI</Hsp_hseq>
      <Hsp_midline>A + ++  ++ +F +++ LR+   G+  +F   +NI DA +V ++L+  +I      SGA      ++ LR+LR+L   RIFRLA   RE   +</Hsp_midline>
    </Hsp>
    <Hsp>
      <Hsp_num>2</Hsp_num>
      <Hsp_bit-score>22.4746</Hsp_bit-score>
      <Hsp_score>66</Hsp_score>
      <Hsp_evalue>4.81931</Hsp_evalue>
      <Hsp_query-from>5</Hsp_query-from>
      <Hsp_query-to>116</Hsp_query-to>
      <Hsp_hit-from>1638</Hsp_hit-from>
      <Hsp_hit-to>1739</Hsp_hit-to>
      <Hsp_query-frame>0</Hsp_query-frame>
      <Hsp_hit-frame>0</Hsp_hit-frame>
      <Hsp_identity>30</Hsp_identity>
      <Hsp_positive>59</Hsp_positive>
      <Hsp_gaps>12</Hsp_gaps>
      <Hsp_align-len>113</Hsp_align-len>
      <Hsp_qseq>FRVFGLVLIILDII-MVIVDLSLSEKSRDVGGAPETVSLVISFFFLIDVLLRVYVEGFKVYFSSKLNIVDACIVVITLVVTMIYAFSDFSGASLIPRVVTFLRSLRILILVRI</Hsp_qseq>
      <Hsp_hseq>FDAFMLVVIVCNVVLMAMVHVGMSSTWQDLMSYS---NVVFTCIFVVEALLKLSAFGPLGYFRDRWNCFD-CFVVLVSVASVALDYSN-------TRNVSFMPLLRVLRVARV</Hsp_hseq>
      <Hsp_midline>F  F LV+I+ +++ M +V + +S   +D+       ++V +  F+++ LL++   G   YF  + N  D C VV+  V ++   +S+        R V+F+  LR+L + R+</Hsp_midline>
    </Hsp>
  </Hit_hsps>
</Hit>
<Hit>
  <Hit_num>12</Hit_num>
  <Hit_id>gi|145515882|ref|XP_001443835.1|</Hit_id>
  <Hit_def>hypothetical protein [Paramecium tetraurelia strain d4-2] &gt;gi|124411235|emb|CAK76438.1| unnamed protein product [Paramecium tetraurelia]</Hit_def>
  <Hit_accession>CAK76438</Hit_accession>
  <Hit_len>1188</Hit_len>
  <Hit_hsps>
    <Hsp>
      <Hsp_num>1</Hsp_num>
      <Hsp_bit-score>31.7706</Hsp_bit-score>
      <Hsp_score>91</Hsp_score>
      <Hsp_evalue>0.00766669</Hsp_evalue>
      <Hsp_query-from>5</Hsp_query-from>
      <Hsp_query-to>127</Hsp_query-to>
      <Hsp_hit-from>429</Hsp_hit-from>
      <Hsp_hit-to>546</Hsp_hit-to>
      <Hsp_query-frame>0</Hsp_query-frame>
      <Hsp_hit-frame>0</Hsp_hit-frame>
      <Hsp_identity>30</Hsp_identity>
      <Hsp_positive>64</Hsp_positive>
      <Hsp_gaps>7</Hsp_gaps>
      <Hsp_align-len>124</Hsp_align-len>
      <Hsp_qseq>FRVFGLVLIILDIIMVIVDLSLSEKS-RDVGGAPETVSLVISFFFLIDVLLRVYVEGFKVYFSSKLNIVDACIVVITLVVTMIYAFSDFSGASLIPRVVTFLRSLRILILVRIFRLASQKRELE</Hsp_qseq>
      <Hsp_hseq>FGISMLIITITNCVLIVVAFFIEDQAILDIFNLLDTIFLV---FYSLECSIKILAIGIKAYFQEGWNIFDITLVILQIIFDYI-LFNIVSGN--ISQSIKANRLLRLAKIQKVFRLFRAFRSLK</Hsp_hseq>
      <Hsp_midline>F +  L++ I + ++++V   + +++  D+    +T+ LV   F+ ++  +++   G K YF    NI D  +V++ ++   I  F+  SG   I + +   R LR+  + ++FRL    R L+</Hsp_midline>
    </Hsp>
  </Hit_hsps>
</Hit>
<Hit>
  <Hit_num>13</Hit_num>
  <Hit_id>gi|922864173|gb|KOO31481.1|</Hit_id>
  <Hit_def>voltage-gated sodium channel [Chrysochromulina sp. CCMP291]</Hit_def>
  <Hit_accession>KOO31481</Hit_accession>
  <Hit_len>631</Hit_len>
  <Hit_hsps>
    <Hsp>
      <Hsp_num>1</Hsp_num>
      <Hsp_bit-score>31.3964</Hsp_bit-score>
      <Hsp_score>90</Hsp_score>
      <Hsp_evalue>0.00993704</Hsp_evalue>
      <Hsp_query-from>7</Hsp_query-from>
      <Hsp_query-to>134</Hsp_query-to>
      <Hsp_hit-from>377</Hsp_hit-from>
      <Hsp_hit-to>489</Hsp_hit-to>
      <Hsp_query-frame>0</Hsp_query-frame>
      <Hsp_hit-frame>0</Hsp_hit-frame>
      <Hsp_identity>40</Hsp_identity>
      <Hsp_positive>69</Hsp_positive>
      <Hsp_gaps>15</Hsp_gaps>
      <Hsp_align-len>128</Hsp_align-len>
      <Hsp_qseq>VFGLVLIILDIIMVIVDLSLSEKSRDVGGAPETVSLVISFFFLIDVLLRVYVEGFKVYFSSKLNIVDACIVVITLVVTMIYAFSDFSGASLIPRVVTFLRSLRILILVRIFRLASQKRELEKVTRRMV</Hsp_qseq>
      <Hsp_hseq>VYFLLLIVLGGFF-IVNLFL---------ALESSAKWITWIFIIEMGLKVFGMGCRAYWSDGWNQLDGTIVIMSIVEIVLTALFANSGTNL-----SFLRILRMLRVARMLRLMRSWVGLYKIISTVV</Hsp_hseq>
      <Hsp_midline>V+ L+LI+L     IV+L L         A E+ +  I++ F+I++ L+V+  G + Y+S   N +D  IV++++V  ++ A    SG +L     +FLR LR+L + R+ RL      L K+   +V</Hsp_midline>
    </Hsp>
  </Hit_hsps>
</Hit>
<Hit>
  <Hit_num>14</Hit_num>
  <Hit_id>gi|803271615|ref|XP_011995516.1|</Hit_id>
  <Hit_def>PREDICTED: sodium channel protein type 11 subunit alpha [Ovis aries musimon]</Hit_def>
  <Hit_accession>XP_011995516</Hit_accession>
  <Hit_len>1847</Hit_len>
  <Hit_hsps>
    <Hsp>
      <Hsp_num>1</Hsp_num>
      <Hsp_bit-score>31.3964</Hsp_bit-score>
      <Hsp_score>90</Hsp_score>
      <Hsp_evalue>0.00993704</Hsp_evalue>
      <Hsp_query-from>6</Hsp_query-from>
      <Hsp_query-to>126</Hsp_query-to>
      <Hsp_hit-from>1429</Hsp_hit-from>
      <Hsp_hit-to>1549</Hsp_hit-to>
      <Hsp_query-frame>0</Hsp_query-frame>
      <Hsp_hit-frame>0</Hsp_hit-frame>
      <Hsp_identity>32</Hsp_identity>
      <Hsp_positive>66</Hsp_positive>
      <Hsp_gaps>2</Hsp_gaps>
      <Hsp_align-len>122</Hsp_align-len>
      <Hsp_qseq>RVFGLVLIILDIIMVIVDLSLSEKSRD-VGGAPETVSLVISFFFLIDVLLRVYVEGFKVYFSSKLNIVDACIVVITLVVTMIYAFSDFSGASLIPRVVTFLRSLRILILVRIFRLASQKREL</Hsp_qseq>
      <Hsp_hseq>QVFDLIIIILILLNMLSMMAESHHQSDTMKHLLECLNLAFVVIFAIECLIKIFALR-QYYFTNGWNLFDCVIVVLSIVSTVVSALETQAEIPFPPTLFRMVRLVRIGRILRLVRAARRIRTL</Hsp_hseq>
      <Hsp_midline>+VF L++IIL ++ ++  ++ S    D +    E ++L     F I+ L++++    + YF++  N+ D  IVV+++V T++ A    +     P +   +R +RI  ++R+ R A + R L</Hsp_midline>
    </Hsp>
  </Hit_hsps>
</Hit>
<Hit>
  <Hit_num>15</Hit_num>
  <Hit_id>gi|926794545|ref|XP_013905746.1|</Hit_id>
  <Hit_def>Sodium channel protein type 1 subunit alpha [Monoraphidium neglectum] &gt;gi|761976944|gb|KIZ06727.1| Sodium channel protein type 1 subunit alpha [Monoraphidium neglectum]</Hit_def>
  <Hit_accession>KIZ06727</Hit_accession>
  <Hit_len>2118</Hit_len>
  <Hit_hsps>
    <Hsp>
      <Hsp_num>1</Hsp_num>
      <Hsp_bit-score>31.3964</Hsp_bit-score>
      <Hsp_score>90</Hsp_score>
      <Hsp_evalue>0.00993704</Hsp_evalue>
      <Hsp_query-from>2</Hsp_query-from>
      <Hsp_query-to>129</Hsp_query-to>
      <Hsp_hit-from>577</Hsp_hit-from>
      <Hsp_hit-to>698</Hsp_hit-to>
      <Hsp_query-frame>0</Hsp_query-frame>
      <Hsp_hit-frame>0</Hsp_hit-frame>
      <Hsp_identity>34</Hsp_identity>
      <Hsp_positive>69</Hsp_positive>
      <Hsp_gaps>12</Hsp_gaps>
      <Hsp_align-len>131</Hsp_align-len>
      <Hsp_qseq>SFGFRVFGLVLIILDIIMVIVDLSLSEKSRDVGGAPETVSLVISFFFLIDVLLRVYVEGFKVYFSSKLNIVDACIV---VITLVVTMIYAFSDFSGASLIPRVVTFLRSLRILILVRIFRLASQKRELEKV</Hsp_qseq>
      <Hsp_hseq>SFAFQAANLVIILANTA-VMASVAYPALSPAWDHADDSLNLAFTAWFAAEMIVKVVGLGVRGYLAGGMNRFDAVVVAASLVEVVIGLIPCVSSTLGGSL-----SVLRTFRLL---RVFKLARSWKELNRI</Hsp_hseq>
      <Hsp_midline>SF F+   LV+I+ +   V+  ++    S     A ++++L  + +F  +++++V   G + Y +  +N  DA +V   ++ +V+ +I   S   G SL     + LR+ R+L   R+F+LA   +EL ++</Hsp_midline>
    </Hsp>
    <Hsp>
      <Hsp_num>2</Hsp_num>
      <Hsp_bit-score>30.6485</Hsp_bit-score>
      <Hsp_score>88</Hsp_score>
      <Hsp_evalue>0.0166881</Hsp_evalue>
      <Hsp_query-from>12</Hsp_query-from>
      <Hsp_query-to>134</Hsp_query-to>
      <Hsp_hit-from>1658</Hsp_hit-from>
      <Hsp_hit-to>1770</Hsp_hit-to>
      <Hsp_query-frame>0</Hsp_query-frame>
      <Hsp_hit-frame>0</Hsp_hit-frame>
      <Hsp_identity>36</Hsp_identity>
      <Hsp_positive>68</Hsp_positive>
      <Hsp_gaps>12</Hsp_gaps>
      <Hsp_align-len>124</Hsp_align-len>
      <Hsp_qseq>LIILDIIMV-IVDLSLSEKSRDVGGAPETVSLVISFFFLIDVLLRVYVEGFKVYFSSKLNIVDACIVVITLVVTMIYAFSDFSGASLIPRVVTFLRSLRILILVRIFRLASQKRELEKVTRRMV</Hsp_qseq>
      <Hsp_hseq>LIILNVLMLAMVHYGMASGWQE---AMSVGNVVFTALFLLEGVLKCTALGPKTYFTDTWCVFDAFVVAVSIVGVVI----DFATTSNLP----FLPLLRMLRVARMFRLIPRARGLNVLMKTLV</Hsp_hseq>
      <Hsp_midline>LIIL+++M+ +V   ++   ++   A    ++V +  FL++ +L+    G K YF+    + DA +V +++V  +I    DF+  S +P    FL  LR+L + R+FRL  + R L  + + +V</Hsp_midline>
    </Hsp>
    <Hsp>
      <Hsp_num>3</Hsp_num>
      <Hsp_bit-score>25.4341</Hsp_bit-score>
      <Hsp_score>74</Hsp_score>
      <Hsp_evalue>0.619576</Hsp_evalue>
      <Hsp_query-from>10</Hsp_query-from>
      <Hsp_query-to>133</Hsp_query-to>
      <Hsp_hit-from>1304</Hsp_hit-from>
      <Hsp_hit-to>1426</Hsp_hit-to>
      <Hsp_query-frame>0</Hsp_query-frame>
      <Hsp_hit-frame>0</Hsp_hit-frame>
      <Hsp_identity>32</Hsp_identity>
      <Hsp_positive>58</Hsp_positive>
      <Hsp_gaps>11</Hsp_gaps>
      <Hsp_align-len>129</Hsp_align-len>
      <Hsp_qseq>LVLIILDIIMVIVDLSLSEKSRDVGGAPETVSLVISFFFLIDVLLRVYVEGFKV-----YFSSKLNIVDACIVVITLVVTMIYAFSDFSGASLIPRVVTFLRSLRILILVRIFRLASQKRELEKVTRRM</Hsp_qseq>
      <Hsp_hseq>LLLILFSSLTLAVDTPGLDPNSSLKAALRVLDIVFTALFAAEALLKITVQGFALNGPTSYIRNPWNALDFVIVVVGFVTL------GFSASGRQSHQLAGLRALRTLRALRPLRAASRLEGMKVVVNAL</Hsp_hseq>
      <Hsp_midline>L+LI+   + + VD    + +  +  A   + +V +  F  + LL++ V+GF +     Y  +  N +D  IVV+  V         FS +      +  LR+LR L  +R  R AS+   ++ V   +</Hsp_midline>
    </Hsp>
  </Hit_hsps>
</Hit>
<Hit>
  <Hit_num>16</Hit_num>
  <Hit_id>gi|642122882|emb|CDQ63264.1|</Hit_id>
  <Hit_def>unnamed protein product [Oncorhynchus mykiss]</Hit_def>
  <Hit_accession>CDQ63264</Hit_accession>
  <Hit_len>228</Hit_len>
  <Hit_hsps>
    <Hsp>
      <Hsp_num>1</Hsp_num>
      <Hsp_bit-score>31.3964</Hsp_bit-score>
      <Hsp_score>90</Hsp_score>
      <Hsp_evalue>0.00993704</Hsp_evalue>
      <Hsp_query-from>5</Hsp_query-from>
      <Hsp_query-to>120</Hsp_query-to>
      <Hsp_hit-from>58</Hsp_hit-from>
      <Hsp_hit-to>168</Hsp_hit-to>
      <Hsp_query-frame>0</Hsp_query-frame>
      <Hsp_hit-frame>0</Hsp_hit-frame>
      <Hsp_identity>30</Hsp_identity>
      <Hsp_positive>65</Hsp_positive>
      <Hsp_gaps>17</Hsp_gaps>
      <Hsp_align-len>122</Hsp_align-len>
      <Hsp_qseq>FRVFGLVLIILDIIMVIVDLSLSEKSRDVGG---AP---ETVSLVISFFFLIDVLLRVYVEGFKVYFSSKLNIVDACIVVITLVVTMIYAFSDFSGASLIPRVVTFLRSLRILILVRIFRLA</Hsp_qseq>
      <Hsp_hseq>FQIVVVCLVILDAIFVLVELLIDLSIIDLEHGHIAPLVFHYLSLALLTFFMVELAGKLFAYQLE-FFHHKFEVFDGLVVIVSFILDVVYTASE----------EAFDASMGLLILLRLWRVA</Hsp_hseq>
      <Hsp_midline>F++  + L+ILD I V+V+L +     D+     AP     +SL +  FF++++  +++    + +F  K  + D  +V+++ ++ ++Y  S+            F  S+ +LIL+R++R+A</Hsp_midline>
    </Hsp>
  </Hit_hsps>
</Hit>
<Hit>
  <Hit_num>17</Hit_num>
  <Hit_id>gi|301118034|ref|XP_002906745.1|</Hit_id>
  <Hit_def>Voltage-gated Ion Channel (VIC) Superfamily [Phytophthora infestans T30-4] &gt;gi|262108094|gb|EEY66146.1| Voltage-gated Ion Channel (VIC) Superfamily [Phytophthora infestans T30-4]</Hit_def>
  <Hit_accession>EEY66146</Hit_accession>
  <Hit_len>1505</Hit_len>
  <Hit_hsps>
    <Hsp>
      <Hsp_num>1</Hsp_num>
      <Hsp_bit-score>31.3964</Hsp_bit-score>
      <Hsp_score>90</Hsp_score>
      <Hsp_evalue>0.00993704</Hsp_evalue>
      <Hsp_query-from>5</Hsp_query-from>
      <Hsp_query-to>135</Hsp_query-to>
      <Hsp_hit-from>352</Hsp_hit-from>
      <Hsp_hit-to>479</Hsp_hit-to>
      <Hsp_query-frame>0</Hsp_query-frame>
      <Hsp_hit-frame>0</Hsp_hit-frame>
      <Hsp_identity>41</Hsp_identity>
      <Hsp_positive>64</Hsp_positive>
      <Hsp_gaps>7</Hsp_gaps>
      <Hsp_align-len>133</Hsp_align-len>
      <Hsp_qseq>FRVFGLVLIILDIIMVIVDLSLSEKSRDVGGAPETVSLVISFFFLIDVLLRVYVEGFKVYFSSKLNIVDACIVVITLVVTMIY--AFSDFSGASLIPRVVTFLRSLRILILVRIFRLASQKRELEKVTRRMVS</Hsp_qseq>
      <Hsp_hseq>FNVVQTTLILLNTI--ILSLDQYPIDRKLNETVEKINFALTLAFFIEALLKVVGLGWKRWRDDRYNQFDAVIVVVSTVELILSPPAFIRQQGASSTASSFSGLRSFRLFAL---FKLARSWPSLQKLLTTMIS</Hsp_hseq>
      <Hsp_midline>F V    LI+L+ I  I+ L      R +    E ++  ++  F I+ LL+V   G+K +   + N  DA IVV++ V  ++   AF    GAS      + LRS R+  L   F+LA     L+K+   M+S</Hsp_midline>
    </Hsp>
    <Hsp>
      <Hsp_num>2</Hsp_num>
      <Hsp_bit-score>24.3223</Hsp_bit-score>
      <Hsp_score>71</Hsp_score>
      <Hsp_evalue>1.33898</Hsp_evalue>
      <Hsp_query-from>5</Hsp_query-from>
      <Hsp_query-to>135</Hsp_query-to>
      <Hsp_hit-from>719</Hsp_hit-from>
      <Hsp_hit-to>842</Hsp_hit-to>
      <Hsp_query-frame>0</Hsp_query-frame>
      <Hsp_hit-frame>0</Hsp_hit-frame>
      <Hsp_identity>33</Hsp_identity>
      <Hsp_positive>61</Hsp_positive>
      <Hsp_gaps>15</Hsp_gaps>
      <Hsp_align-len>135</Hsp_align-len>
      <Hsp_qseq>FRVFGLVLIILDIIMVIVDLSLSEKSRDVGGAPETVSLVISFFFLIDVLLRVYVEGFKV----YFSSKLNIVDACIVVITLVVTMIYAFSDFSGASLIPRVVTFLRSLRILILVRIFRLASQKRELEKVTRRMVS</Hsp_qseq>
      <Hsp_hseq>FDNFSLALIIVSTIELAIDNPLSSPDSLLTNILSWFDAVLTVLFMIEVAIKIIAYGFVLHKGAYLRNSWNLMD-------FVITATAAFFMFQGSSQF----KFVKTLRTFRALRPLRMINRNPGLKLVVSSLIA</Hsp_hseq>
      <Hsp_midline>F  F L LII+  I + +D  LS     +         V++  F+I+V +++   GF +    Y  +  N++D        V+T   AF  F G+S       F+++LR    +R  R+ ++   L+ V   +++</Hsp_midline>
    </Hsp>
  </Hit_hsps>
</Hit>
<Hit>
  <Hit_num>18</Hit_num>
  <Hit_id>gi|241757317|ref|XP_002401506.1|</Hit_id>
  <Hit_def>voltage-gated calcium channel, putative [Ixodes scapularis] &gt;gi|215508453|gb|EEC17907.1| voltage-gated calcium channel, putative, partial [Ixodes scapularis]</Hit_def>
  <Hit_accession>EEC17907</Hit_accession>
  <Hit_len>1550</Hit_len>
  <Hit_hsps>
    <Hsp>
      <Hsp_num>1</Hsp_num>
      <Hsp_bit-score>31.3964</Hsp_bit-score>
      <Hsp_score>90</Hsp_score>
      <Hsp_evalue>0.00993704</Hsp_evalue>
      <Hsp_query-from>11</Hsp_query-from>
      <Hsp_query-to>133</Hsp_query-to>
      <Hsp_hit-from>526</Hsp_hit-from>
      <Hsp_hit-to>639</Hsp_hit-to>
      <Hsp_query-frame>0</Hsp_query-frame>
      <Hsp_hit-frame>0</Hsp_hit-frame>
      <Hsp_identity>34</Hsp_identity>
      <Hsp_positive>65</Hsp_positive>
      <Hsp_gaps>9</Hsp_gaps>
      <Hsp_align-len>123</Hsp_align-len>
      <Hsp_qseq>VLIILDIIMVIVDLSLSEKSRDVGGAPETVSLVISFFFLIDVLLRVYVEGFKVYFSSKLNIVDACIVVITLVVTMIYAFSDFSGASLIPRVVTFLRSLRILILVRIFRLASQKRELEKVTRRM</Hsp_qseq>
      <Hsp_hseq>ILTAILVNTLSMGIEYHDQPHELTQAVEISNLIFTGIFGLEMLLKILAEGFLSYISSGFNLFDGVIVILSIV-----ELTQSSGSGL--SVLRTFRLLRILKLVRF--MPALRRQLFIMLRTM</Hsp_hseq>
      <Hsp_midline>+L  + +  + + +   ++  ++  A E  +L+ +  F +++LL++  EGF  Y SS  N+ D  IV++++V       +  SG+ L   V+   R LRIL LVR   + + +R+L  + R M</Hsp_midline>
    </Hsp>
    <Hsp>
      <Hsp_num>2</Hsp_num>
      <Hsp_bit-score>23.5824</Hsp_bit-score>
      <Hsp_score>69</Hsp_score>
      <Hsp_evalue>2.23618</Hsp_evalue>
      <Hsp_query-from>48</Hsp_query-from>
      <Hsp_query-to>135</Hsp_query-to>
      <Hsp_hit-from>1017</Hsp_hit-from>
      <Hsp_hit-to>1103</Hsp_hit-to>
      <Hsp_query-frame>0</Hsp_query-frame>
      <Hsp_hit-frame>0</Hsp_hit-frame>
      <Hsp_identity>27</Hsp_identity>
      <Hsp_positive>47</Hsp_positive>
      <Hsp_gaps>9</Hsp_gaps>
      <Hsp_align-len>92</Hsp_align-len>
      <Hsp_qseq>FLIDVLLRVYVEGF----KVYFSSKLNIVDACIVVITLVVTMIYAFSDFSGASLIPRVVTFLRSLRILILVRIFRLASQKRELEKVTRRMVS</Hsp_qseq>
      <Hsp_hseq>FAFEMLVKVIAKGLWYGDKAYFKSGWNKMDGVLVTISLVDFFLTFVADGS-----PRIFGILRVFRLLRSLRPLRVINRAPGLKLVVQTLMS</Hsp_hseq>
      <Hsp_midline>F  ++L++V  +G     K YF S  N +D  +V I+LV   +   +D S     PR+   LR  R+L  +R  R+ ++   L+ V + ++S</Hsp_midline>
    </Hsp>
  </Hit_hsps>
</Hit>
<Hit>
  <Hit_num>19</Hit_num>
  <Hit_id>gi|13938299|gb|AAH07277.1|</Hit_id>
  <Hit_def>HVCN1 protein [Homo sapiens] &gt;gi|119618341|gb|EAW97935.1| hypothetical protein MGC15619, isoform CRA_c [Homo sapiens] &gt;gi|649144354|gb|AIC60939.1| HVCN1, partial [synthetic construct]</Hit_def>
  <Hit_accession>AAH07277</Hit_accession>
  <Hit_len>236</Hit_len>
  <Hit_hsps>
    <Hsp>
      <Hsp_num>1</Hsp_num>
      <Hsp_bit-score>31.3964</Hsp_bit-score>
      <Hsp_score>90</Hsp_score>
      <Hsp_evalue>0.00993704</Hsp_evalue>
      <Hsp_query-from>10</Hsp_query-from>
      <Hsp_query-to>120</Hsp_query-to>
      <Hsp_hit-from>69</Hsp_hit-from>
      <Hsp_hit-to>173</Hsp_hit-to>
      <Hsp_query-frame>0</Hsp_query-frame>
      <Hsp_hit-frame>0</Hsp_hit-frame>
      <Hsp_identity>27</Hsp_identity>
      <Hsp_positive>63</Hsp_positive>
      <Hsp_gaps>18</Hsp_gaps>
      <Hsp_align-len>117</Hsp_align-len>
      <Hsp_qseq>LVLIILDIIMVIVDLSLS------EKSRDVGGAPETVSLVISFFFLIDVLLRVYVEGFKVYFSSKLNIVDACIVVITLVVTMIYAFSDFSGASLIPRVVTFLRSLRILILVRIFRLA</Hsp_qseq>
      <Hsp_hseq>ICLVVLDALLVLAELILDLKIIQPDKNNYAAMVFHYMSITILVFFMMEIIFKLFVFRLE-FFHHKFEILDAVVVVVSFILDIVLLFQEHQ-----------FEALGLLILLRLWRVA</Hsp_hseq>
      <Hsp_midline>+ L++LD ++V+ +L L       +K+         +S+ I  FF+++++ +++V   + +F  K  I+DA +VV++ ++ ++  F +               +L +LIL+R++R+A</Hsp_midline>
    </Hsp>
  </Hit_hsps>
</Hit>
<Hit>
  <Hit_num>20</Hit_num>
  <Hit_id>gi|673017530|ref|XP_008862726.1|</Hit_id>
  <Hit_def>hypothetical protein H310_01405 [Aphanomyces invadans] &gt;gi|574481929|gb|ETW08921.1| hypothetical protein H310_01405 [Aphanomyces invadans]</Hit_def>
  <Hit_accession>ETW08921</Hit_accession>
  <Hit_len>792</Hit_len>
  <Hit_hsps>
    <Hsp>
      <Hsp_num>1</Hsp_num>
      <Hsp_bit-score>31.3964</Hsp_bit-score>
      <Hsp_score>90</Hsp_score>
      <Hsp_evalue>0.00993704</Hsp_evalue>
      <Hsp_query-from>12</Hsp_query-from>
      <Hsp_query-to>113</Hsp_query-to>
      <Hsp_hit-from>490</Hsp_hit-from>
      <Hsp_hit-to>593</Hsp_hit-to>
      <Hsp_query-frame>0</Hsp_query-frame>
      <Hsp_hit-frame>0</Hsp_hit-frame>
      <Hsp_identity>24</Hsp_identity>
      <Hsp_positive>58</Hsp_positive>
      <Hsp_gaps>2</Hsp_gaps>
      <Hsp_align-len>104</Hsp_align-len>
      <Hsp_qseq>LIILDIIMVIVDLSLSEKSRDVGGAP--ETVSLVISFFFLIDVLLRVYVEGFKVYFSSKLNIVDACIVVITLVVTMIYAFSDFSGASLIPRVVTFLRSLRILIL</Hsp_qseq>
      <Hsp_hseq>LLVLNAVCIVLETSTAIDTSNLAETRPWEIVQIAFSSLYVVEMVLKIMVHGWRDYVHSFRNRFDAAITIVSLVVDIYADLPNEFSSHTVPKVLMTFRCVRMLRL</Hsp_hseq>
      <Hsp_midline>L++L+ + ++++ S +  + ++      E V +  S  ++++++L++ V G++ Y  S  N  DA I +++LVV +     +   +  +P+V+   R +R+L L</Hsp_midline>
    </Hsp>
  </Hit_hsps>
</Hit>
<Hit>
  <Hit_num>21</Hit_num>
  <Hit_id>gi|443705861|gb|ELU02190.1|</Hit_id>
  <Hit_def>hypothetical protein CAPTEDRAFT_89566 [Capitella teleta]</Hit_def>
  <Hit_accession>ELU02190</Hit_accession>
  <Hit_len>1606</Hit_len>
  <Hit_hsps>
    <Hsp>
      <Hsp_num>1</Hsp_num>
      <Hsp_bit-score>31.3964</Hsp_bit-score>
      <Hsp_score>90</Hsp_score>
      <Hsp_evalue>0.00993704</Hsp_evalue>
      <Hsp_query-from>43</Hsp_query-from>
      <Hsp_query-to>135</Hsp_query-to>
      <Hsp_hit-from>1054</Hsp_hit-from>
      <Hsp_hit-to>1145</Hsp_hit-to>
      <Hsp_query-frame>0</Hsp_query-frame>
      <Hsp_hit-frame>0</Hsp_hit-frame>
      <Hsp_identity>31</Hsp_identity>
      <Hsp_positive>52</Hsp_positive>
      <Hsp_gaps>9</Hsp_gaps>
      <Hsp_align-len>97</Hsp_align-len>
      <Hsp_qseq>VISFFFLIDVLLRVYVEGFKV----YFSSKLNIVDACIVVITLVVTMIYAFSDFSGASLIPRVVTFLRSLRILILVRIFRLASQKRELEKVTRRMVS</Hsp_qseq>
      <Hsp_hseq>VFTVIFAIEMIVKVTAKGFIIGEHAYIKSGWNIMDGCLVFISLVDILITL-----SASSSPRIFGILRVFRLLRTLRPLRVISRAPGLKLVVQTLLS</Hsp_hseq>
      <Hsp_midline>V +  F I+++++V  +GF +    Y  S  NI+D C+V I+LV  +I        AS  PR+   LR  R+L  +R  R+ S+   L+ V + ++S</Hsp_midline>
    </Hsp>
  </Hit_hsps>
</Hit>
<Hit>
  <Hit_num>22</Hit_num>
  <Hit_id>gi|432092522|gb|ELK25137.1|</Hit_id>
  <Hit_def>Sodium channel protein type 11 subunit alpha [Myotis davidii]</Hit_def>
  <Hit_accession>ELK25137</Hit_accession>
  <Hit_len>1438</Hit_len>
  <Hit_hsps>
    <Hsp>
      <Hsp_num>1</Hsp_num>
      <Hsp_bit-score>31.3964</Hsp_bit-score>
      <Hsp_score>90</Hsp_score>
      <Hsp_evalue>0.00993704</Hsp_evalue>
      <Hsp_query-from>5</Hsp_query-from>
      <Hsp_query-to>124</Hsp_query-to>
      <Hsp_hit-from>1019</Hsp_hit-from>
      <Hsp_hit-to>1132</Hsp_hit-to>
      <Hsp_query-frame>0</Hsp_query-frame>
      <Hsp_hit-frame>0</Hsp_hit-frame>
      <Hsp_identity>35</Hsp_identity>
      <Hsp_positive>63</Hsp_positive>
      <Hsp_gaps>6</Hsp_gaps>
      <Hsp_align-len>120</Hsp_align-len>
      <Hsp_qseq>FRVFGLVLIILDIIMVIVDLSLSEKSRDVGGAPETVSLVISFFFLIDVLLRVYVEGFKVYFSSKLNIVDACIVVITLVVTMIYAFSDFSGASLIPRVVTFLRSLRILILVRIFRLASQKR</Hsp_qseq>
      <Hsp_hseq>FDVFIIIFILLNMISMMAESY--DQSKTMKSILENLNLAFVVIFTIECLIKIFALR-QYYFTNGWNLFDCLIVVISIVSTMI---SLLEHQEHIPFPPTLFRIVRLARIGRILRLVRAAR</Hsp_hseq>
      <Hsp_midline>F VF ++ I+L++I ++ +    ++S+ +    E ++L     F I+ L++++    + YF++  N+ D  IVVI++V TMI   S       IP   T  R +R+  + RI RL    R</Hsp_midline>
    </Hsp>
  </Hit_hsps>
</Hit>
<Hit>
  <Hit_num>23</Hit_num>
  <Hit_id>gi|355786530|gb|EHH66713.1|</Hit_id>
  <Hit_def>hypothetical protein EGM_03756, partial [Macaca fascicularis]</Hit_def>
  <Hit_accession>EHH66713</Hit_accession>
  <Hit_len>273</Hit_len>
  <Hit_hsps>
    <Hsp>
      <Hsp_num>1</Hsp_num>
      <Hsp_bit-score>31.3964</Hsp_bit-score>
      <Hsp_score>90</Hsp_score>
      <Hsp_evalue>0.00993704</Hsp_evalue>
      <Hsp_query-from>2</Hsp_query-from>
      <Hsp_query-to>120</Hsp_query-to>
      <Hsp_hit-from>98</Hsp_hit-from>
      <Hsp_hit-to>210</Hsp_hit-to>
      <Hsp_query-frame>0</Hsp_query-frame>
      <Hsp_hit-frame>0</Hsp_hit-frame>
      <Hsp_identity>30</Hsp_identity>
      <Hsp_positive>64</Hsp_positive>
      <Hsp_gaps>18</Hsp_gaps>
      <Hsp_align-len>125</Hsp_align-len>
      <Hsp_qseq>SFGFRVFGLVLIILDIIMVIVDLSLS------EKSRDVGGAPETVSLVISFFFLIDVLLRVYVEGFKVYFSSKLNIVDACIVVITLVVTMIYAFSDFSGASLIPRVVTFLRSLRILILVRIFRLA</Hsp_qseq>
      <Hsp_hseq>SHRFQVIIICLVVLDTLLVLAELILDLRIIQPDKKNYAAMIFHYMSITILALFMMEITFKLFVFRLE-FFHHKFEILDAVVVVVSFVLDVVLLFQEHE-----------FEALGLLILLRLWRVA</Hsp_hseq>
      <Hsp_midline>S  F+V  + L++LD ++V+ +L L       +K          +S+ I   F++++  +++V   + +F  K  I+DA +VV++ V+ ++  F +               +L +LIL+R++R+A</Hsp_midline>
    </Hsp>
  </Hit_hsps>
</Hit>
<Hit>
  <Hit_num>24</Hit_num>
  <Hit_id>gi|355564681|gb|EHH21181.1|</Hit_id>
  <Hit_def>hypothetical protein EGK_04185, partial [Macaca mulatta]</Hit_def>
  <Hit_accession>EHH21181</Hit_accession>
  <Hit_len>273</Hit_len>
  <Hit_hsps>
    <Hsp>
      <Hsp_num>1</Hsp_num>
      <Hsp_bit-score>31.3964</Hsp_bit-score>
      <Hsp_score>90</Hsp_score>
      <Hsp_evalue>0.00993704</Hsp_evalue>
      <Hsp_query-from>2</Hsp_query-from>
      <Hsp_query-to>120</Hsp_query-to>
      <Hsp_hit-from>98</Hsp_hit-from>
      <Hsp_hit-to>210</Hsp_hit-to>
      <Hsp_query-frame>0</Hsp_query-frame>
      <Hsp_hit-frame>0</Hsp_hit-frame>
      <Hsp_identity>30</Hsp_identity>
      <Hsp_positive>64</Hsp_positive>
      <Hsp_gaps>18</Hsp_gaps>
      <Hsp_align-len>125</Hsp_align-len>
      <Hsp_qseq>SFGFRVFGLVLIILDIIMVIVDLSLS------EKSRDVGGAPETVSLVISFFFLIDVLLRVYVEGFKVYFSSKLNIVDACIVVITLVVTMIYAFSDFSGASLIPRVVTFLRSLRILILVRIFRLA</Hsp_qseq>
      <Hsp_hseq>SHRFQVIIICLVVLDTLLVLAELILDLRIIQPDKKNYAAMIFHYMSITILALFMMEITFKLFVFRLE-FFHHKFEILDAVVVVVSFVLDVVLLFQEHE-----------FEALGLLILLRLWRVA</Hsp_hseq>
      <Hsp_midline>S  F+V  + L++LD ++V+ +L L       +K          +S+ I   F++++  +++V   + +F  K  I+DA +VV++ V+ ++  F +               +L +LIL+R++R+A</Hsp_midline>
    </Hsp>
  </Hit_hsps>
</Hit>
<Hit>
  <Hit_num>25</Hit_num>
  <Hit_id>gi|471230558|ref|XP_004036524.1|</Hit_id>
  <Hit_def>hypothetical protein IMG5_078640, partial [Ichthyophthirius multifiliis] &gt;gi|340506397|gb|EGR32538.1| hypothetical protein IMG5_078640, partial [Ichthyophthirius multifiliis]</Hit_def>
  <Hit_accession>EGR32538</Hit_accession>
  <Hit_len>2204</Hit_len>
  <Hit_hsps>
    <Hsp>
      <Hsp_num>1</Hsp_num>
      <Hsp_bit-score>31.3964</Hsp_bit-score>
      <Hsp_score>90</Hsp_score>
      <Hsp_evalue>0.00993704</Hsp_evalue>
      <Hsp_query-from>10</Hsp_query-from>
      <Hsp_query-to>127</Hsp_query-to>
      <Hsp_hit-from>1026</Hsp_hit-from>
      <Hsp_hit-to>1133</Hsp_hit-to>
      <Hsp_query-frame>0</Hsp_query-frame>
      <Hsp_hit-frame>0</Hsp_hit-frame>
      <Hsp_identity>30</Hsp_identity>
      <Hsp_positive>62</Hsp_positive>
      <Hsp_gaps>10</Hsp_gaps>
      <Hsp_align-len>118</Hsp_align-len>
      <Hsp_qseq>LVLIILDIIMVIVDLSLSEKSRDVGGAPETVSLVISFFFLIDVLLRVYVEGFKVYFSSKLNIVDACIVVITLVVTMIYAFSDFSGASLIPRVVTFLRSLRILILVRIFRLASQKRELE</Hsp_qseq>
      <Hsp_hseq>MLCVVMNTLVLTLDGYLDEEGEKI---IQKFNFSFTIIFAIDMGLKLYGQKFNEYLMDKMNIFDAIIVTLSLVELVVL---NGQGQS----AISVFRSVRILRIFRVLRVTRLVRSLQ</Hsp_hseq>
      <Hsp_midline>++ ++++ +++ +D  L E+   +    +  +   +  F ID+ L++Y + F  Y   K+NI DA IV ++LV  ++    +  G S     ++  RS+RIL + R+ R+    R L+</Hsp_midline>
    </Hsp>
  </Hit_hsps>
</Hit>
<Hit>
  <Hit_num>26</Hit_num>
  <Hit_id>gi|255082886|ref|XP_002504429.1|</Hit_id>
  <Hit_def>voltage-gated ion channel superfamily [Micromonas sp. RCC299] &gt;gi|226519697|gb|ACO65687.1| voltage-gated ion channel superfamily [Micromonas sp. RCC299]</Hit_def>
  <Hit_accession>ACO65687</Hit_accession>
  <Hit_len>1877</Hit_len>
  <Hit_hsps>
    <Hsp>
      <Hsp_num>1</Hsp_num>
      <Hsp_bit-score>31.3964</Hsp_bit-score>
      <Hsp_score>90</Hsp_score>
      <Hsp_evalue>0.00993704</Hsp_evalue>
      <Hsp_query-from>5</Hsp_query-from>
      <Hsp_query-to>136</Hsp_query-to>
      <Hsp_hit-from>712</Hsp_hit-from>
      <Hsp_hit-to>835</Hsp_hit-to>
      <Hsp_query-frame>0</Hsp_query-frame>
      <Hsp_hit-frame>0</Hsp_hit-frame>
      <Hsp_identity>36</Hsp_identity>
      <Hsp_positive>66</Hsp_positive>
      <Hsp_gaps>12</Hsp_gaps>
      <Hsp_align-len>134</Hsp_align-len>
      <Hsp_qseq>FRVFGLVLIILDIIMVIVDLSLSEKSRDVGGAPETVSLVISFFFLIDVLLRVYVEGFKVYFSSKLNIVDACIVVITLVVTMIYAFSDFSGASLIP--RVVTFLRSLRILILVRIFRLASQKRELEKVTRRMVSE</Hsp_qseq>
      <Hsp_hseq>FNRFFLALIYLNTVLMAMEHH--GMSSQLEFALLVTNFVFTFFFTVEIAIKITGIGFWDFWMDNFNRFDLCIVGLSVIEVLAI------GGSAIPAFRSLKGLRSLKVLKTFRVFRIFKMFRYLSSL--RIIGE</Hsp_hseq>
      <Hsp_midline>F  F L LI L+ +++ ++      S  +  A    + V +FFF +++ +++   GF  ++    N  D CIV ++++  +        G S IP  R +  LRSL++L   R+FR+    R L  +  R++ E</Hsp_midline>
    </Hsp>
    <Hsp>
      <Hsp_num>2</Hsp_num>
      <Hsp_bit-score>25.4341</Hsp_bit-score>
      <Hsp_score>74</Hsp_score>
      <Hsp_evalue>0.619576</Hsp_evalue>
      <Hsp_query-from>40</Hsp_query-from>
      <Hsp_query-to>131</Hsp_query-to>
      <Hsp_hit-from>1214</Hsp_hit-from>
      <Hsp_hit-to>1295</Hsp_hit-to>
      <Hsp_query-frame>0</Hsp_query-frame>
      <Hsp_hit-frame>0</Hsp_hit-frame>
      <Hsp_identity>26</Hsp_identity>
      <Hsp_positive>43</Hsp_positive>
      <Hsp_gaps>10</Hsp_gaps>
      <Hsp_align-len>92</Hsp_align-len>
      <Hsp_qseq>VSLVISFFFLIDVLLRVYVEGFKVYFSSKLNIVDACIVVITLVVTMIYAFSDFSGASLIPRVVTFLRSLRILILVRIFRLASQKRELEKVTR</Hsp_qseq>
      <Hsp_hseq>VDYVLTACFAAESGLKVFVFGFRRYIRERTNQLDFFIVVTTLLELMLTSVGGLKA----------VRSLRILRAIRPLRALTKSSGMRLVLK</Hsp_hseq>
      <Hsp_midline>V  V++  F  +  L+V+V GF+ Y   + N +D  IVV TL+  M+ +                +RSLRIL  +R  R  ++   +  V +</Hsp_midline>
    </Hsp>
  </Hit_hsps>
</Hit>
<Hit>
  <Hit_num>27</Hit_num>
  <Hit_id>gi|119618339|gb|EAW97933.1|</Hit_id>
  <Hit_def>hypothetical protein MGC15619, isoform CRA_a [Homo sapiens]</Hit_def>
  <Hit_accession>EAW97933</Hit_accession>
  <Hit_len>323</Hit_len>
  <Hit_hsps>
    <Hsp>
      <Hsp_num>1</Hsp_num>
      <Hsp_bit-score>31.3964</Hsp_bit-score>
      <Hsp_score>90</Hsp_score>
      <Hsp_evalue>0.00993704</Hsp_evalue>
      <Hsp_query-from>10</Hsp_query-from>
      <Hsp_query-to>120</Hsp_query-to>
      <Hsp_hit-from>156</Hsp_hit-from>
      <Hsp_hit-to>260</Hsp_hit-to>
      <Hsp_query-frame>0</Hsp_query-frame>
      <Hsp_hit-frame>0</Hsp_hit-frame>
      <Hsp_identity>27</Hsp_identity>
      <Hsp_positive>63</Hsp_positive>
      <Hsp_gaps>18</Hsp_gaps>
      <Hsp_align-len>117</Hsp_align-len>
      <Hsp_qseq>LVLIILDIIMVIVDLSLS------EKSRDVGGAPETVSLVISFFFLIDVLLRVYVEGFKVYFSSKLNIVDACIVVITLVVTMIYAFSDFSGASLIPRVVTFLRSLRILILVRIFRLA</Hsp_qseq>
      <Hsp_hseq>ICLVVLDALLVLAELILDLKIIQPDKNNYAAMVFHYMSITILVFFMMEIIFKLFVFRLE-FFHHKFEILDAVVVVVSFILDIVLLFQEHQ-----------FEALGLLILLRLWRVA</Hsp_hseq>
      <Hsp_midline>+ L++LD ++V+ +L L       +K+         +S+ I  FF+++++ +++V   + +F  K  I+DA +VV++ ++ ++  F +               +L +LIL+R++R+A</Hsp_midline>
    </Hsp>
  </Hit_hsps>
</Hit>
<Hit>
  <Hit_num>28</Hit_num>
  <Hit_id>gi|954505485|gb|KRZ33960.1|</Hit_id>
  <Hit_def>Carboxypeptidase -like protein [Trichinella pseudospiralis]</Hit_def>
  <Hit_accession>KRZ33960</Hit_accession>
  <Hit_len>773</Hit_len>
  <Hit_hsps>
    <Hsp>
      <Hsp_num>1</Hsp_num>
      <Hsp_bit-score>31.0224</Hsp_bit-score>
      <Hsp_score>89</Hsp_score>
      <Hsp_evalue>0.0128783</Hsp_evalue>
      <Hsp_query-from>5</Hsp_query-from>
      <Hsp_query-to>132</Hsp_query-to>
      <Hsp_hit-from>559</Hsp_hit-from>
      <Hsp_hit-to>689</Hsp_hit-to>
      <Hsp_query-frame>0</Hsp_query-frame>
      <Hsp_hit-frame>0</Hsp_hit-frame>
      <Hsp_identity>31</Hsp_identity>
      <Hsp_positive>72</Hsp_positive>
      <Hsp_gaps>15</Hsp_gaps>
      <Hsp_align-len>137</Hsp_align-len>
      <Hsp_qseq>FRVFGLVLIILDIIMVIVDLSLSEKSRDVGGAPETVSLVISFF-------FLIDVLLRVYVEGFKVYFSSKLNIVDACIVVITLVVTMIYAFSDFSGASLIPRVVTFLRSLRILILVRIFR--LASQKRELEKVTRR</Hsp_qseq>
      <Hsp_hseq>FQVLIVFLVTLDCICMLAEVLIHLRMFELGNQSRVMICILHYFNISLLSLFFVELLLKLFVMGFTV-FKHRMEMFDFTVIILSFSLSIVYGDCDRTADS-----AGLLISFRLWRILRIFENVIASVKMEAQRKIRK</Hsp_hseq>
      <Hsp_midline>F+V  + L+ LD I ++ ++ +  +  ++G     +  ++ +F       F +++LL+++V GF V F  ++ + D  +++++  ++++Y   D +  S        L S R+  ++RIF   +AS K E ++  R+</Hsp_midline>
    </Hsp>
  </Hit_hsps>
</Hit>
<Hit>
  <Hit_num>29</Hit_num>
  <Hit_id>gi|954444751|gb|KRY92800.1|</Hit_id>
  <Hit_def>Carboxypeptidase -like protein [Trichinella pseudospiralis]</Hit_def>
  <Hit_accession>KRY92800</Hit_accession>
  <Hit_len>773</Hit_len>
  <Hit_hsps>
    <Hsp>
      <Hsp_num>1</Hsp_num>
      <Hsp_bit-score>31.0224</Hsp_bit-score>
      <Hsp_score>89</Hsp_score>
      <Hsp_evalue>0.0128783</Hsp_evalue>
      <Hsp_query-from>5</Hsp_query-from>
      <Hsp_query-to>132</Hsp_query-to>
      <Hsp_hit-from>559</Hsp_hit-from>
      <Hsp_hit-to>689</Hsp_hit-to>
      <Hsp_query-frame>0</Hsp_query-frame>
      <Hsp_hit-frame>0</Hsp_hit-frame>
      <Hsp_identity>31</Hsp_identity>
      <Hsp_positive>72</Hsp_positive>
      <Hsp_gaps>15</Hsp_gaps>
      <Hsp_align-len>137</Hsp_align-len>
      <Hsp_qseq>FRVFGLVLIILDIIMVIVDLSLSEKSRDVGGAPETVSLVISFF-------FLIDVLLRVYVEGFKVYFSSKLNIVDACIVVITLVVTMIYAFSDFSGASLIPRVVTFLRSLRILILVRIFR--LASQKRELEKVTRR</Hsp_qseq>
      <Hsp_hseq>FQVLIVFLVTLDCICMLAEVLIHLRMFELGNQSRVMICILHYFNISLLSLFFVELLLKLFVMGFTV-FKHRMEMFDFTVIILSFSLSIVYGDCDRTADS-----AGLLISFRLWRILRIFENVIASVKMEAQRKIRK</Hsp_hseq>
      <Hsp_midline>F+V  + L+ LD I ++ ++ +  +  ++G     +  ++ +F       F +++LL+++V GF V F  ++ + D  +++++  ++++Y   D +  S        L S R+  ++RIF   +AS K E ++  R+</Hsp_midline>
    </Hsp>
  </Hit_hsps>
</Hit>
<Hit>
  <Hit_num>30</Hit_num>
  <Hit_id>gi|954428427|gb|KRY79471.1|</Hit_id>
  <Hit_def>Carboxypeptidase -like protein [Trichinella pseudospiralis] &gt;gi|954514780|gb|KRZ42785.1| Carboxypeptidase -like protein [Trichinella pseudospiralis]</Hit_def>
  <Hit_accession>KRY79471</Hit_accession>
  <Hit_len>828</Hit_len>
  <Hit_hsps>
    <Hsp>
      <Hsp_num>1</Hsp_num>
      <Hsp_bit-score>31.0224</Hsp_bit-score>
      <Hsp_score>89</Hsp_score>
      <Hsp_evalue>0.0128783</Hsp_evalue>
      <Hsp_query-from>5</Hsp_query-from>
      <Hsp_query-to>132</Hsp_query-to>
      <Hsp_hit-from>614</Hsp_hit-from>
      <Hsp_hit-to>744</Hsp_hit-to>
      <Hsp_query-frame>0</Hsp_query-frame>
      <Hsp_hit-frame>0</Hsp_hit-frame>
      <Hsp_identity>31</Hsp_identity>
      <Hsp_positive>72</Hsp_positive>
      <Hsp_gaps>15</Hsp_gaps>
      <Hsp_align-len>137</Hsp_align-len>
      <Hsp_qseq>FRVFGLVLIILDIIMVIVDLSLSEKSRDVGGAPETVSLVISFF-------FLIDVLLRVYVEGFKVYFSSKLNIVDACIVVITLVVTMIYAFSDFSGASLIPRVVTFLRSLRILILVRIFR--LASQKRELEKVTRR</Hsp_qseq>
      <Hsp_hseq>FQVLIVFLVTLDCICMLAEVLIHLRMFELGNQSRVMICILHYFNISLLSLFFVELLLKLFVMGFTV-FKHRMEMFDFTVIILSFSLSIVYGDCDRTADS-----AGLLISFRLWRILRIFENVIASVKMEAQRKIRK</Hsp_hseq>
      <Hsp_midline>F+V  + L+ LD I ++ ++ +  +  ++G     +  ++ +F       F +++LL+++V GF V F  ++ + D  +++++  ++++Y   D +  S        L S R+  ++RIF   +AS K E ++  R+</Hsp_midline>
    </Hsp>
  </Hit_hsps>
</Hit>
<Hit>
  <Hit_num>31</Hit_num>
  <Hit_id>gi|954428426|gb|KRY79470.1|</Hit_id>
  <Hit_def>Carboxypeptidase -like protein [Trichinella pseudospiralis] &gt;gi|954514779|gb|KRZ42784.1| Carboxypeptidase -like protein [Trichinella pseudospiralis]</Hit_def>
  <Hit_accession>KRY79470</Hit_accession>
  <Hit_len>817</Hit_len>
  <Hit_hsps>
    <Hsp>
      <Hsp_num>1</Hsp_num>
      <Hsp_bit-score>31.0224</Hsp_bit-score>
      <Hsp_score>89</Hsp_score>
      <Hsp_evalue>0.0128783</Hsp_evalue>
      <Hsp_query-from>5</Hsp_query-from>
      <Hsp_query-to>132</Hsp_query-to>
      <Hsp_hit-from>603</Hsp_hit-from>
      <Hsp_hit-to>733</Hsp_hit-to>
      <Hsp_query-frame>0</Hsp_query-frame>
      <Hsp_hit-frame>0</Hsp_hit-frame>
      <Hsp_identity>31</Hsp_identity>
      <Hsp_positive>72</Hsp_positive>
      <Hsp_gaps>15</Hsp_gaps>
      <Hsp_align-len>137</Hsp_align-len>
      <Hsp_qseq>FRVFGLVLIILDIIMVIVDLSLSEKSRDVGGAPETVSLVISFF-------FLIDVLLRVYVEGFKVYFSSKLNIVDACIVVITLVVTMIYAFSDFSGASLIPRVVTFLRSLRILILVRIFR--LASQKRELEKVTRR</Hsp_qseq>
      <Hsp_hseq>FQVLIVFLVTLDCICMLAEVLIHLRMFELGNQSRVMICILHYFNISLLSLFFVELLLKLFVMGFTV-FKHRMEMFDFTVIILSFSLSIVYGDCDRTADS-----AGLLISFRLWRILRIFENVIASVKMEAQRKIRK</Hsp_hseq>
      <Hsp_midline>F+V  + L+ LD I ++ ++ +  +  ++G     +  ++ +F       F +++LL+++V GF V F  ++ + D  +++++  ++++Y   D +  S        L S R+  ++RIF   +AS K E ++  R+</Hsp_midline>
    </Hsp>
  </Hit_hsps>
</Hit>
<Hit>
  <Hit_num>32</Hit_num>
  <Hit_id>gi|954307045|gb|KRX95060.1|</Hit_id>
  <Hit_def>Carboxypeptidase M, partial [Trichinella pseudospiralis]</Hit_def>
  <Hit_accession>KRX95060</Hit_accession>
  <Hit_len>784</Hit_len>
  <Hit_hsps>
    <Hsp>
      <Hsp_num>1</Hsp_num>
      <Hsp_bit-score>31.0224</Hsp_bit-score>
      <Hsp_score>89</Hsp_score>
      <Hsp_evalue>0.0128783</Hsp_evalue>
      <Hsp_query-from>5</Hsp_query-from>
      <Hsp_query-to>132</Hsp_query-to>
      <Hsp_hit-from>570</Hsp_hit-from>
      <Hsp_hit-to>700</Hsp_hit-to>
      <Hsp_query-frame>0</Hsp_query-frame>
      <Hsp_hit-frame>0</Hsp_hit-frame>
      <Hsp_identity>31</Hsp_identity>
      <Hsp_positive>72</Hsp_positive>
      <Hsp_gaps>15</Hsp_gaps>
      <Hsp_align-len>137</Hsp_align-len>
      <Hsp_qseq>FRVFGLVLIILDIIMVIVDLSLSEKSRDVGGAPETVSLVISFF-------FLIDVLLRVYVEGFKVYFSSKLNIVDACIVVITLVVTMIYAFSDFSGASLIPRVVTFLRSLRILILVRIFR--LASQKRELEKVTRR</Hsp_qseq>
      <Hsp_hseq>FQVLIVFLVTLDCICMLAEVLIHLRMFELGNQSRVMICILHYFNISLLSLFFVELLLKLFVMGFTV-FKHRMEMFDFTVIILSFSLSIVYGDCDRTADS-----AGLLISFRLWRILRIFENVIASVKMEAQRKIRK</Hsp_hseq>
      <Hsp_midline>F+V  + L+ LD I ++ ++ +  +  ++G     +  ++ +F       F +++LL+++V GF V F  ++ + D  +++++  ++++Y   D +  S        L S R+  ++RIF   +AS K E ++  R+</Hsp_midline>
    </Hsp>
  </Hit_hsps>
</Hit>
<Hit>
  <Hit_num>33</Hit_num>
  <Hit_id>gi|938051000|gb|KPP58779.1|</Hit_id>
  <Hit_def>voltage-gated hydrogen channel 1-like [Scleropages formosus]</Hit_def>
  <Hit_accession>KPP58779</Hit_accession>
  <Hit_len>228</Hit_len>
  <Hit_hsps>
    <Hsp>
      <Hsp_num>1</Hsp_num>
      <Hsp_bit-score>31.0224</Hsp_bit-score>
      <Hsp_score>89</Hsp_score>
      <Hsp_evalue>0.0128783</Hsp_evalue>
      <Hsp_query-from>5</Hsp_query-from>
      <Hsp_query-to>139</Hsp_query-to>
      <Hsp_hit-from>59</Hsp_hit-from>
      <Hsp_hit-to>216</Hsp_hit-to>
      <Hsp_query-frame>0</Hsp_query-frame>
      <Hsp_hit-frame>0</Hsp_hit-frame>
      <Hsp_identity>43</Hsp_identity>
      <Hsp_positive>77</Hsp_positive>
      <Hsp_gaps>25</Hsp_gaps>
      <Hsp_align-len>159</Hsp_align-len>
      <Hsp_qseq>FRVFGLVLIILDIIMVIVDLSLSE---KSRDVGGAPET---VSLVISFFFLIDVLLRVYVEGFKVYFSSKLNIVDACIVVITLVVTMIY-AFSDFSGASLIPRVVTFLRSLRIL--ILVRIFRLASQK---------------RELEKVTRRMVSENKR</Hsp_qseq>
      <Hsp_hseq>FQVLIVILVILDAIFVLIQLLLDLAIIKADHGKVAPQVFHLLSLAVLTVFVVELAGKLYAYRCE-FFRHKFEVFDALVVVLSFVLDIVYISREDAFNAIELLIVLRLWRVARIINGILVTVKNRAEQKIHKLKETNDHLVQQVNELQQETARLQEEKER</Hsp_hseq>
      <Hsp_midline>F+V  ++L+ILD I V++ L L     K+     AP+    +SL +   F++++  ++Y    + +F  K  + DA +VV++ V+ ++Y +  D   A  +  V+   R  RI+  ILV +   A QK                EL++ T R+  E +R</Hsp_midline>
    </Hsp>
  </Hit_hsps>
</Hit>
<Hit>
  <Hit_num>34</Hit_num>
  <Hit_id>gi|829186112|ref|XP_001022128.2|</Hit_id>
  <Hit_def>cation channel family transporter [Tetrahymena thermophila SB210] &gt;gi|586731763|gb|EAS01883.2| cation channel family transporter [Tetrahymena thermophila SB210]</Hit_def>
  <Hit_accession>EAS01883</Hit_accession>
  <Hit_len>2948</Hit_len>
  <Hit_hsps>
    <Hsp>
      <Hsp_num>1</Hsp_num>
      <Hsp_bit-score>31.0224</Hsp_bit-score>
      <Hsp_score>89</Hsp_score>
      <Hsp_evalue>0.0128783</Hsp_evalue>
      <Hsp_query-from>10</Hsp_query-from>
      <Hsp_query-to>127</Hsp_query-to>
      <Hsp_hit-from>1621</Hsp_hit-from>
      <Hsp_hit-to>1726</Hsp_hit-to>
      <Hsp_query-frame>0</Hsp_query-frame>
      <Hsp_hit-frame>0</Hsp_hit-frame>
      <Hsp_identity>33</Hsp_identity>
      <Hsp_positive>63</Hsp_positive>
      <Hsp_gaps>12</Hsp_gaps>
      <Hsp_align-len>118</Hsp_align-len>
      <Hsp_qseq>LVLIILDIIMVIVDLSLSEKSRDVGGAPETVSLVISFFFLIDVLLRVYVEGFKVYFSSKLNIVDACIVVITLVVTMIYAFSDFSGASLIPRVVTFLRSLRILILVRIFRLASQKRELE</Hsp_qseq>
      <Hsp_hseq>MLCVLLNTVVLCMDGIIPTSSAYI---LDTFNLIFTILFAIDMGLKIIGMGLVMYASDKMNIFDAVIVSLS-----IFELIFLNGTS----SVSALRSIRILRVFRVLRVTRLLRSLQ</Hsp_hseq>
      <Hsp_midline>++ ++L+ +++ +D  +   S  +    +T +L+ +  F ID+ L++   G  +Y S K+NI DA IV ++     I+     +G S     V+ LRS+RIL + R+ R+    R L+</Hsp_midline>
    </Hsp>
    <Hsp>
      <Hsp_num>2</Hsp_num>
      <Hsp_bit-score>23.9522</Hsp_bit-score>
      <Hsp_score>70</Hsp_score>
      <Hsp_evalue>1.73053</Hsp_evalue>
      <Hsp_query-from>11</Hsp_query-from>
      <Hsp_query-to>134</Hsp_query-to>
      <Hsp_hit-from>2321</Hsp_hit-from>
      <Hsp_hit-to>2445</Hsp_hit-to>
      <Hsp_query-frame>0</Hsp_query-frame>
      <Hsp_hit-frame>0</Hsp_hit-frame>
      <Hsp_identity>31</Hsp_identity>
      <Hsp_positive>61</Hsp_positive>
      <Hsp_gaps>3</Hsp_gaps>
      <Hsp_align-len>126</Hsp_align-len>
      <Hsp_qseq>VLIILDII--MVIVDLSLSEKSRDVGGAPETVSLVISFFFLIDVLLRVYVEGFKVYFSSKLNIVDACIVVITLVVTMIYAFSDFSGASLIPRVVTFLRSLRILILVRIFRLASQKRELEKVTRRMV</Hsp_qseq>
      <Hsp_hseq>IFIIFCIIGNVVVMAMAYDTSSSNYDFILQSVNLGFTGVFIAECIIKIIAYGIQGYFYKGWNQFD-FFVVCASVVDIIMSYSGKSFFSFLKAGPQIARVLRVLRVSRLLKLIKSFQGLQKLIQTTV</Hsp_hseq>
      <Hsp_midline>+ II  II  +V++ ++    S +     ++V+L  +  F+ + ++++   G + YF    N  D   VV   VV +I ++S  S  S +       R LR+L + R+ +L    + L+K+ +  V</Hsp_midline>
    </Hsp>
  </Hit_hsps>
</Hit>
<Hit>
  <Hit_num>35</Hit_num>
  <Hit_id>gi|748946637|gb|AJE70858.1|</Hit_id>
  <Hit_def>voltage dependent Ca2+ channel Cav3 subunit [Apis mellifera]</Hit_def>
  <Hit_accession>AJE70858</Hit_accession>
  <Hit_len>2566</Hit_len>
  <Hit_hsps>
    <Hsp>
      <Hsp_num>1</Hsp_num>
      <Hsp_bit-score>31.0224</Hsp_bit-score>
      <Hsp_score>89</Hsp_score>
      <Hsp_evalue>0.0128783</Hsp_evalue>
      <Hsp_query-from>38</Hsp_query-from>
      <Hsp_query-to>133</Hsp_query-to>
      <Hsp_hit-from>889</Hsp_hit-from>
      <Hsp_hit-to>981</Hsp_hit-to>
      <Hsp_query-frame>0</Hsp_query-frame>
      <Hsp_hit-frame>0</Hsp_hit-frame>
      <Hsp_identity>34</Hsp_identity>
      <Hsp_positive>53</Hsp_positive>
      <Hsp_gaps>3</Hsp_gaps>
      <Hsp_align-len>96</Hsp_align-len>
      <Hsp_qseq>ETVSLVISFFFLIDVLLRVYVEGFKVYFSSKLNIVDACIVVITLVVTMIYAFSDFSGASLIPRVVTFLRSLRILILVRIFRLASQKRELEKVTRRM</Hsp_qseq>
      <Hsp_hseq>EVSNIVFSAVFAVEMLLKIIAEGPFGYISNGFNVFDGVVVVLS-VVEICQAFVEERGGSSGLSVLRTFRLLRILKLVRF--LPNLRRQLFVMLRTM</Hsp_hseq>
      <Hsp_midline>E  ++V S  F +++LL++  EG   Y S+  N+ D  +VV++ VV +  AF +  G S    V+   R LRIL LVR   L + +R+L  + R M</Hsp_midline>
    </Hsp>
    <Hsp>
      <Hsp_num>2</Hsp_num>
      <Hsp_bit-score>25.4341</Hsp_bit-score>
      <Hsp_score>74</Hsp_score>
      <Hsp_evalue>0.619576</Hsp_evalue>
      <Hsp_query-from>39</Hsp_query-from>
      <Hsp_query-to>135</Hsp_query-to>
      <Hsp_hit-from>1558</Hsp_hit-from>
      <Hsp_hit-to>1653</Hsp_hit-to>
      <Hsp_query-frame>0</Hsp_query-frame>
      <Hsp_hit-frame>0</Hsp_hit-frame>
      <Hsp_identity>25</Hsp_identity>
      <Hsp_positive>51</Hsp_positive>
      <Hsp_gaps>9</Hsp_gaps>
      <Hsp_align-len>101</Hsp_align-len>
      <Hsp_qseq>TVSLVISFFFLIDVLLRVYVEGF----KVYFSSKLNIVDACIVVITLVVTMIYAFSDFSGASLIPRVVTFLRSLRILILVRIFRLASQKRELEKVTRRMVS</Hsp_qseq>
      <Hsp_hseq>TANYIFTGVFAVEMFIKVVASGMLYGSDAYFTSGWNIMDGVLVIISIIDLSMSLLSSSS-----PRIFGILRVFRLLRSLRPLRVINRAPGLKLVVQTLLS</Hsp_hseq>
      <Hsp_midline>T + + +  F +++ ++V   G       YF+S  NI+D  +V+I+++   +   S  S     PR+   LR  R+L  +R  R+ ++   L+ V + ++S</Hsp_midline>
    </Hsp>
    <Hsp>
      <Hsp_num>3</Hsp_num>
      <Hsp_bit-score>22.106</Hsp_bit-score>
      <Hsp_score>65</Hsp_score>
      <Hsp_evalue>6.22255</Hsp_evalue>
      <Hsp_query-from>18</Hsp_query-from>
      <Hsp_query-to>119</Hsp_query-to>
      <Hsp_hit-from>1846</Hsp_hit-from>
      <Hsp_hit-to>1950</Hsp_hit-to>
      <Hsp_query-frame>0</Hsp_query-frame>
      <Hsp_hit-frame>0</Hsp_hit-frame>
      <Hsp_identity>21</Hsp_identity>
      <Hsp_positive>53</Hsp_positive>
      <Hsp_gaps>11</Hsp_gaps>
      <Hsp_align-len>109</Hsp_align-len>
      <Hsp_qseq>IMVIVDLSLSEKSRDVGGAPETVSLVISFF-------FLIDVLLRVYVEGFKVYFSSKLNIVDACIVVITLVVTMIYAFSDFSGASLIPRVVTFLRSLRILILVRIFRL</Hsp_qseq>
      <Hsp_hseq>IAAVIGLNVVTMAMEFYMMPKALTYALKIFNYFFTAVFILESFMKLLALGLHLYLKDKWNQLDVGIVILSVVGIVLEEVE----SKIIPINPTIIRVMRVLRIARVLKL</Hsp_hseq>
      <Hsp_midline>I  ++ L++   + +    P+ ++  +  F       F+++  +++   G  +Y   K N +D  IV++++V  ++        + +IP   T +R +R+L + R+ +L</Hsp_midline>
    </Hsp>
  </Hit_hsps>
</Hit>
<Hit>
  <Hit_num>36</Hit_num>
  <Hit_id>gi|678317315|emb|CDW85865.1|</Hit_id>
  <Hit_def>cation channel family protein [Stylonychia lemnae]</Hit_def>
  <Hit_accession>CDW85865</Hit_accession>
  <Hit_len>2042</Hit_len>
  <Hit_hsps>
    <Hsp>
      <Hsp_num>1</Hsp_num>
      <Hsp_bit-score>31.0224</Hsp_bit-score>
      <Hsp_score>89</Hsp_score>
      <Hsp_evalue>0.0128783</Hsp_evalue>
      <Hsp_query-from>5</Hsp_query-from>
      <Hsp_query-to>134</Hsp_query-to>
      <Hsp_hit-from>1673</Hsp_hit-from>
      <Hsp_hit-to>1802</Hsp_hit-to>
      <Hsp_query-frame>0</Hsp_query-frame>
      <Hsp_hit-frame>0</Hsp_hit-frame>
      <Hsp_identity>29</Hsp_identity>
      <Hsp_positive>69</Hsp_positive>
      <Hsp_gaps>4</Hsp_gaps>
      <Hsp_align-len>132</Hsp_align-len>
      <Hsp_qseq>FRVFGLVLIILDIIMVIVDLSLSEKSRDVGGAPETVSLVISFFFLIDVLLRVYVEGFKVYFSSKLNIVDACIVVITLVVTMIYAFSDFSGASLIP--RVVTFLRSLRILILVRIFRLASQKRELEKVTRRMV</Hsp_qseq>
      <Hsp_hseq>FDNFMLISVLINTIILALDRYNMDASEE--NLLFQINLLFSALFIFELVMKLISLGPRKYLNDKLNYLDGTVVILSVVEIILNSSGQSSGSKNLSAFKTVRIFRSFRVLRVARLLRNLRSMQVIIGVIQRSV</Hsp_hseq>
      <Hsp_midline>F  F L+ ++++ I++ +D    + S +       ++L+ S  F+ ++++++   G + Y + KLN +D  +V++++V  ++ +    SG+  +   + V   RS R+L + R+ R     + +  V +R V</Hsp_midline>
    </Hsp>
  </Hit_hsps>
</Hit>
<Hit>
  <Hit_num>37</Hit_num>
  <Hit_id>gi|281343761|gb|EFB19345.1|</Hit_id>
  <Hit_def>hypothetical protein PANDA_000883, partial [Ailuropoda melanoleuca]</Hit_def>
  <Hit_accession>EFB19345</Hit_accession>
  <Hit_len>265</Hit_len>
  <Hit_hsps>
    <Hsp>
      <Hsp_num>1</Hsp_num>
      <Hsp_bit-score>31.0224</Hsp_bit-score>
      <Hsp_score>89</Hsp_score>
      <Hsp_evalue>0.0128783</Hsp_evalue>
      <Hsp_query-from>2</Hsp_query-from>
      <Hsp_query-to>120</Hsp_query-to>
      <Hsp_hit-from>90</Hsp_hit-from>
      <Hsp_hit-to>202</Hsp_hit-to>
      <Hsp_query-frame>0</Hsp_query-frame>
      <Hsp_hit-frame>0</Hsp_hit-frame>
      <Hsp_identity>31</Hsp_identity>
      <Hsp_positive>63</Hsp_positive>
      <Hsp_gaps>18</Hsp_gaps>
      <Hsp_align-len>125</Hsp_align-len>
      <Hsp_qseq>SFGFRVFGLVLIILDIIMVIVDLSLS------EKSRDVGGAPETVSLVISFFFLIDVLLRVYVEGFKVYFSSKLNIVDACIVVITLVVTMIYAFSDFSGASLIPRVVTFLRSLRILILVRIFRLA</Hsp_qseq>
      <Hsp_hseq>SHRFQVIIICLVILDALLVLAELILDLKIIELDKNDYAAMVFHYMSFAILTFFMMEIFFKLFVFRME-FFHHKFEILDAIVVVVSFILDFVLLFRKHQ-----------FEALGLLILLRLWRVA</Hsp_hseq>
      <Hsp_midline>S  F+V  + L+ILD ++V+ +L L       +K+         +S  I  FF++++  +++V   + +F  K  I+DA +VV++ ++  +  F                 +L +LIL+R++R+A</Hsp_midline>
    </Hsp>
  </Hit_hsps>
</Hit>
<Hit>
  <Hit_num>38</Hit_num>
  <Hit_id>gi|569376003|gb|ETO13072.1|</Hit_id>
  <Hit_def>hypothetical protein RFI_24300 [Reticulomyxa filosa]</Hit_def>
  <Hit_accession>ETO13072</Hit_accession>
  <Hit_len>780</Hit_len>
  <Hit_hsps>
    <Hsp>
      <Hsp_num>1</Hsp_num>
      <Hsp_bit-score>31.0224</Hsp_bit-score>
      <Hsp_score>89</Hsp_score>
      <Hsp_evalue>0.0128783</Hsp_evalue>
      <Hsp_query-from>13</Hsp_query-from>
      <Hsp_query-to>129</Hsp_query-to>
      <Hsp_hit-from>590</Hsp_hit-from>
      <Hsp_hit-to>706</Hsp_hit-to>
      <Hsp_query-frame>0</Hsp_query-frame>
      <Hsp_hit-frame>0</Hsp_hit-frame>
      <Hsp_identity>30</Hsp_identity>
      <Hsp_positive>68</Hsp_positive>
      <Hsp_gaps>4</Hsp_gaps>
      <Hsp_align-len>119</Hsp_align-len>
      <Hsp_qseq>IILDIIMVIVDLSLSEKSRD--VGGAPETVSLVISFFFLIDVLLRVYVEGFKVYFSSKLNIVDACIVVITLVVTMIYAFSDFSGASLIPRVVTFLRSLRILILVRIFRLASQKRELEKV</Hsp_qseq>
      <Hsp_hseq>VLMTIIMNALSLGVAWPTMPDRLRNSMDFVNNLCTIVFIVEFILKNIGLGTVAYWADQWNRFDGTIIMISIVDLILHAFAVSRGMQL--NQVTALRAFRLFRVLRILRVATQTQKLRKL</Hsp_hseq>
      <Hsp_midline>+++ IIM  + L ++  +    +  + + V+ + +  F+++ +L+    G   Y++ + N  D  I++I++V  +++AF+   G  L    VT LR+ R+  ++RI R+A+Q ++L K+</Hsp_midline>
    </Hsp>
  </Hit_hsps>
</Hit>
<Hit>
  <Hit_num>39</Hit_num>
  <Hit_id>gi|46576355|sp|O57483.1|CAC1S_LITCT</Hit_id>
  <Hit_def>RecName: Full=Voltage-dependent L-type calcium channel subunit alpha-1S; AltName: Full=FGalpha1S; AltName: Full=Voltage-gated calcium channel subunit alpha Cav1.1 &gt;gi|2708678|gb|AAC36126.1| dihydropyridine receptor [Rana catesbeiana]</Hit_def>
  <Hit_accession>O57483</Hit_accession>
  <Hit_len>1688</Hit_len>
  <Hit_hsps>
    <Hsp>
      <Hsp_num>1</Hsp_num>
      <Hsp_bit-score>31.0224</Hsp_bit-score>
      <Hsp_score>89</Hsp_score>
      <Hsp_evalue>0.0128783</Hsp_evalue>
      <Hsp_query-from>8</Hsp_query-from>
      <Hsp_query-to>118</Hsp_query-to>
      <Hsp_hit-from>434</Hsp_hit-from>
      <Hsp_hit-to>539</Hsp_hit-to>
      <Hsp_query-frame>0</Hsp_query-frame>
      <Hsp_hit-frame>0</Hsp_hit-frame>
      <Hsp_identity>30</Hsp_identity>
      <Hsp_positive>59</Hsp_positive>
      <Hsp_gaps>5</Hsp_gaps>
      <Hsp_align-len>111</Hsp_align-len>
      <Hsp_qseq>FGLVLIILDIIMVIVDLSLSEKSRDVGGAPETVSLVISFFFLIDVLLRVYVEGFKVYFSSKLNIVDACIVVITLVVTMIYAFSDFSGASLIPRVVTFLRSLRILILVRIFR</Hsp_qseq>
      <Hsp_hseq>YWLVIIIILLNTVIIATEHHHQPDSLTKAQDIANEVLLALFTMEMIVKIYALGFQSYFMSLFNRFDSFVVCTGLLEVMLVA-SDI----MSPLGISVLRCIRLLRIFKITR</Hsp_hseq>
      <Hsp_midline>+ LV+II+ +  VI+      +   +  A +  + V+   F +++++++Y  GF+ YF S  N  D+ +V   L+  M+ A SD     + P  ++ LR +R+L + +I R</Hsp_midline>
    </Hsp>
  </Hit_hsps>
</Hit>
<Hit>
  <Hit_num>40</Hit_num>
  <Hit_id>gi|403371009|gb|EJY85379.1|</Hit_id>
  <Hit_def>Voltage-gated Ion Channel (VIC) Superfamily [Oxytricha trifallax]</Hit_def>
  <Hit_accession>EJY85379</Hit_accession>
  <Hit_len>2190</Hit_len>
  <Hit_hsps>
    <Hsp>
      <Hsp_num>1</Hsp_num>
      <Hsp_bit-score>31.0224</Hsp_bit-score>
      <Hsp_score>89</Hsp_score>
      <Hsp_evalue>0.0128783</Hsp_evalue>
      <Hsp_query-from>22</Hsp_query-from>
      <Hsp_query-to>134</Hsp_query-to>
      <Hsp_hit-from>752</Hsp_hit-from>
      <Hsp_hit-to>859</Hsp_hit-to>
      <Hsp_query-frame>0</Hsp_query-frame>
      <Hsp_hit-frame>0</Hsp_hit-frame>
      <Hsp_identity>30</Hsp_identity>
      <Hsp_positive>61</Hsp_positive>
      <Hsp_gaps>9</Hsp_gaps>
      <Hsp_align-len>115</Hsp_align-len>
      <Hsp_qseq>VDLSLSEKSRDV--GGAPETVSLVISFFFLIDVLLRVYVEGFKVYFSSKLNIVDACIVVITLVVTMIYAFSDFSGASLIPRVVTFLRSLRILILVRIFRLASQKRELEKVTRRMV</Hsp_qseq>
      <Hsp_hseq>VDLSLDRYPLDLHESDVMDAVNTLFSFLFVAEMIIKIIGLSLKYYLQDPFNIFD-CVVVVSSMVDFLVSQTVNTTSN---GAITALRAFR---LIRIFKLAKSWKKFQNLLKTMI</Hsp_hseq>
      <Hsp_midline>VDLSL     D+      + V+ + SF F+ ++++++     K Y     NI D C+VV++ +V  + + +  + ++     +T LR+ R   L+RIF+LA   ++ + + + M+</Hsp_midline>
    </Hsp>
    <Hsp>
      <Hsp_num>2</Hsp_num>
      <Hsp_bit-score>27.2918</Hsp_bit-score>
      <Hsp_score>79</Hsp_score>
      <Hsp_evalue>0.170954</Hsp_evalue>
      <Hsp_query-from>5</Hsp_query-from>
      <Hsp_query-to>129</Hsp_query-to>
      <Hsp_hit-from>1428</Hsp_hit-from>
      <Hsp_hit-to>1542</Hsp_hit-to>
      <Hsp_query-frame>0</Hsp_query-frame>
      <Hsp_hit-frame>0</Hsp_hit-frame>
      <Hsp_identity>29</Hsp_identity>
      <Hsp_positive>62</Hsp_positive>
      <Hsp_gaps>10</Hsp_gaps>
      <Hsp_align-len>125</Hsp_align-len>
      <Hsp_qseq>FRVFGLVLIILDIIMVIVDLSLSEKSRDVGGAPETVSLVISFFFLIDVLLRVYVEGFKVYFSSKLNIVDACIVVITLVVTMIYAFSDFSGASLIPRVVTFLRSLRILILVRIFRLASQKRELEKV</Hsp_qseq>
      <Hsp_hseq>FNQFIFICILLNTFVLM--LKYYNQPQQISQATDILNYVFTLIFTMEAVIKI-IALDKGYFEDNWNIFDFVVVIGSILSVLITAFSSVK----LGGATTIIRAFRI---TRVFRIVKRARTLKIV</Hsp_hseq>
      <Hsp_midline>F  F  + I+L+  +++  L    + + +  A + ++ V +  F ++ ++++ +   K YF    NI D  +V+ +++  +I AFS       +    T +R+ RI    R+FR+  + R L+ V</Hsp_midline>
    </Hsp>
    <Hsp>
      <Hsp_num>3</Hsp_num>
      <Hsp_bit-score>23.5824</Hsp_bit-score>
      <Hsp_score>69</Hsp_score>
      <Hsp_evalue>2.23618</Hsp_evalue>
      <Hsp_query-from>5</Hsp_query-from>
      <Hsp_query-to>134</Hsp_query-to>
      <Hsp_hit-from>132</Hsp_hit-from>
      <Hsp_hit-to>252</Hsp_hit-to>
      <Hsp_query-frame>0</Hsp_query-frame>
      <Hsp_hit-frame>0</Hsp_hit-frame>
      <Hsp_identity>32</Hsp_identity>
      <Hsp_positive>63</Hsp_positive>
      <Hsp_gaps>19</Hsp_gaps>
      <Hsp_align-len>135</Hsp_align-len>
      <Hsp_qseq>FRVFGLVLIILD-IIMVIVDLSLSEKSRDVGGAPETVSLVISFFFLIDVLLRVYVEGFKV----YFSSKLNIVDACIVVITLVVTMIYAFSDFSGASLIPRVVTFLRSLRILILVRIFRLASQKRELEKVTRRMV</Hsp_qseq>
      <Hsp_hseq>FEYFILSLILINSLALAMFDYSDRDSITQYNNILEQLGVVLTYLFTAECVLKIIGLGFFVGKNSYLRDGWNVVDFAVVITGLV--------EISGGSI------KLKSLRVLRVLRPLRSINAIPSMKKLVGALI</Hsp_hseq>
      <Hsp_midline>F  F L LI+++ + + + D S  +         E + +V+++ F  + +L++   GF V    Y     N+VD  +V+  LV        + SG S+       L+SLR+L ++R  R  +    ++K+   ++</Hsp_midline>
    </Hsp>
  </Hit_hsps>
</Hit>
<Hit>
  <Hit_num>41</Hit_num>
  <Hit_id>gi|403365897|gb|EJY82741.1|</Hit_id>
  <Hit_def>Voltage-gated Ion Channel (VIC) Superfamily [Oxytricha trifallax]</Hit_def>
  <Hit_accession>EJY82741</Hit_accession>
  <Hit_len>2324</Hit_len>
  <Hit_hsps>
    <Hsp>
      <Hsp_num>1</Hsp_num>
      <Hsp_bit-score>31.0224</Hsp_bit-score>
      <Hsp_score>89</Hsp_score>
      <Hsp_evalue>0.0128783</Hsp_evalue>
      <Hsp_query-from>5</Hsp_query-from>
      <Hsp_query-to>127</Hsp_query-to>
      <Hsp_hit-from>616</Hsp_hit-from>
      <Hsp_hit-to>732</Hsp_hit-to>
      <Hsp_query-frame>0</Hsp_query-frame>
      <Hsp_hit-frame>0</Hsp_hit-frame>
      <Hsp_identity>29</Hsp_identity>
      <Hsp_positive>66</Hsp_positive>
      <Hsp_gaps>6</Hsp_gaps>
      <Hsp_align-len>123</Hsp_align-len>
      <Hsp_qseq>FRVFGLVLIILDIIMVIVDLSLSEKSRDVGGAPETVSLVISFFFLIDVLLRVYVEGFKVYFSSKLNIVDACIVVITLVVTMIYAFSDFSGASLIPRVVTFLRSLRILILVRIFRLASQKRELE</Hsp_qseq>
      <Hsp_hseq>FSLFILLLILMNTVILSLDRYPIEQ--DEFAFLESFNDFLTFAFAGEMVIKLIGLGPKGYAQDKFNIFD-CLIVVFSIAEILLQFTELGKGFTSSGAISAFRAIRLL---RVFKLARSWKRME</Hsp_hseq>
      <Hsp_midline>F +F L+LI+++ +++ +D    E+  D     E+ +  ++F F  ++++++   G K Y   K NI D C++V+  +  ++  F++          ++  R++R+L   R+F+LA   + +E</Hsp_midline>
    </Hsp>
    <Hsp>
      <Hsp_num>2</Hsp_num>
      <Hsp_bit-score>29.5279</Hsp_bit-score>
      <Hsp_score>85</Hsp_score>
      <Hsp_evalue>0.0362861</Hsp_evalue>
      <Hsp_query-from>4</Hsp_query-from>
      <Hsp_query-to>127</Hsp_query-to>
      <Hsp_hit-from>1051</Hsp_hit-from>
      <Hsp_hit-to>1169</Hsp_hit-to>
      <Hsp_query-frame>0</Hsp_query-frame>
      <Hsp_hit-frame>0</Hsp_hit-frame>
      <Hsp_identity>32</Hsp_identity>
      <Hsp_positive>61</Hsp_positive>
      <Hsp_gaps>15</Hsp_gaps>
      <Hsp_align-len>129</Hsp_align-len>
      <Hsp_qseq>GFRVFGLVLIILDIIMVIVDLSLSEKSRDVGGAPETVSLVISFFFLIDVLLRVYVEGFKV-----YFSSKLNIVDACIVVITLVVTMIYAFSDFSGASLIPRVVTFLRSLRILILVRIFRLASQKRELE</Hsp_qseq>
      <Hsp_hseq>GFDPFILVVITLTTVALALDNPLNDPKGKLTQILSIVDIIFTSVFIAEFVAKIITYGFAINGKQSYIINPWNALDFIIVVFSLVSIVPSGGIDFK----------FMKSIRMLRVVRPLRVISRNQGLK</Hsp_hseq>
      <Hsp_midline>GF  F LV+I L  + + +D  L++    +      V ++ +  F+ + + ++   GF +     Y  +  N +D  IVV +LV  +     DF           F++S+R+L +VR  R+ S+ + L+</Hsp_midline>
    </Hsp>
    <Hsp>
      <Hsp_num>3</Hsp_num>
      <Hsp_bit-score>27.664</Hsp_bit-score>
      <Hsp_score>80</Hsp_score>
      <Hsp_evalue>0.132081</Hsp_evalue>
      <Hsp_query-from>5</Hsp_query-from>
      <Hsp_query-to>134</Hsp_query-to>
      <Hsp_hit-from>1372</Hsp_hit-from>
      <Hsp_hit-to>1492</Hsp_hit-to>
      <Hsp_query-frame>0</Hsp_query-frame>
      <Hsp_hit-frame>0</Hsp_hit-frame>
      <Hsp_identity>33</Hsp_identity>
      <Hsp_positive>67</Hsp_positive>
      <Hsp_gaps>11</Hsp_gaps>
      <Hsp_align-len>131</Hsp_align-len>
      <Hsp_qseq>FRVFGLVLIILDIIMVIVDLSLSEKSRDVGGAPETVSLVISFFFLIDVLLRVYVEGFKVYFSSKLNIVDACIVVITLVVTMIYAFSDFS-GASLIPRVVTFLRSLRILILVRIFRLASQKRELEKVTRRMV</Hsp_qseq>
      <Hsp_hseq>FDLFILLCIISNTICLGIEWY--NQPYDVNFVLDMINYGFAIIFTIEFIMKLIAQGYKDYYTQGWNVLDFFVVLGTIVSVFITFFTSSNFGAS-----TTLIRSIRI---GRVLKIVSKAGFLRKIFNTFV</Hsp_hseq>
      <Hsp_midline>F +F L+ II + I + ++     +  DV    + ++   +  F I+ ++++  +G+K Y++   N++D  +V+ T+V   I  F+  + GAS      T +RS+RI    R+ ++ S+   L K+    V</Hsp_midline>
    </Hsp>
  </Hit_hsps>
</Hit>
<Hit>
  <Hit_num>42</Hit_num>
  <Hit_id>gi|403365010|gb|EJY82279.1|</Hit_id>
  <Hit_def>Voltage-gated Ion Channel (VIC) Superfamily [Oxytricha trifallax]</Hit_def>
  <Hit_accession>EJY82279</Hit_accession>
  <Hit_len>2023</Hit_len>
  <Hit_hsps>
    <Hsp>
      <Hsp_num>1</Hsp_num>
      <Hsp_bit-score>31.0224</Hsp_bit-score>
      <Hsp_score>89</Hsp_score>
      <Hsp_evalue>0.0128783</Hsp_evalue>
      <Hsp_query-from>9</Hsp_query-from>
      <Hsp_query-to>131</Hsp_query-to>
      <Hsp_hit-from>924</Hsp_hit-from>
      <Hsp_hit-to>1039</Hsp_hit-to>
      <Hsp_query-frame>0</Hsp_query-frame>
      <Hsp_hit-frame>0</Hsp_hit-frame>
      <Hsp_identity>31</Hsp_identity>
      <Hsp_positive>66</Hsp_positive>
      <Hsp_gaps>11</Hsp_gaps>
      <Hsp_align-len>125</Hsp_align-len>
      <Hsp_qseq>GLVLIILDIIMVIVDLSLSEKSRDVGGAPETVSLVISFFFLIDVLLRVYVEGFKVYFSSKLNIVDACIVVITLVVTMI--YAFSDFSGASLIPRVVTFLRSLRILILVRIFRLASQKRELEKVTR</Hsp_qseq>
      <Hsp_hseq>GFISFAIVVNTVILSLDKYPENVELNSKLENVNILFTVTFISEMLIKMIGLGLKSYFIDPFNSFD-CLIVLSSVIDLFVSYLLSSSNGGAF-----TALRAFRLL---RIFKLAKSWKKLQQLLK</Hsp_hseq>
      <Hsp_midline>G +   + +  VI+ L    ++ ++    E V+++ +  F+ ++L+++   G K YF    N  D C++V++ V+ +   Y  S  +G +      T LR+ R+L   RIF+LA   ++L+++ +</Hsp_midline>
    </Hsp>
    <Hsp>
      <Hsp_num>2</Hsp_num>
      <Hsp_bit-score>25.0633</Hsp_bit-score>
      <Hsp_score>73</Hsp_score>
      <Hsp_evalue>0.801177</Hsp_evalue>
      <Hsp_query-from>5</Hsp_query-from>
      <Hsp_query-to>129</Hsp_query-to>
      <Hsp_hit-from>1606</Hsp_hit-from>
      <Hsp_hit-to>1720</Hsp_hit-to>
      <Hsp_query-frame>0</Hsp_query-frame>
      <Hsp_hit-frame>0</Hsp_hit-frame>
      <Hsp_identity>30</Hsp_identity>
      <Hsp_positive>61</Hsp_positive>
      <Hsp_gaps>10</Hsp_gaps>
      <Hsp_align-len>125</Hsp_align-len>
      <Hsp_qseq>FRVFGLVLIILDIIMVIVDLSLSEKSRDVGGAPETVSLVISFFFLIDVLLRVYVEGFKVYFSSKLNIVDACIVVITLVVTMIYAFSDFSGASLIPRVVTFLRSLRILILVRIFRLASQKRELEKV</Hsp_qseq>
      <Hsp_hseq>FDVFIFICILLNTL--ILTLKWYQQPASLDYATDIINYIFTAIFAMEAVIKITALG-RSYFRDGWNIFDFVIVMGSFLSVFLTAFTSLS----LGGATTIIRAFRI---SRVFRLVKKAQSLRLV</Hsp_hseq>
      <Hsp_midline>F VF  + I+L+ +  I+ L   ++   +  A + ++ + +  F ++ ++++   G + YF    NI D  IV+ + +   + AF+  S    +    T +R+ RI    R+FRL  + + L  V</Hsp_midline>
    </Hsp>
  </Hit_hsps>
</Hit>
<Hit>
  <Hit_num>43</Hit_num>
  <Hit_id>gi|403357522|gb|EJY78389.1|</Hit_id>
  <Hit_def>Voltage-gated ion channel superfamily [Oxytricha trifallax]</Hit_def>
  <Hit_accession>EJY78389</Hit_accession>
  <Hit_len>2648</Hit_len>
  <Hit_hsps>
    <Hsp>
      <Hsp_num>1</Hsp_num>
      <Hsp_bit-score>31.0224</Hsp_bit-score>
      <Hsp_score>89</Hsp_score>
      <Hsp_evalue>0.0128783</Hsp_evalue>
      <Hsp_query-from>9</Hsp_query-from>
      <Hsp_query-to>131</Hsp_query-to>
      <Hsp_hit-from>924</Hsp_hit-from>
      <Hsp_hit-to>1039</Hsp_hit-to>
      <Hsp_query-frame>0</Hsp_query-frame>
      <Hsp_hit-frame>0</Hsp_hit-frame>
      <Hsp_identity>31</Hsp_identity>
      <Hsp_positive>66</Hsp_positive>
      <Hsp_gaps>11</Hsp_gaps>
      <Hsp_align-len>125</Hsp_align-len>
      <Hsp_qseq>GLVLIILDIIMVIVDLSLSEKSRDVGGAPETVSLVISFFFLIDVLLRVYVEGFKVYFSSKLNIVDACIVVITLVVTMI--YAFSDFSGASLIPRVVTFLRSLRILILVRIFRLASQKRELEKVTR</Hsp_qseq>
      <Hsp_hseq>GFISFAIVVNTVILSLDKYPENVELNSKLENVNILFTVTFISEMLIKMIGLGLKSYFIDPFNSFD-CLIVLSSVIDLFVSYLLSSSNGGAF-----TALRAFRLL---RIFKLAKSWKKLQQLLK</Hsp_hseq>
      <Hsp_midline>G +   + +  VI+ L    ++ ++    E V+++ +  F+ ++L+++   G K YF    N  D C++V++ V+ +   Y  S  +G +      T LR+ R+L   RIF+LA   ++L+++ +</Hsp_midline>
    </Hsp>
    <Hsp>
      <Hsp_num>2</Hsp_num>
      <Hsp_bit-score>25.4341</Hsp_bit-score>
      <Hsp_score>74</Hsp_score>
      <Hsp_evalue>0.619576</Hsp_evalue>
      <Hsp_query-from>5</Hsp_query-from>
      <Hsp_query-to>129</Hsp_query-to>
      <Hsp_hit-from>1606</Hsp_hit-from>
      <Hsp_hit-to>1720</Hsp_hit-to>
      <Hsp_query-frame>0</Hsp_query-frame>
      <Hsp_hit-frame>0</Hsp_hit-frame>
      <Hsp_identity>29</Hsp_identity>
      <Hsp_positive>61</Hsp_positive>
      <Hsp_gaps>10</Hsp_gaps>
      <Hsp_align-len>125</Hsp_align-len>
      <Hsp_qseq>FRVFGLVLIILDIIMVIVDLSLSEKSRDVGGAPETVSLVISFFFLIDVLLRVYVEGFKVYFSSKLNIVDACIVVITLVVTMIYAFSDFSGASLIPRVVTFLRSLRILILVRIFRLASQKRELEKV</Hsp_qseq>
      <Hsp_hseq>FDVFIFICILLNTL--VLTLKWYQQPASLDYATDIINYIFTAIFAMEAVIKITALG-RAYFRDGWNIFDFVIVMGSFLSVFLTAFTSLS----LGGATTIIRAFRI---SRVFRLVKKAQSLRLV</Hsp_hseq>
      <Hsp_midline>F VF  + I+L+ +  ++ L   ++   +  A + ++ + +  F ++ ++++   G + YF    NI D  IV+ + +   + AF+  S    +    T +R+ RI    R+FRL  + + L  V</Hsp_midline>
    </Hsp>
  </Hit_hsps>
</Hit>
<Hit>
  <Hit_num>44</Hit_num>
  <Hit_id>gi|403333648|gb|EJY65938.1|</Hit_id>
  <Hit_def>Voltage-gated Ion Channel (VIC) Superfamily [Oxytricha trifallax]</Hit_def>
  <Hit_accession>EJY65938</Hit_accession>
  <Hit_len>2324</Hit_len>
  <Hit_hsps>
    <Hsp>
      <Hsp_num>1</Hsp_num>
      <Hsp_bit-score>31.0224</Hsp_bit-score>
      <Hsp_score>89</Hsp_score>
      <Hsp_evalue>0.0128783</Hsp_evalue>
      <Hsp_query-from>5</Hsp_query-from>
      <Hsp_query-to>127</Hsp_query-to>
      <Hsp_hit-from>616</Hsp_hit-from>
      <Hsp_hit-to>732</Hsp_hit-to>
      <Hsp_query-frame>0</Hsp_query-frame>
      <Hsp_hit-frame>0</Hsp_hit-frame>
      <Hsp_identity>29</Hsp_identity>
      <Hsp_positive>66</Hsp_positive>
      <Hsp_gaps>6</Hsp_gaps>
      <Hsp_align-len>123</Hsp_align-len>
      <Hsp_qseq>FRVFGLVLIILDIIMVIVDLSLSEKSRDVGGAPETVSLVISFFFLIDVLLRVYVEGFKVYFSSKLNIVDACIVVITLVVTMIYAFSDFSGASLIPRVVTFLRSLRILILVRIFRLASQKRELE</Hsp_qseq>
      <Hsp_hseq>FSLFILLLILMNTVILSLDRYPIEQ--DEFAFLESFNDFLTFAFAGEMVIKLIGLGPKGYAQDKFNIFD-CLIVVFSIAEILLQFTELGKGFTSSGAISAFRAIRLL---RVFKLARSWKRME</Hsp_hseq>
      <Hsp_midline>F +F L+LI+++ +++ +D    E+  D     E+ +  ++F F  ++++++   G K Y   K NI D C++V+  +  ++  F++          ++  R++R+L   R+F+LA   + +E</Hsp_midline>
    </Hsp>
    <Hsp>
      <Hsp_num>2</Hsp_num>
      <Hsp_bit-score>29.9013</Hsp_bit-score>
      <Hsp_score>86</Hsp_score>
      <Hsp_evalue>0.0280123</Hsp_evalue>
      <Hsp_query-from>5</Hsp_query-from>
      <Hsp_query-to>134</Hsp_query-to>
      <Hsp_hit-from>1372</Hsp_hit-from>
      <Hsp_hit-to>1492</Hsp_hit-to>
      <Hsp_query-frame>0</Hsp_query-frame>
      <Hsp_hit-frame>0</Hsp_hit-frame>
      <Hsp_identity>34</Hsp_identity>
      <Hsp_positive>68</Hsp_positive>
      <Hsp_gaps>11</Hsp_gaps>
      <Hsp_align-len>131</Hsp_align-len>
      <Hsp_qseq>FRVFGLVLIILDIIMVIVDLSLSEKSRDVGGAPETVSLVISFFFLIDVLLRVYVEGFKVYFSSKLNIVDACIVVITLVVTMIYAFSDFS-GASLIPRVVTFLRSLRILILVRIFRLASQKRELEKVTRRMV</Hsp_qseq>
      <Hsp_hseq>FELFILLCIIMNTICLGIEWY--NQPFDVNFVLDMINYGFAIIFTIEFIMKLIAQGYKDYYTQGWNILDFFVVLGTIVSVFITFFTSSNFGAS-----TTLIRSIRI---GRVLKIVSKAGFLRKIFNTFV</Hsp_hseq>
      <Hsp_midline>F +F L+ II++ I + ++     +  DV    + ++   +  F I+ ++++  +G+K Y++   NI+D  +V+ T+V   I  F+  + GAS      T +RS+RI    R+ ++ S+   L K+    V</Hsp_midline>
    </Hsp>
    <Hsp>
      <Hsp_num>3</Hsp_num>
      <Hsp_bit-score>29.5279</Hsp_bit-score>
      <Hsp_score>85</Hsp_score>
      <Hsp_evalue>0.0362861</Hsp_evalue>
      <Hsp_query-from>4</Hsp_query-from>
      <Hsp_query-to>127</Hsp_query-to>
      <Hsp_hit-from>1051</Hsp_hit-from>
      <Hsp_hit-to>1169</Hsp_hit-to>
      <Hsp_query-frame>0</Hsp_query-frame>
      <Hsp_hit-frame>0</Hsp_hit-frame>
      <Hsp_identity>32</Hsp_identity>
      <Hsp_positive>62</Hsp_positive>
      <Hsp_gaps>15</Hsp_gaps>
      <Hsp_align-len>129</Hsp_align-len>
      <Hsp_qseq>GFRVFGLVLIILDIIMVIVDLSLSEKSRDVGGAPETVSLVISFFFLIDVLLRVYVEGFKV-----YFSSKLNIVDACIVVITLVVTMIYAFSDFSGASLIPRVVTFLRSLRILILVRIFRLASQKRELE</Hsp_qseq>
      <Hsp_hseq>GFDPFILVVITLTTVALALDNPLNDPKGKLTQILSIVDIIFTSVFIVEFVAKIITYGFAINGKQSYIINPWNALDFIIVVFSLVSIVPSGGIDFK----------FMKSIRMLRVVRPLRVISRNQGLK</Hsp_hseq>
      <Hsp_midline>GF  F LV+I L  + + +D  L++    +      V ++ +  F+++ + ++   GF +     Y  +  N +D  IVV +LV  +     DF           F++S+R+L +VR  R+ S+ + L+</Hsp_midline>
    </Hsp>
  </Hit_hsps>
</Hit>
<Hit>
  <Hit_num>45</Hit_num>
  <Hit_id>gi|29378321|gb|AAO83842.1|AF484083_1</Hit_id>
  <Hit_def>voltage-dependent non-L-type calcium channel alpha-1 subunit isoform b [Lymnaea stagnalis]</Hit_def>
  <Hit_accession>AAO83842</Hit_accession>
  <Hit_len>1609</Hit_len>
  <Hit_hsps>
    <Hsp>
      <Hsp_num>1</Hsp_num>
      <Hsp_bit-score>31.0224</Hsp_bit-score>
      <Hsp_score>89</Hsp_score>
      <Hsp_evalue>0.0128783</Hsp_evalue>
      <Hsp_query-from>48</Hsp_query-from>
      <Hsp_query-to>126</Hsp_query-to>
      <Hsp_hit-from>519</Hsp_hit-from>
      <Hsp_hit-to>592</Hsp_hit-to>
      <Hsp_query-frame>0</Hsp_query-frame>
      <Hsp_hit-frame>0</Hsp_hit-frame>
      <Hsp_identity>25</Hsp_identity>
      <Hsp_positive>47</Hsp_positive>
      <Hsp_gaps>5</Hsp_gaps>
      <Hsp_align-len>79</Hsp_align-len>
      <Hsp_qseq>FLIDVLLRVYVEGFKVYFSSKLNIVDACIVVITLVVTMIYAFSDFSGASLIPRVVTFLRSLRILILVRIFRLASQKREL</Hsp_qseq>
      <Hsp_hseq>FIFEMSIKMYALGVRMYFQSSFNIFD-CVVIVGSIVEVIW--SEFKRGSSFG--ISVLRALRLLRIFKVTRYWSSLRNL</Hsp_hseq>
      <Hsp_midline>F+ ++ +++Y  G ++YF S  NI D C+V++  +V +I+  S+F   S     ++ LR+LR+L + ++ R  S  R L</Hsp_midline>
    </Hsp>
  </Hit_hsps>
</Hit>
<Hit>
  <Hit_num>46</Hit_num>
  <Hit_id>gi|29378319|gb|AAO83841.1|AF484082_1</Hit_id>
  <Hit_def>voltage-dependent non-L-type calcium channel alpha-1 subunit isoform A [Lymnaea stagnalis]</Hit_def>
  <Hit_accession>AAO83841</Hit_accession>
  <Hit_len>2141</Hit_len>
  <Hit_hsps>
    <Hsp>
      <Hsp_num>1</Hsp_num>
      <Hsp_bit-score>31.0224</Hsp_bit-score>
      <Hsp_score>89</Hsp_score>
      <Hsp_evalue>0.0128783</Hsp_evalue>
      <Hsp_query-from>48</Hsp_query-from>
      <Hsp_query-to>126</Hsp_query-to>
      <Hsp_hit-from>519</Hsp_hit-from>
      <Hsp_hit-to>592</Hsp_hit-to>
      <Hsp_query-frame>0</Hsp_query-frame>
      <Hsp_hit-frame>0</Hsp_hit-frame>
      <Hsp_identity>25</Hsp_identity>
      <Hsp_positive>47</Hsp_positive>
      <Hsp_gaps>5</Hsp_gaps>
      <Hsp_align-len>79</Hsp_align-len>
      <Hsp_qseq>FLIDVLLRVYVEGFKVYFSSKLNIVDACIVVITLVVTMIYAFSDFSGASLIPRVVTFLRSLRILILVRIFRLASQKREL</Hsp_qseq>
      <Hsp_hseq>FIFEMSIKMYALGVRMYFQSSFNIFD-CVVIVGSIVEVIW--SEFKRGSSFG--ISVLRALRLLRIFKVTRYWSSLRNL</Hsp_hseq>
      <Hsp_midline>F+ ++ +++Y  G ++YF S  NI D C+V++  +V +I+  S+F   S     ++ LR+LR+L + ++ R  S  R L</Hsp_midline>
    </Hsp>
  </Hit_hsps>
</Hit>
<Hit>
  <Hit_num>47</Hit_num>
  <Hit_id>gi|918292658|gb|KOF70243.1|</Hit_id>
  <Hit_def>hypothetical protein OCBIM_22003235mg [Octopus bimaculoides]</Hit_def>
  <Hit_accession>KOF70243</Hit_accession>
  <Hit_len>851</Hit_len>
  <Hit_hsps>
    <Hsp>
      <Hsp_num>1</Hsp_num>
      <Hsp_bit-score>30.6485</Hsp_bit-score>
      <Hsp_score>88</Hsp_score>
      <Hsp_evalue>0.0166881</Hsp_evalue>
      <Hsp_query-from>5</Hsp_query-from>
      <Hsp_query-to>119</Hsp_query-to>
      <Hsp_hit-from>522</Hsp_hit-from>
      <Hsp_hit-to>645</Hsp_hit-to>
      <Hsp_query-frame>0</Hsp_query-frame>
      <Hsp_hit-frame>0</Hsp_hit-frame>
      <Hsp_identity>35</Hsp_identity>
      <Hsp_positive>65</Hsp_positive>
      <Hsp_gaps>15</Hsp_gaps>
      <Hsp_align-len>127</Hsp_align-len>
      <Hsp_qseq>FRVFGLVLIILDIIMVIVDLSLS-EKSRDVGGAPETVSLVISF----FFLIDVLLRVYVEGFKVYFSSKLNIVDACIVVITLVVTMIYAF---SDFSGASLIPRVVTFLRSL----RILILVRIFRL</Hsp_qseq>
      <Hsp_hseq>FLYFSMLIACLNVILLTVQLNVQYEKSM---ASTHTLLMAGNFVFLIYYVTEQFLKIWAAGIRRYFSFKGCVYDCGITLILVVVQMVAVVLYGLPFSSEDSYIEGVTSLRNLIRLTNILIIIRLIRI</Hsp_hseq>
      <Hsp_midline>F  F +++  L++I++ V L++  EKS     +  T+ +  +F    +++ +  L+++  G + YFS K  + D  I +I +VV M+        FS        VT LR+L     ILI++R+ R+</Hsp_midline>
    </Hsp>
  </Hit_hsps>
</Hit>
<Hit>
  <Hit_num>48</Hit_num>
  <Hit_id>gi|923126859|ref|XP_013756896.1|</Hit_id>
  <Hit_def>two-pore calcium channel 3 [Thecamonas trahens ATCC 50062] &gt;gi|906557109|gb|KNC50352.1| two-pore calcium channel 3 [Thecamonas trahens ATCC 50062]</Hit_def>
  <Hit_accession>KNC50352</Hit_accession>
  <Hit_len>755</Hit_len>
  <Hit_hsps>
    <Hsp>
      <Hsp_num>1</Hsp_num>
      <Hsp_bit-score>30.6485</Hsp_bit-score>
      <Hsp_score>88</Hsp_score>
      <Hsp_evalue>0.0166881</Hsp_evalue>
      <Hsp_query-from>12</Hsp_query-from>
      <Hsp_query-to>128</Hsp_query-to>
      <Hsp_hit-from>433</Hsp_hit-from>
      <Hsp_hit-to>537</Hsp_hit-to>
      <Hsp_query-frame>0</Hsp_query-frame>
      <Hsp_hit-frame>0</Hsp_hit-frame>
      <Hsp_identity>31</Hsp_identity>
      <Hsp_positive>58</Hsp_positive>
      <Hsp_gaps>14</Hsp_gaps>
      <Hsp_align-len>118</Hsp_align-len>
      <Hsp_qseq>LIILDIIMVIVDLSLSEKSRDVGGAPETVSLVISFFFLIDVLLRVYVEGFKVYFSSKLNIVDACIVVITLV-VTMIYAFSDFSGASLIPRVVTFLRSLRILILVRIFRLASQKRELEK</Hsp_qseq>
      <Hsp_hseq>LIVLNVVLVAVEVS--SQRRHIPQEERTSEMVFSGLFFLEAVCKISAFGADFYFADGWNRFDFLLVSLTLSDIVVSLAFSSF-----------FNNVFRYLLLLRVIRLWTTMGEIKR</Hsp_hseq>
      <Hsp_midline>LI+L++++V V++S   + R +     T  +V S  F ++ + ++   G   YF+   N  D  +V +TL  + +  AFS F           F    R L+L+R+ RL +   E+++</Hsp_midline>
    </Hsp>
  </Hit_hsps>
</Hit>
<Hit>
  <Hit_num>49</Hit_num>
  <Hit_id>gi|9507065|ref|NP_062138.1|</Hit_id>
  <Hit_def>sodium channel protein type 11 subunit alpha [Rattus norvegicus] &gt;gi|56748616|sp|O88457.1|SCNBA_RAT RecName: Full=Sodium channel protein type 11 subunit alpha; AltName: Full=NaN; AltName: Full=Sensory neuron sodium channel 2; AltName: Full=Sodium channel protein type XI subunit alpha; AltName: Full=Voltage-gated sodium channel subunit alpha Nav1.9 &gt;gi|3372615|gb|AAC40199.1| voltage-gated Na channel alpha subunit NaN [Rattus norvegicus] &gt;gi|4741729|emb|CAB41850.1| voltage-gated sodium channel alpha subunit [Rattus norvegicus]</Hit_def>
  <Hit_accession>NP_062138</Hit_accession>
  <Hit_len>1765</Hit_len>
  <Hit_hsps>
    <Hsp>
      <Hsp_num>1</Hsp_num>
      <Hsp_bit-score>30.6485</Hsp_bit-score>
      <Hsp_score>88</Hsp_score>
      <Hsp_evalue>0.0166881</Hsp_evalue>
      <Hsp_query-from>5</Hsp_query-from>
      <Hsp_query-to>118</Hsp_query-to>
      <Hsp_hit-from>1348</Hsp_hit-from>
      <Hsp_hit-to>1460</Hsp_hit-to>
      <Hsp_query-frame>0</Hsp_query-frame>
      <Hsp_hit-frame>0</Hsp_hit-frame>
      <Hsp_identity>34</Hsp_identity>
      <Hsp_positive>65</Hsp_positive>
      <Hsp_gaps>5</Hsp_gaps>
      <Hsp_align-len>116</Hsp_align-len>
      <Hsp_qseq>FRVFGLVLIILDIIMVIVDLSLSEKSRDVGGAPETVSLVISFFFLIDVLLRVYVEGFKVYFSSKLNIVDACIVVITLVVTMIYAF--SDFSGASLIPRVVTFLRSLRILILVRIFR</Hsp_qseq>
      <Hsp_hseq>FDVIILGLIVLNMIIMMAESA--DQPKDVKKTFDILNIAFVVIFTIECLIKVFALR-QHYFTNGWNLFDCVVVVLSIISTLVSRLEDSDISFPPTLFRVVRLARIGRILRLVRAAR</Hsp_hseq>
      <Hsp_midline>F V  L LI+L++I+++ + +  ++ +DV    + +++     F I+ L++V+    + YF++  N+ D  +VV++++ T++     SD S    + RVV   R  RIL LVR  R</Hsp_midline>
    </Hsp>
  </Hit_hsps>
</Hit>
<Hit>
  <Hit_num>50</Hit_num>
  <Hit_id>gi|196001383|ref|XP_002110559.1|</Hit_id>
  <Hit_def>hypothetical protein TRIADDRAFT_54699 [Trichoplax adhaerens] &gt;gi|190586510|gb|EDV26563.1| hypothetical protein TRIADDRAFT_54699 [Trichoplax adhaerens]</Hit_def>
  <Hit_accession>EDV26563</Hit_accession>
  <Hit_len>1816</Hit_len>
  <Hit_hsps>
    <Hsp>
      <Hsp_num>1</Hsp_num>
      <Hsp_bit-score>30.6485</Hsp_bit-score>
      <Hsp_score>88</Hsp_score>
      <Hsp_evalue>0.0166881</Hsp_evalue>
      <Hsp_query-from>6</Hsp_query-from>
      <Hsp_query-to>133</Hsp_query-to>
      <Hsp_hit-from>1461</Hsp_hit-from>
      <Hsp_hit-to>1578</Hsp_hit-to>
      <Hsp_query-frame>0</Hsp_query-frame>
      <Hsp_hit-frame>0</Hsp_hit-frame>
      <Hsp_identity>35</Hsp_identity>
      <Hsp_positive>69</Hsp_positive>
      <Hsp_gaps>18</Hsp_gaps>
      <Hsp_align-len>132</Hsp_align-len>
      <Hsp_qseq>RVF-GLVLIIL---DIIMVIVDLSLSEKSRDVGGAPETVSLVISFFFLIDVLLRVYVEGFKVYFSSKLNIVDACIVVITLVVTMIYAFSDFSGASLIPRVVTFLRSLRILILVRIFRLASQKRELEKVTRRM</Hsp_qseq>
      <Hsp_hseq>RVFEGIILLLIFASSVILALEDAYILQR-QDLARAIEALNVFFAIAFTVEMVLKWIGLGFVAYFTNPWNLLDASIVAISLV-------------TIILRNLAAFRSLRTLRALRPLRAVSHWEGMKVVVNAL</Hsp_hseq>
      <Hsp_midline>RVF G++L+++    +I+ + D  + ++ +D+  A E +++  +  F ++++L+    GF  YF++  N++DA IV I+LV             ++I R +   RSLR L  +R  R  S    ++ V   +</Hsp_midline>
    </Hsp>
  </Hit_hsps>
</Hit>
<Hit>
  <Hit_num>51</Hit_num>
  <Hit_id>gi|607354125|gb|EZA48788.1|</Hit_id>
  <Hit_def>Voltage-dependent T-type calcium channel subunit alpha-1G, partial [Cerapachys biroi]</Hit_def>
  <Hit_accession>EZA48788</Hit_accession>
  <Hit_len>2442</Hit_len>
  <Hit_hsps>
    <Hsp>
      <Hsp_num>1</Hsp_num>
      <Hsp_bit-score>30.6485</Hsp_bit-score>
      <Hsp_score>88</Hsp_score>
      <Hsp_evalue>0.0166881</Hsp_evalue>
      <Hsp_query-from>9</Hsp_query-from>
      <Hsp_query-to>133</Hsp_query-to>
      <Hsp_hit-from>700</Hsp_hit-from>
      <Hsp_hit-to>822</Hsp_hit-to>
      <Hsp_query-frame>0</Hsp_query-frame>
      <Hsp_hit-frame>0</Hsp_hit-frame>
      <Hsp_identity>44</Hsp_identity>
      <Hsp_positive>66</Hsp_positive>
      <Hsp_gaps>6</Hsp_gaps>
      <Hsp_align-len>127</Hsp_align-len>
      <Hsp_qseq>GLVLIILDIIMVIVDLSLSEKSRDVGGAPETVSLVISFFFLIDVLLRVYVEGFKVYFSSKLNIVDACIVVITLVVTMIYAFSD--FSGASLIPRVVTFLRSLRILILVRIFRLASQKRELEKVTRRM</Hsp_qseq>
      <Hsp_hseq>GILLAIL-INTLSMGIEYHNQPEQLTVAVEISNIVFSAIFAVEMLLKVIAEGPFGYISNGFNVFDG-IVVILSVVELCQAFVEERGSGGSSGLSVLRTFRLLRILKLVRF--LPNLRRQLFVMLRTM</Hsp_hseq>
      <Hsp_midline>G++L IL I  + + +    +   +  A E  ++V S  F +++LL+V  EG   Y S+  N+ D  IVVI  VV +  AF +   SG S    V+   R LRIL LVR   L + +R+L  + R M</Hsp_midline>
    </Hsp>
    <Hsp>
      <Hsp_num>2</Hsp_num>
      <Hsp_bit-score>23.5824</Hsp_bit-score>
      <Hsp_score>69</Hsp_score>
      <Hsp_evalue>2.23618</Hsp_evalue>
      <Hsp_query-from>39</Hsp_query-from>
      <Hsp_query-to>135</Hsp_query-to>
      <Hsp_hit-from>1392</Hsp_hit-from>
      <Hsp_hit-to>1487</Hsp_hit-to>
      <Hsp_query-frame>0</Hsp_query-frame>
      <Hsp_hit-frame>0</Hsp_hit-frame>
      <Hsp_identity>25</Hsp_identity>
      <Hsp_positive>53</Hsp_positive>
      <Hsp_gaps>9</Hsp_gaps>
      <Hsp_align-len>101</Hsp_align-len>
      <Hsp_qseq>TVSLVISFFFLIDVLLRV----YVEGFKVYFSSKLNIVDACIVVITLVVTMIYAFSDFSGASLIPRVVTFLRSLRILILVRIFRLASQKRELEKVTRRMVS</Hsp_qseq>
      <Hsp_hseq>SANYIFTAVFAIEMFIKVVATSMLYGPDAYFTSGWNIMDGSLVIISIIDLLMSLLSSSS-----PRIFGILRVFRLLRSLRPLRVINRAPGLKLVVQTLLS</Hsp_hseq>
      <Hsp_midline>+ + + +  F I++ ++V     + G   YF+S  NI+D  +V+I+++  ++   S  S     PR+   LR  R+L  +R  R+ ++   L+ V + ++S</Hsp_midline>
    </Hsp>
  </Hit_hsps>
</Hit>
<Hit>
  <Hit_num>52</Hit_num>
  <Hit_id>gi|669140200|ref|XP_008605668.1|</Hit_id>
  <Hit_def>hypothetical protein, variant [Saprolegnia diclina VS20] &gt;gi|530742582|gb|EQC40824.1| hypothetical protein, variant [Saprolegnia diclina VS20]</Hit_def>
  <Hit_accession>EQC40824</Hit_accession>
  <Hit_len>543</Hit_len>
  <Hit_hsps>
    <Hsp>
      <Hsp_num>1</Hsp_num>
      <Hsp_bit-score>30.6485</Hsp_bit-score>
      <Hsp_score>88</Hsp_score>
      <Hsp_evalue>0.0166881</Hsp_evalue>
      <Hsp_query-from>5</Hsp_query-from>
      <Hsp_query-to>124</Hsp_query-to>
      <Hsp_hit-from>421</Hsp_hit-from>
      <Hsp_hit-to>543</Hsp_hit-to>
      <Hsp_query-frame>0</Hsp_query-frame>
      <Hsp_hit-frame>0</Hsp_hit-frame>
      <Hsp_identity>30</Hsp_identity>
      <Hsp_positive>65</Hsp_positive>
      <Hsp_gaps>3</Hsp_gaps>
      <Hsp_align-len>123</Hsp_align-len>
      <Hsp_qseq>FRVFGLVLIILDIIMVIVDLSLSEKSRDVGGAP---ETVSLVISFFFLIDVLLRVYVEGFKVYFSSKLNIVDACIVVITLVVTMIYAFSDFSGASLIPRVVTFLRSLRILILVRIFRLASQKR</Hsp_qseq>
      <Hsp_hseq>FELFFDALLVINAIVIVIEFTTDIDNFSMSGSWSRWEAVATCFSCLFLLEMLLKLLVLGVREYWYSGKNRFDALITVASLTIDIYAYIPNAYNSHTMVKVLLLVRCLRLLRLIMAVKRYNVKR</Hsp_hseq>
      <Hsp_midline>F +F   L++++ I+++++ +    +  + G+    E V+   S  FL+++LL++ V G + Y+ S  N  DA I V +L + +     +   +  + +V+  +R LR+L L+   +  + KR</Hsp_midline>
    </Hsp>
  </Hit_hsps>
</Hit>
<Hit>
  <Hit_num>53</Hit_num>
  <Hit_id>gi|471221741|ref|XP_004029685.1|</Hit_id>
  <Hit_def>hypothetical protein IMG5_174880, partial [Ichthyophthirius multifiliis] &gt;gi|340501700|gb|EGR28449.1| hypothetical protein IMG5_174880, partial [Ichthyophthirius multifiliis]</Hit_def>
  <Hit_accession>EGR28449</Hit_accession>
  <Hit_len>753</Hit_len>
  <Hit_hsps>
    <Hsp>
      <Hsp_num>1</Hsp_num>
      <Hsp_bit-score>30.6485</Hsp_bit-score>
      <Hsp_score>88</Hsp_score>
      <Hsp_evalue>0.0166881</Hsp_evalue>
      <Hsp_query-from>5</Hsp_query-from>
      <Hsp_query-to>134</Hsp_query-to>
      <Hsp_hit-from>435</Hsp_hit-from>
      <Hsp_hit-to>560</Hsp_hit-to>
      <Hsp_query-frame>0</Hsp_query-frame>
      <Hsp_hit-frame>0</Hsp_hit-frame>
      <Hsp_identity>32</Hsp_identity>
      <Hsp_positive>68</Hsp_positive>
      <Hsp_gaps>4</Hsp_gaps>
      <Hsp_align-len>130</Hsp_align-len>
      <Hsp_qseq>FRVFGLVLIILDIIMVIVDLSLSEKSRDVGGAPETVSLVISFFFLIDVLLRVYVEGFKVYFSSKLNIVDACIVVITLVVTMIYAFSDFSGASLIPRVVTFLRSLRILILVRIFRLASQKRELEKVTRRMV</Hsp_qseq>
      <Hsp_hseq>FDAFIMLCIVLNIISMAVDYEGS--TLEYNQALEQINLVFTSIFMIELVFKLIALGFKGYWISSWNRFDLFIVLSSILDLILNSMG--NSMSFLRVGPQLARIMRVMRVSRLLKLVKTMQGLQKLIETLV</Hsp_hseq>
      <Hsp_midline>F  F ++ I+L+II + VD   S  + +   A E ++LV +  F+I+++ ++   GFK Y+ S  N  D  IV+ +++  ++ +    +  S +       R +R++ + R+ +L    + L+K+   +V</Hsp_midline>
    </Hsp>
  </Hit_hsps>
</Hit>
<Hit>
  <Hit_num>54</Hit_num>
  <Hit_id>gi|332020605|gb|EGI61013.1|</Hit_id>
  <Hit_def>Voltage-dependent T-type calcium channel subunit alpha-1G [Acromyrmex echinatior]</Hit_def>
  <Hit_accession>EGI61013</Hit_accession>
  <Hit_len>2328</Hit_len>
  <Hit_hsps>
    <Hsp>
      <Hsp_num>1</Hsp_num>
      <Hsp_bit-score>30.6485</Hsp_bit-score>
      <Hsp_score>88</Hsp_score>
      <Hsp_evalue>0.0166881</Hsp_evalue>
      <Hsp_query-from>9</Hsp_query-from>
      <Hsp_query-to>133</Hsp_query-to>
      <Hsp_hit-from>603</Hsp_hit-from>
      <Hsp_hit-to>723</Hsp_hit-to>
      <Hsp_query-frame>0</Hsp_query-frame>
      <Hsp_hit-frame>0</Hsp_hit-frame>
      <Hsp_identity>38</Hsp_identity>
      <Hsp_positive>66</Hsp_positive>
      <Hsp_gaps>4</Hsp_gaps>
      <Hsp_align-len>125</Hsp_align-len>
      <Hsp_qseq>GLVLIILDIIMVIVDLSLSEKSRDVGGAPETVSLVISFFFLIDVLLRVYVEGFKVYFSSKLNIVDACIVVITLVVTMIYAFSDFSGASLIPRVVTFLRSLRILILVRIFRLASQKRELEKVTRRM</Hsp_qseq>
      <Hsp_hseq>GILLAIL-INTLSMGIEYHNQPEQLTVAVEISNIVFSAIFAVEMLLKIIAEGPFGYISNGFNVFDGIVVVLSVVELCQSVVEERGGSSGLSVLRTF-RLLRILKLVRF--LPNLRRQLFVMLRTM</Hsp_hseq>
      <Hsp_midline>G++L IL I  + + +    +   +  A E  ++V S  F +++LL++  EG   Y S+  N+ D  +VV+++V        +  G+S +  + TF R LRIL LVR   L + +R+L  + R M</Hsp_midline>
    </Hsp>
    <Hsp>
      <Hsp_num>2</Hsp_num>
      <Hsp_bit-score>23.9522</Hsp_bit-score>
      <Hsp_score>70</Hsp_score>
      <Hsp_evalue>1.73053</Hsp_evalue>
      <Hsp_query-from>39</Hsp_query-from>
      <Hsp_query-to>135</Hsp_query-to>
      <Hsp_hit-from>1294</Hsp_hit-from>
      <Hsp_hit-to>1389</Hsp_hit-to>
      <Hsp_query-frame>0</Hsp_query-frame>
      <Hsp_hit-frame>0</Hsp_hit-frame>
      <Hsp_identity>26</Hsp_identity>
      <Hsp_positive>52</Hsp_positive>
      <Hsp_gaps>9</Hsp_gaps>
      <Hsp_align-len>101</Hsp_align-len>
      <Hsp_qseq>TVSLVISFFFLIDVLLRV----YVEGFKVYFSSKLNIVDACIVVITLVVTMIYAFSDFSGASLIPRVVTFLRSLRILILVRIFRLASQKRELEKVTRRMVS</Hsp_qseq>
      <Hsp_hseq>TANYIFTAVFAIEMFIKVVATSMLYGPDAYFTSGWNIMDGSLVIISIIDLSMSLLSSSS-----PRIFGILRVFRLLRSLRPLRVINRAPGLKLVVQTLLS</Hsp_hseq>
      <Hsp_midline>T + + +  F I++ ++V     + G   YF+S  NI+D  +V+I+++   +   S  S     PR+   LR  R+L  +R  R+ ++   L+ V + ++S</Hsp_midline>
    </Hsp>
    <Hsp>
      <Hsp_num>3</Hsp_num>
      <Hsp_bit-score>22.8436</Hsp_bit-score>
      <Hsp_score>67</Hsp_score>
      <Hsp_evalue>3.73174</Hsp_evalue>
      <Hsp_query-from>18</Hsp_query-from>
      <Hsp_query-to>119</Hsp_query-to>
      <Hsp_hit-from>1582</Hsp_hit-from>
      <Hsp_hit-to>1686</Hsp_hit-to>
      <Hsp_query-frame>0</Hsp_query-frame>
      <Hsp_hit-frame>0</Hsp_hit-frame>
      <Hsp_identity>22</Hsp_identity>
      <Hsp_positive>55</Hsp_positive>
      <Hsp_gaps>11</Hsp_gaps>
      <Hsp_align-len>109</Hsp_align-len>
      <Hsp_qseq>IMVIVDLSLSEKSRDVGGAPETVSLVISFF-------FLIDVLLRVYVEGFKVYFSSKLNIVDACIVVITLVVTMIYAFSDFSGASLIPRVVTFLRSLRILILVRIFRL</Hsp_qseq>
      <Hsp_hseq>IAAVIGLNVVTMAMEFYMMPKALTYALKIFNYFFTAVFILESLMKLVALGIQLYLKDKWNQLDVGIVILSVVGIVLEEVE----SKIIPINPTIIRVMRVLRIARVLKL</Hsp_hseq>
      <Hsp_midline>I  ++ L++   + +    P+ ++  +  F       F+++ L+++   G ++Y   K N +D  IV++++V  ++        + +IP   T +R +R+L + R+ +L</Hsp_midline>
    </Hsp>
  </Hit_hsps>
</Hit>
<Hit>
  <Hit_num>55</Hit_num>
  <Hit_id>gi|317419137|emb|CBN81174.1|</Hit_id>
  <Hit_def>T calcium channel alpha 1G subunit variant 88 [Dicentrarchus labrax]</Hit_def>
  <Hit_accession>CBN81174</Hit_accession>
  <Hit_len>2189</Hit_len>
  <Hit_hsps>
    <Hsp>
      <Hsp_num>1</Hsp_num>
      <Hsp_bit-score>30.6485</Hsp_bit-score>
      <Hsp_score>88</Hsp_score>
      <Hsp_evalue>0.0166881</Hsp_evalue>
      <Hsp_query-from>11</Hsp_query-from>
      <Hsp_query-to>126</Hsp_query-to>
      <Hsp_hit-from>1546</Hsp_hit-from>
      <Hsp_hit-to>1661</Hsp_hit-to>
      <Hsp_query-frame>0</Hsp_query-frame>
      <Hsp_hit-frame>0</Hsp_hit-frame>
      <Hsp_identity>19</Hsp_identity>
      <Hsp_positive>62</Hsp_positive>
      <Hsp_gaps>0</Hsp_gaps>
      <Hsp_align-len>116</Hsp_align-len>
      <Hsp_qseq>VLIILDIIMVIVDLSLSEKSRDVGGAPETVSLVISFFFLIDVLLRVYVEGFKVYFSSKLNIVDACIVVITLVVTMIYAFSDFSGASLIPRVVTFLRSLRILILVRIFRLASQKREL</Hsp_qseq>
      <Hsp_hseq>ITIVIGLNVIAMSMEHYQQPKELTKALKICNYIFTVIFVLESVFKLVAFGFRGFFKDKWNQLDLAIVLLSIMGITLEEIEVNASRHINPTIIRIMRVLRIARVLKLLKMAVGMRAL</Hsp_hseq>
      <Hsp_midline>+ I++ + ++ + +   ++ +++  A +  + + +  F+++ + ++   GF+ +F  K N +D  IV+++++   +      +   + P ++  +R LRI  ++++ ++A   R L</Hsp_midline>
    </Hsp>
    <Hsp>
      <Hsp_num>2</Hsp_num>
      <Hsp_bit-score>25.8052</Hsp_bit-score>
      <Hsp_score>75</Hsp_score>
      <Hsp_evalue>0.479058</Hsp_evalue>
      <Hsp_query-from>10</Hsp_query-from>
      <Hsp_query-to>138</Hsp_query-to>
      <Hsp_hit-from>1223</Hsp_hit-from>
      <Hsp_hit-to>1350</Hsp_hit-to>
      <Hsp_query-frame>0</Hsp_query-frame>
      <Hsp_hit-frame>0</Hsp_hit-frame>
      <Hsp_identity>30</Hsp_identity>
      <Hsp_positive>67</Hsp_positive>
      <Hsp_gaps>9</Hsp_gaps>
      <Hsp_align-len>133</Hsp_align-len>
      <Hsp_qseq>LVLIILDIIMVIVDLSLSEKSRDVGGAPETVSLVISFFFLIDVLLRVYVEGF----KVYFSSKLNIVDACIVVITLVVTMIYAFSDFSGASLIPRVVTFLRSLRILILVRIFRLASQKRELEKVTRRMVSENK</Hsp_qseq>
      <Hsp_hseq>LVIIFLNCITIAMERPHIDPTSAERIFLKLSNYIFTAIFVAEMTLKIVALGWCFGEKAYLKSSWNVLDGMLVTISVIDILVFLISN-SGT----KILGMLRVLRLLRTLRPLRVISRAPGLKLVVETLMSSLK</Hsp_hseq>
      <Hsp_midline>LV+I L+ I + ++    + +       +  + + +  F+ ++ L++   G+    K Y  S  N++D  +V I+++  +++  S+ SG     +++  LR LR+L  +R  R+ S+   L+ V   ++S  K</Hsp_midline>
    </Hsp>
  </Hit_hsps>
</Hit>
<Hit>
  <Hit_num>56</Hit_num>
  <Hit_id>gi|307213880|gb|EFN89141.1|</Hit_id>
  <Hit_def>Voltage-dependent T-type calcium channel subunit alpha-1H [Harpegnathos saltator]</Hit_def>
  <Hit_accession>EFN89141</Hit_accession>
  <Hit_len>2606</Hit_len>
  <Hit_hsps>
    <Hsp>
      <Hsp_num>1</Hsp_num>
      <Hsp_bit-score>30.6485</Hsp_bit-score>
      <Hsp_score>88</Hsp_score>
      <Hsp_evalue>0.0166881</Hsp_evalue>
      <Hsp_query-from>9</Hsp_query-from>
      <Hsp_query-to>133</Hsp_query-to>
      <Hsp_hit-from>833</Hsp_hit-from>
      <Hsp_hit-to>953</Hsp_hit-to>
      <Hsp_query-frame>0</Hsp_query-frame>
      <Hsp_hit-frame>0</Hsp_hit-frame>
      <Hsp_identity>39</Hsp_identity>
      <Hsp_positive>65</Hsp_positive>
      <Hsp_gaps>4</Hsp_gaps>
      <Hsp_align-len>125</Hsp_align-len>
      <Hsp_qseq>GLVLIILDIIMVIVDLSLSEKSRDVGGAPETVSLVISFFFLIDVLLRVYVEGFKVYFSSKLNIVDACIVVITLVVTMIYAFSDFSGASLIPRVVTFLRSLRILILVRIFRLASQKRELEKVTRRM</Hsp_qseq>
      <Hsp_hseq>GILLAIL-INTLSMGIEYHNQPEQLTVAVEISNIVFSAIFAVEMLLKIIAEGPFGYISNGFNVFDGIVVVLS-VVELCQAVVEERGGSSGLSVLRTFRLLRILKLVRF--LPNLRRQLFVMLRTM</Hsp_hseq>
      <Hsp_midline>G++L IL I  + + +    +   +  A E  ++V S  F +++LL++  EG   Y S+  N+ D  +VV++ VV +  A  +  G S    V+   R LRIL LVR   L + +R+L  + R M</Hsp_midline>
    </Hsp>
    <Hsp>
      <Hsp_num>2</Hsp_num>
      <Hsp_bit-score>25.0633</Hsp_bit-score>
      <Hsp_score>73</Hsp_score>
      <Hsp_evalue>0.801177</Hsp_evalue>
      <Hsp_query-from>39</Hsp_query-from>
      <Hsp_query-to>135</Hsp_query-to>
      <Hsp_hit-from>1524</Hsp_hit-from>
      <Hsp_hit-to>1619</Hsp_hit-to>
      <Hsp_query-frame>0</Hsp_query-frame>
      <Hsp_hit-frame>0</Hsp_hit-frame>
      <Hsp_identity>26</Hsp_identity>
      <Hsp_positive>51</Hsp_positive>
      <Hsp_gaps>9</Hsp_gaps>
      <Hsp_align-len>101</Hsp_align-len>
      <Hsp_qseq>TVSLVISFFFLIDVLLRVYVEGF----KVYFSSKLNIVDACIVVITLVVTMIYAFSDFSGASLIPRVVTFLRSLRILILVRIFRLASQKRELEKVTRRMVS</Hsp_qseq>
      <Hsp_hseq>TANYIFTGVFAIEMFIKVVATGMLYGSDAYFTSGWNIMDGSLVIISIIDLSMSLLSSSS-----PRIFGILRVFRLLRSLRPLRVINRAPGLKLVVQTLLS</Hsp_hseq>
      <Hsp_midline>T + + +  F I++ ++V   G       YF+S  NI+D  +V+I+++   +   S  S     PR+   LR  R+L  +R  R+ ++   L+ V + ++S</Hsp_midline>
    </Hsp>
    <Hsp>
      <Hsp_num>3</Hsp_num>
      <Hsp_bit-score>22.8436</Hsp_bit-score>
      <Hsp_score>67</Hsp_score>
      <Hsp_evalue>3.73174</Hsp_evalue>
      <Hsp_query-from>18</Hsp_query-from>
      <Hsp_query-to>119</Hsp_query-to>
      <Hsp_hit-from>1812</Hsp_hit-from>
      <Hsp_hit-to>1916</Hsp_hit-to>
      <Hsp_query-frame>0</Hsp_query-frame>
      <Hsp_hit-frame>0</Hsp_hit-frame>
      <Hsp_identity>22</Hsp_identity>
      <Hsp_positive>55</Hsp_positive>
      <Hsp_gaps>11</Hsp_gaps>
      <Hsp_align-len>109</Hsp_align-len>
      <Hsp_qseq>IMVIVDLSLSEKSRDVGGAPETVSLVISFF-------FLIDVLLRVYVEGFKVYFSSKLNIVDACIVVITLVVTMIYAFSDFSGASLIPRVVTFLRSLRILILVRIFRL</Hsp_qseq>
      <Hsp_hseq>IAAVIGLNVVTMAMEFYMMPKALTYALKIFNYFFTAVFILESLMKLVALGLQLYLKDKWNQLDVGIVILSVVGIVLEEVE----SKIIPINPTIIRVMRVLRIARVLKL</Hsp_hseq>
      <Hsp_midline>I  ++ L++   + +    P+ ++  +  F       F+++ L+++   G ++Y   K N +D  IV++++V  ++        + +IP   T +R +R+L + R+ +L</Hsp_midline>
    </Hsp>
  </Hit_hsps>
</Hit>
<Hit>
  <Hit_num>57</Hit_num>
  <Hit_id>gi|149018258|gb|EDL76899.1|</Hit_id>
  <Hit_def>sodium channel, voltage-gated, type XI, alpha, isoform CRA_a [Rattus norvegicus]</Hit_def>
  <Hit_accession>EDL76899</Hit_accession>
  <Hit_len>1765</Hit_len>
  <Hit_hsps>
    <Hsp>
      <Hsp_num>1</Hsp_num>
      <Hsp_bit-score>30.6485</Hsp_bit-score>
      <Hsp_score>88</Hsp_score>
      <Hsp_evalue>0.0166881</Hsp_evalue>
      <Hsp_query-from>5</Hsp_query-from>
      <Hsp_query-to>118</Hsp_query-to>
      <Hsp_hit-from>1348</Hsp_hit-from>
      <Hsp_hit-to>1460</Hsp_hit-to>
      <Hsp_query-frame>0</Hsp_query-frame>
      <Hsp_hit-frame>0</Hsp_hit-frame>
      <Hsp_identity>34</Hsp_identity>
      <Hsp_positive>65</Hsp_positive>
      <Hsp_gaps>5</Hsp_gaps>
      <Hsp_align-len>116</Hsp_align-len>
      <Hsp_qseq>FRVFGLVLIILDIIMVIVDLSLSEKSRDVGGAPETVSLVISFFFLIDVLLRVYVEGFKVYFSSKLNIVDACIVVITLVVTMIYAF--SDFSGASLIPRVVTFLRSLRILILVRIFR</Hsp_qseq>
      <Hsp_hseq>FDVIILGLIVLNMIIMMAESA--DQPKDVKKTFDILNIAFVVIFTIECLIKVFALR-QHYFTNGWNLFDCVVVVLSIISTLVSRLEDSDISFPPTLFRVVRLARIGRILRLVRAAR</Hsp_hseq>
      <Hsp_midline>F V  L LI+L++I+++ + +  ++ +DV    + +++     F I+ L++V+    + YF++  N+ D  +VV++++ T++     SD S    + RVV   R  RIL LVR  R</Hsp_midline>
    </Hsp>
  </Hit_hsps>
</Hit>
<Hit>
  <Hit_num>58</Hit_num>
  <Hit_id>gi|149018259|gb|EDL76900.1|</Hit_id>
  <Hit_def>sodium channel, voltage-gated, type XI, alpha, isoform CRA_b [Rattus norvegicus]</Hit_def>
  <Hit_accession>EDL76900</Hit_accession>
  <Hit_len>1785</Hit_len>
  <Hit_hsps>
    <Hsp>
      <Hsp_num>1</Hsp_num>
      <Hsp_bit-score>30.6485</Hsp_bit-score>
      <Hsp_score>88</Hsp_score>
      <Hsp_evalue>0.0166881</Hsp_evalue>
      <Hsp_query-from>5</Hsp_query-from>
      <Hsp_query-to>118</Hsp_query-to>
      <Hsp_hit-from>1368</Hsp_hit-from>
      <Hsp_hit-to>1480</Hsp_hit-to>
      <Hsp_query-frame>0</Hsp_query-frame>
      <Hsp_hit-frame>0</Hsp_hit-frame>
      <Hsp_identity>34</Hsp_identity>
      <Hsp_positive>65</Hsp_positive>
      <Hsp_gaps>5</Hsp_gaps>
      <Hsp_align-len>116</Hsp_align-len>
      <Hsp_qseq>FRVFGLVLIILDIIMVIVDLSLSEKSRDVGGAPETVSLVISFFFLIDVLLRVYVEGFKVYFSSKLNIVDACIVVITLVVTMIYAF--SDFSGASLIPRVVTFLRSLRILILVRIFR</Hsp_qseq>
      <Hsp_hseq>FDVIILGLIVLNMIIMMAESA--DQPKDVKKTFDILNIAFVVIFTIECLIKVFALR-QHYFTNGWNLFDCVVVVLSIISTLVSRLEDSDISFPPTLFRVVRLARIGRILRLVRAAR</Hsp_hseq>
      <Hsp_midline>F V  L LI+L++I+++ + +  ++ +DV    + +++     F I+ L++V+    + YF++  N+ D  +VV++++ T++     SD S    + RVV   R  RIL LVR  R</Hsp_midline>
    </Hsp>
  </Hit_hsps>
</Hit>
<Hit>
  <Hit_num>59</Hit_num>
  <Hit_id>gi|922862870|gb|KOO30405.1|</Hit_id>
  <Hit_def>voltage-gated sodium channel alpha subunit [Chrysochromulina sp. CCMP291]</Hit_def>
  <Hit_accession>KOO30405</Hit_accession>
  <Hit_len>1725</Hit_len>
  <Hit_hsps>
    <Hsp>
      <Hsp_num>1</Hsp_num>
      <Hsp_bit-score>30.2748</Hsp_bit-score>
      <Hsp_score>87</Hsp_score>
      <Hsp_evalue>0.0216224</Hsp_evalue>
      <Hsp_query-from>5</Hsp_query-from>
      <Hsp_query-to>134</Hsp_query-to>
      <Hsp_hit-from>810</Hsp_hit-from>
      <Hsp_hit-to>933</Hsp_hit-to>
      <Hsp_query-frame>0</Hsp_query-frame>
      <Hsp_hit-frame>0</Hsp_hit-frame>
      <Hsp_identity>34</Hsp_identity>
      <Hsp_positive>66</Hsp_positive>
      <Hsp_gaps>14</Hsp_gaps>
      <Hsp_align-len>134</Hsp_align-len>
      <Hsp_qseq>FRVFGLVLIILDIIMVIVDLSLSEKSRDVGGAPETVSLVISFFFLIDVLLRVYVEGF----KVYFSSKLNIVDACIVVITLVVTMIYAFSDFSGASLIPRVVTFLRSLRILILVRIFRLASQKRELEKVTRRMV</Hsp_qseq>
      <Hsp_hseq>FDTFIVILIIISSISLAIDVPRVPDDSELKVYLKNANYVFTFFFVIEMTLKIISYDFLFAPNAYLKSGWNILDFCIVIISILSFF---------ADVVP-AFGQLKSLRILRVLRPLRLLQRNPGMKLIIGSLI</Hsp_hseq>
      <Hsp_midline>F  F ++LII+  I + +D+       ++    +  + V +FFF+I++ L++    F      Y  S  NI+D CIV+I+++            A ++P     L+SLRIL ++R  RL  +   ++ +   ++</Hsp_midline>
    </Hsp>
    <Hsp>
      <Hsp_num>2</Hsp_num>
      <Hsp_bit-score>26.9198</Hsp_bit-score>
      <Hsp_score>78</Hsp_score>
      <Hsp_evalue>0.221236</Hsp_evalue>
      <Hsp_query-from>1</Hsp_query-from>
      <Hsp_query-to>118</Hsp_query-to>
      <Hsp_hit-from>529</Hsp_hit-from>
      <Hsp_hit-to>632</Hsp_hit-to>
      <Hsp_query-frame>0</Hsp_query-frame>
      <Hsp_hit-frame>0</Hsp_hit-frame>
      <Hsp_identity>29</Hsp_identity>
      <Hsp_positive>59</Hsp_positive>
      <Hsp_gaps>14</Hsp_gaps>
      <Hsp_align-len>118</Hsp_align-len>
      <Hsp_qseq>MSFGFRVFGLVLIILDIIMVIVDLSLSEKSRDVGGAPETVSLVISFFFLIDVLLRVYVEGFKVYFSSKLNIVDACIVVITLVVTMIYAFSDFSGASLIPRVVTFLRSLRILILVRIFR</Hsp_qseq>
      <Hsp_hseq>ISTGFVVFNLVVMCMPY---------AGQPESWENLTEGLSSFITWVFIVEMFFKIIALGCKGYWSDSWNLLDGIIVSLSIGEMLITILLADTGIN-----ISFLRMLRLLRLLRLLK</Hsp_hseq>
      <Hsp_midline>+S GF VF LV++ +           + +        E +S  I++ F++++  ++   G K Y+S   N++D  IV +++   +I      +G +     ++FLR LR+L L+R+ +</Hsp_midline>
    </Hsp>
  </Hit_hsps>
</Hit>
<Hit>
  <Hit_num>60</Hit_num>
  <Hit_id>gi|922859400|gb|KOO27419.1|</Hit_id>
  <Hit_def>voltage-gated ion channel superfamily, partial [Chrysochromulina sp. CCMP291]</Hit_def>
  <Hit_accession>KOO27419</Hit_accession>
  <Hit_len>696</Hit_len>
  <Hit_hsps>
    <Hsp>
      <Hsp_num>1</Hsp_num>
      <Hsp_bit-score>30.2748</Hsp_bit-score>
      <Hsp_score>87</Hsp_score>
      <Hsp_evalue>0.0216224</Hsp_evalue>
      <Hsp_query-from>19</Hsp_query-from>
      <Hsp_query-to>135</Hsp_query-to>
      <Hsp_hit-from>445</Hsp_hit-from>
      <Hsp_hit-to>556</Hsp_hit-to>
      <Hsp_query-frame>0</Hsp_query-frame>
      <Hsp_hit-frame>0</Hsp_hit-frame>
      <Hsp_identity>31</Hsp_identity>
      <Hsp_positive>62</Hsp_positive>
      <Hsp_gaps>5</Hsp_gaps>
      <Hsp_align-len>117</Hsp_align-len>
      <Hsp_qseq>MVIVDLSLSEKSRDVGGAPETVSLVISFFFLIDVLLRVYVEGFKVYFSSKLNIVDACIVVITLVVTMIYAFSDFSGASLIPRVVTFLRSLRILILVRIFRLASQKRELEKVTRRMVS</Hsp_qseq>
      <Hsp_hseq>MVLMCMPYEGMSDAYAAQLESFAEWITWIFIVEMGLKLFGMGCRAYWSDGWNQLDGTIVIMSIVEIVLTALFANSGPNM-----SFLRILRMLRVARMLRLMRSWVGLYKIINTVVS</Hsp_hseq>
      <Hsp_midline>MV++ +     S       E+ +  I++ F++++ L+++  G + Y+S   N +D  IV++++V  ++ A    SG ++     +FLR LR+L + R+ RL      L K+   +VS</Hsp_midline>
    </Hsp>
  </Hit_hsps>
</Hit>
<Hit>
  <Hit_num>61</Hit_num>
  <Hit_id>gi|47209646|emb|CAF91510.1|</Hit_id>
  <Hit_def>unnamed protein product, partial [Tetraodon nigroviridis]</Hit_def>
  <Hit_accession>CAF91510</Hit_accession>
  <Hit_len>116</Hit_len>
  <Hit_hsps>
    <Hsp>
      <Hsp_num>1</Hsp_num>
      <Hsp_bit-score>30.2748</Hsp_bit-score>
      <Hsp_score>87</Hsp_score>
      <Hsp_evalue>0.0216224</Hsp_evalue>
      <Hsp_query-from>5</Hsp_query-from>
      <Hsp_query-to>120</Hsp_query-to>
      <Hsp_hit-from>1</Hsp_hit-from>
      <Hsp_hit-to>110</Hsp_hit-to>
      <Hsp_query-frame>0</Hsp_query-frame>
      <Hsp_hit-frame>0</Hsp_hit-frame>
      <Hsp_identity>37</Hsp_identity>
      <Hsp_positive>64</Hsp_positive>
      <Hsp_gaps>22</Hsp_gaps>
      <Hsp_align-len>124</Hsp_align-len>
      <Hsp_qseq>FRVFGLVLIILDIIMVIVDL--SLSEKSRDVGG-APET---VSLVISFFFLIDVLLRVYVEGFKVYFSSKLNIVDACIVVITLVVTMIYAFSD--FSGASLIPRVVTFLRSLRILILVRIFRLA</Hsp_qseq>
      <Hsp_hseq>FQILVVCLVILDAIFVLVELLLDLSIIKLDHGSVAPEVFHFLSLGLVVFFLLELAGKLFAFR-KEFFDHKFEVFDGLVVTVSFVLDVAFIFHEDAFDGIGL-------------LILLRLWRVA</Hsp_hseq>
      <Hsp_midline>F++  + L+ILD I V+V+L   LS    D G  APE    +SL +  FFL+++  +++    K +F  K  + D  +V ++ V+ + + F +  F G  L             LIL+R++R+A</Hsp_midline>
    </Hsp>
  </Hit_hsps>
</Hit>
<Hit>
  <Hit_num>62</Hit_num>
  <Hit_id>gi|829186184|ref|XP_012654668.1|</Hit_id>
  <Hit_def>cation channel family transporter [Tetrahymena thermophila SB210] &gt;gi|586731764|gb|EWS72781.1| cation channel family transporter [Tetrahymena thermophila SB210]</Hit_def>
  <Hit_accession>EWS72781</Hit_accession>
  <Hit_len>2914</Hit_len>
  <Hit_hsps>
    <Hsp>
      <Hsp_num>1</Hsp_num>
      <Hsp_bit-score>30.2748</Hsp_bit-score>
      <Hsp_score>87</Hsp_score>
      <Hsp_evalue>0.0216224</Hsp_evalue>
      <Hsp_query-from>40</Hsp_query-from>
      <Hsp_query-to>127</Hsp_query-to>
      <Hsp_hit-from>1618</Hsp_hit-from>
      <Hsp_hit-to>1696</Hsp_hit-to>
      <Hsp_query-frame>0</Hsp_query-frame>
      <Hsp_hit-frame>0</Hsp_hit-frame>
      <Hsp_identity>28</Hsp_identity>
      <Hsp_positive>49</Hsp_positive>
      <Hsp_gaps>9</Hsp_gaps>
      <Hsp_align-len>88</Hsp_align-len>
      <Hsp_qseq>VSLVISFFFLIDVLLRVYVEGFKVYFSSKLNIVDACIVVITLVVTMIYAFSDFSGASLIPRVVTFLRSLRILILVRIFRLASQKRELE</Hsp_qseq>
      <Hsp_hseq>LNYIFTIIFAVDMGLKLIGLGFTEYVSDKMNIFDAIIVILSILELAV-----LSGSS----SVSAFRSLRILRVFRVLRVTRLLRSLQ</Hsp_hseq>
      <Hsp_midline>++ + +  F +D+ L++   GF  Y S K+NI DA IV+++++   +      SG+S     V+  RSLRIL + R+ R+    R L+</Hsp_midline>
    </Hsp>
  </Hit_hsps>
</Hit>
<Hit>
  <Hit_num>63</Hit_num>
  <Hit_id>gi|873232731|emb|CEM04539.1|</Hit_id>
  <Hit_def>unnamed protein product [Vitrella brassicaformis CCMP3155]</Hit_def>
  <Hit_accession>CEM04539</Hit_accession>
  <Hit_len>556</Hit_len>
  <Hit_hsps>
    <Hsp>
      <Hsp_num>1</Hsp_num>
      <Hsp_bit-score>30.2748</Hsp_bit-score>
      <Hsp_score>87</Hsp_score>
      <Hsp_evalue>0.0216224</Hsp_evalue>
      <Hsp_query-from>40</Hsp_query-from>
      <Hsp_query-to>126</Hsp_query-to>
      <Hsp_hit-from>134</Hsp_hit-from>
      <Hsp_hit-to>216</Hsp_hit-to>
      <Hsp_query-frame>0</Hsp_query-frame>
      <Hsp_hit-frame>0</Hsp_hit-frame>
      <Hsp_identity>30</Hsp_identity>
      <Hsp_positive>46</Hsp_positive>
      <Hsp_gaps>4</Hsp_gaps>
      <Hsp_align-len>87</Hsp_align-len>
      <Hsp_qseq>VSLVISFFFLIDVLLRVYVEGFKVYFSSKLNIVDACIVVITLVVTMIYAFSDFSGASLIPRVVTFLRSLRILILVRIFRLASQKREL</Hsp_qseq>
      <Hsp_hseq>VENVFTITFTAEMILRLYYTRFR-YFTDMWNLLDCALVFLGLVDTYVLTFIGQGGKL---RALSILRIARMLRLVRLVRLLRMFREL</Hsp_hseq>
      <Hsp_midline>V  V +  F  +++LR+Y   F+ YF+   N++D  +V + LV T +  F    G     R ++ LR  R+L LVR+ RL    REL</Hsp_midline>
    </Hsp>
  </Hit_hsps>
</Hit>
<Hit>
  <Hit_num>64</Hit_num>
  <Hit_id>gi|803183872|ref|XP_011954787.1|</Hit_id>
  <Hit_def>PREDICTED: sodium channel protein type 11 subunit alpha [Ovis aries]</Hit_def>
  <Hit_accession>XP_011954787</Hit_accession>
  <Hit_len>1847</Hit_len>
  <Hit_hsps>
    <Hsp>
      <Hsp_num>1</Hsp_num>
      <Hsp_bit-score>30.2748</Hsp_bit-score>
      <Hsp_score>87</Hsp_score>
      <Hsp_evalue>0.0216224</Hsp_evalue>
      <Hsp_query-from>6</Hsp_query-from>
      <Hsp_query-to>126</Hsp_query-to>
      <Hsp_hit-from>1429</Hsp_hit-from>
      <Hsp_hit-to>1549</Hsp_hit-to>
      <Hsp_query-frame>0</Hsp_query-frame>
      <Hsp_hit-frame>0</Hsp_hit-frame>
      <Hsp_identity>31</Hsp_identity>
      <Hsp_positive>66</Hsp_positive>
      <Hsp_gaps>2</Hsp_gaps>
      <Hsp_align-len>122</Hsp_align-len>
      <Hsp_qseq>RVFGLVLIILDIIMVIVDLSLSEKSRD-VGGAPETVSLVISFFFLIDVLLRVYVEGFKVYFSSKLNIVDACIVVITLVVTMIYAFSDFSGASLIPRVVTFLRSLRILILVRIFRLASQKREL</Hsp_qseq>
      <Hsp_hseq>QVFDVIIIILILLNMLSMMAESHHQSDTMKHLLECLNLAFVVIFAIECLIKIFALR-QYYFTNGWNLFDCVIVVLSIVSTVVSALETQAEIPFPPTLFRMVRLVRIGRILRLVRAARRIRTL</Hsp_hseq>
      <Hsp_midline>+VF +++IIL ++ ++  ++ S    D +    E ++L     F I+ L++++    + YF++  N+ D  IVV+++V T++ A    +     P +   +R +RI  ++R+ R A + R L</Hsp_midline>
    </Hsp>
  </Hit_hsps>
</Hit>
<Hit>
  <Hit_num>65</Hit_num>
  <Hit_id>gi|675367763|gb|KFM60665.1|</Hit_id>
  <Hit_def>Voltage-dependent T-type calcium channel subunit alpha-1H, partial [Stegodyphus mimosarum]</Hit_def>
  <Hit_accession>KFM60665</Hit_accession>
  <Hit_len>192</Hit_len>
  <Hit_hsps>
    <Hsp>
      <Hsp_num>1</Hsp_num>
      <Hsp_bit-score>30.2748</Hsp_bit-score>
      <Hsp_score>87</Hsp_score>
      <Hsp_evalue>0.0216224</Hsp_evalue>
      <Hsp_query-from>36</Hsp_query-from>
      <Hsp_query-to>115</Hsp_query-to>
      <Hsp_hit-from>107</Hsp_hit-from>
      <Hsp_hit-to>179</Hsp_hit-to>
      <Hsp_query-frame>0</Hsp_query-frame>
      <Hsp_hit-frame>0</Hsp_hit-frame>
      <Hsp_identity>29</Hsp_identity>
      <Hsp_positive>46</Hsp_positive>
      <Hsp_gaps>7</Hsp_gaps>
      <Hsp_align-len>80</Hsp_align-len>
      <Hsp_qseq>APETVSLVISFFFLIDVLLRVYVEGFKVYFSSKLNIVDACIVVITLVVTMIYAFSDFSGASLIPRVVTFLRSLRILILVR</Hsp_qseq>
      <Hsp_hseq>AVEISNVIFTAIFFLEMILKMFAEGFCSYISSGFNVFDSVIVVLSLV-----ELCQSSGSGL--SVLRTFRLLRILKLVR</Hsp_hseq>
      <Hsp_midline>A E  +++ +  F ++++L+++ EGF  Y SS  N+ D+ IVV++LV          SG+ L   V+   R LRIL LVR</Hsp_midline>
    </Hsp>
  </Hit_hsps>
</Hit>
<Hit>
  <Hit_num>66</Hit_num>
  <Hit_id>gi|668444133|gb|KFB35042.1|</Hit_id>
  <Hit_def>hypothetical protein ZHAS_00000862 [Anopheles sinensis]</Hit_def>
  <Hit_accession>KFB35042</Hit_accession>
  <Hit_len>2606</Hit_len>
  <Hit_hsps>
    <Hsp>
      <Hsp_num>1</Hsp_num>
      <Hsp_bit-score>30.2748</Hsp_bit-score>
      <Hsp_score>87</Hsp_score>
      <Hsp_evalue>0.0216224</Hsp_evalue>
      <Hsp_query-from>9</Hsp_query-from>
      <Hsp_query-to>133</Hsp_query-to>
      <Hsp_hit-from>228</Hsp_hit-from>
      <Hsp_hit-to>348</Hsp_hit-to>
      <Hsp_query-frame>0</Hsp_query-frame>
      <Hsp_hit-frame>0</Hsp_hit-frame>
      <Hsp_identity>36</Hsp_identity>
      <Hsp_positive>67</Hsp_positive>
      <Hsp_gaps>4</Hsp_gaps>
      <Hsp_align-len>125</Hsp_align-len>
      <Hsp_qseq>GLVLIILDIIMVIVDLSLSEKSRDVGGAPETVSLVISFFFLIDVLLRVYVEGFKVYFSSKLNIVDACIVVITLVVTMIYAFSDFSGASLIPRVVTFLRSLRILILVRIFRLASQKRELEKVTRRM</Hsp_qseq>
      <Hsp_hseq>GILLAIL-INTLSMGIEYHDQPAELTAIVETSNIVFSAIFAVEMVLKVIAEGPFRYVANGFNVFDGVIVILSIVELAQAYLGEGQGNSGLSVLRTF-RLLRILKLVRF--MPNLRRQLFVMLRTM</Hsp_hseq>
      <Hsp_midline>G++L IL I  + + +   ++  ++    ET ++V S  F ++++L+V  EG   Y ++  N+ D  IV++++V        +  G S +  + TF R LRIL LVR   + + +R+L  + R M</Hsp_midline>
    </Hsp>
    <Hsp>
      <Hsp_num>2</Hsp_num>
      <Hsp_bit-score>27.664</Hsp_bit-score>
      <Hsp_score>80</Hsp_score>
      <Hsp_evalue>0.132081</Hsp_evalue>
      <Hsp_query-from>39</Hsp_query-from>
      <Hsp_query-to>135</Hsp_query-to>
      <Hsp_hit-from>975</Hsp_hit-from>
      <Hsp_hit-to>1070</Hsp_hit-to>
      <Hsp_query-frame>0</Hsp_query-frame>
      <Hsp_hit-frame>0</Hsp_hit-frame>
      <Hsp_identity>27</Hsp_identity>
      <Hsp_positive>53</Hsp_positive>
      <Hsp_gaps>9</Hsp_gaps>
      <Hsp_align-len>101</Hsp_align-len>
      <Hsp_qseq>TVSLVISFFFLIDVLLRVYVEGF----KVYFSSKLNIVDACIVVITLVVTMIYAFSDFSGASLIPRVVTFLRSLRILILVRIFRLASQKRELEKVTRRMVS</Hsp_qseq>
      <Hsp_hseq>TANYVFTVVFAVEMFIKVVSAGLFYGQDAYFTSGWNIMDGSLVIISIVDLLMSLISESS-----PRIFGILRVFRLLRSLRPLRVINRAPGLKLVVQTLLS</Hsp_hseq>
      <Hsp_midline>T + V +  F +++ ++V   G       YF+S  NI+D  +V+I++V  ++   S+ S     PR+   LR  R+L  +R  R+ ++   L+ V + ++S</Hsp_midline>
    </Hsp>
    <Hsp>
      <Hsp_num>3</Hsp_num>
      <Hsp_bit-score>23.9522</Hsp_bit-score>
      <Hsp_score>70</Hsp_score>
      <Hsp_evalue>1.73053</Hsp_evalue>
      <Hsp_query-from>48</Hsp_query-from>
      <Hsp_query-to>119</Hsp_query-to>
      <Hsp_hit-from>1300</Hsp_hit-from>
      <Hsp_hit-to>1367</Hsp_hit-to>
      <Hsp_query-frame>0</Hsp_query-frame>
      <Hsp_hit-frame>0</Hsp_hit-frame>
      <Hsp_identity>17</Hsp_identity>
      <Hsp_positive>40</Hsp_positive>
      <Hsp_gaps>4</Hsp_gaps>
      <Hsp_align-len>72</Hsp_align-len>
      <Hsp_qseq>FLIDVLLRVYVEGFKVYFSSKLNIVDACIVVITLVVTMIYAFSDFSGASLIPRVVTFLRSLRILILVRIFRL</Hsp_qseq>
      <Hsp_hseq>FILEAAMKLLALGAKIYLKDRWNQLDVAIVILSIVGIVLEELE----TNIIPINPTIIRVMRVLRIARVLKL</Hsp_hseq>
      <Hsp_midline>F+++  +++   G K+Y   + N +D  IV++++V  ++         ++IP   T +R +R+L + R+ +L</Hsp_midline>
    </Hsp>
  </Hit_hsps>
</Hit>
<Hit>
  <Hit_num>67</Hit_num>
  <Hit_id>gi|270011346|gb|EFA07794.1|</Hit_id>
  <Hit_def>hypothetical protein TcasGA2_TC005355 [Tribolium castaneum]</Hit_def>
  <Hit_accession>EFA07794</Hit_accession>
  <Hit_len>2231</Hit_len>
  <Hit_hsps>
    <Hsp>
      <Hsp_num>1</Hsp_num>
      <Hsp_bit-score>30.2748</Hsp_bit-score>
      <Hsp_score>87</Hsp_score>
      <Hsp_evalue>0.0216224</Hsp_evalue>
      <Hsp_query-from>18</Hsp_query-from>
      <Hsp_query-to>119</Hsp_query-to>
      <Hsp_hit-from>1723</Hsp_hit-from>
      <Hsp_hit-to>1827</Hsp_hit-to>
      <Hsp_query-frame>0</Hsp_query-frame>
      <Hsp_hit-frame>0</Hsp_hit-frame>
      <Hsp_identity>25</Hsp_identity>
      <Hsp_positive>56</Hsp_positive>
      <Hsp_gaps>11</Hsp_gaps>
      <Hsp_align-len>109</Hsp_align-len>
      <Hsp_qseq>IMVIVDLSLSEKSRDVGGAPETVSLVISFF-------FLIDVLLRVYVEGFKVYFSSKLNIVDACIVVITLVVTMIYAFSDFSGASLIPRVVTFLRSLRILILVRIFRL</Hsp_qseq>
      <Hsp_hseq>IAAVIGLNVVTMATESYKMPNILSYVLKIFNYFFTAVFILESTMKIIALGFVLYIKDKWNILDVVIVILSVVGIVLEELK----SNIIPINPTVLRVMRVMRIARVLKL</Hsp_hseq>
      <Hsp_midline>I  ++ L++   + +    P  +S V+  F       F+++  +++   GF +Y   K NI+D  IV++++V  ++        +++IP   T LR +R++ + R+ +L</Hsp_midline>
    </Hsp>
    <Hsp>
      <Hsp_num>2</Hsp_num>
      <Hsp_bit-score>29.1547</Hsp_bit-score>
      <Hsp_score>84</Hsp_score>
      <Hsp_evalue>0.0469976</Hsp_evalue>
      <Hsp_query-from>38</Hsp_query-from>
      <Hsp_query-to>133</Hsp_query-to>
      <Hsp_hit-from>688</Hsp_hit-from>
      <Hsp_hit-to>780</Hsp_hit-to>
      <Hsp_query-frame>0</Hsp_query-frame>
      <Hsp_hit-frame>0</Hsp_hit-frame>
      <Hsp_identity>28</Hsp_identity>
      <Hsp_positive>54</Hsp_positive>
      <Hsp_gaps>5</Hsp_gaps>
      <Hsp_align-len>97</Hsp_align-len>
      <Hsp_qseq>ETVSLVISFFFLIDVLLRVYVEGFKVYFSSKLNIVDACIVVITLVVTMIYAFSDFSGASLIPRVVTFLRSLRILILVRIFR-LASQKRELEKVTRRM</Hsp_qseq>
      <Hsp_hseq>ETSNVIFSAIFAVEMLLKIIADGLFGYISNGFNVFDGIIVVL----SGIELFQKFLGQSHTDSGLSVLRTFRLLRILKLVRFMPNLRRQLFVMLRTM</Hsp_hseq>
      <Hsp_midline>ET +++ S  F +++LL++  +G   Y S+  N+ D  IVV+    + I  F  F G S     ++ LR+ R+L ++++ R + + +R+L  + R M</Hsp_midline>
    </Hsp>
    <Hsp>
      <Hsp_num>3</Hsp_num>
      <Hsp_bit-score>25.4341</Hsp_bit-score>
      <Hsp_score>74</Hsp_score>
      <Hsp_evalue>0.619576</Hsp_evalue>
      <Hsp_query-from>39</Hsp_query-from>
      <Hsp_query-to>135</Hsp_query-to>
      <Hsp_hit-from>1436</Hsp_hit-from>
      <Hsp_hit-to>1531</Hsp_hit-to>
      <Hsp_query-frame>0</Hsp_query-frame>
      <Hsp_hit-frame>0</Hsp_hit-frame>
      <Hsp_identity>26</Hsp_identity>
      <Hsp_positive>51</Hsp_positive>
      <Hsp_gaps>9</Hsp_gaps>
      <Hsp_align-len>101</Hsp_align-len>
      <Hsp_qseq>TVSLVISFFFLIDVLLRVYVEGF----KVYFSSKLNIVDACIVVITLVVTMIYAFSDFSGASLIPRVVTFLRSLRILILVRIFRLASQKRELEKVTRRMVS</Hsp_qseq>
      <Hsp_hseq>TCNYIFTVVFTIEMFVKVVASGMCYGPNAYFTSGWNIMDGSLVIISIVDLLMSLIRSNS-----PRIFGILRVFRLLRSLRPLRVINRAPGLKLVVQTLLS</Hsp_hseq>
      <Hsp_midline>T + + +  F I++ ++V   G       YF+S  NI+D  +V+I++V  ++      S     PR+   LR  R+L  +R  R+ ++   L+ V + ++S</Hsp_midline>
    </Hsp>
  </Hit_hsps>
</Hit>
<Hit>
  <Hit_num>68</Hit_num>
  <Hit_id>gi|58332220|ref|NP_001011262.1|</Hit_id>
  <Hit_def>voltage-gated hydrogen channel 1 [Xenopus (Silurana) tropicalis] &gt;gi|847087169|ref|XP_012816523.1| PREDICTED: voltage-gated hydrogen channel 1 isoform X1 [Xenopus (Silurana) tropicalis] &gt;gi|847087172|ref|XP_012816526.1| PREDICTED: voltage-gated hydrogen channel 1 isoform X1 [Xenopus (Silurana) tropicalis] &gt;gi|82195672|sp|Q5M8L8.1|HVCN1_XENTR RecName: Full=Voltage-gated hydrogen channel 1; AltName: Full=Hydrogen voltage-gated channel 1; Short=HV1 &gt;gi|56789050|gb|AAH87968.1| Voltage-gated hydrogen channel 1 [Xenopus (Silurana) tropicalis]</Hit_def>
  <Hit_accession>NP_001011262</Hit_accession>
  <Hit_len>230</Hit_len>
  <Hit_hsps>
    <Hsp>
      <Hsp_num>1</Hsp_num>
      <Hsp_bit-score>30.2748</Hsp_bit-score>
      <Hsp_score>87</Hsp_score>
      <Hsp_evalue>0.0216224</Hsp_evalue>
      <Hsp_query-from>2</Hsp_query-from>
      <Hsp_query-to>120</Hsp_query-to>
      <Hsp_hit-from>56</Hsp_hit-from>
      <Hsp_hit-to>168</Hsp_hit-to>
      <Hsp_query-frame>0</Hsp_query-frame>
      <Hsp_hit-frame>0</Hsp_hit-frame>
      <Hsp_identity>32</Hsp_identity>
      <Hsp_positive>67</Hsp_positive>
      <Hsp_gaps>22</Hsp_gaps>
      <Hsp_align-len>127</Hsp_align-len>
      <Hsp_qseq>SFGFRVFGLVLIILDIIMVIVDLSL-----SEKSRDVGGAPET---VSLVISFFFLIDVLLRVYVEGFKVYFSSKLNIVDACIVVITLVVTMIYAFSDFSGASLIPRVVTFLRSLRILILVRIFRLA</Hsp_qseq>
      <Hsp_hseq>SHKFQIVIICLVILDALFVLVEVLLDLELLAEKVDHI--IPEIFHYLSISVLSFFILEIAGKLYAFRLE-FFHHKFEVFDAAIVVISFIIDIVYISRE-----------DIFNAVGLLILLRLWRVA</Hsp_hseq>
      <Hsp_midline>S  F++  + L+ILD + V+V++ L     +EK   +   PE    +S+ +  FF++++  ++Y    + +F  K  + DA IVVI+ ++ ++Y   +               ++ +LIL+R++R+A</Hsp_midline>
    </Hsp>
  </Hit_hsps>
</Hit>
<Hit>
  <Hit_num>69</Hit_num>
  <Hit_id>gi|148235789|ref|NP_001088875.1|</Hit_id>
  <Hit_def>voltage-gated hydrogen channel 1 [Xenopus laevis] &gt;gi|82195641|sp|Q5M7E9.1|HVCN1_XENLA RecName: Full=Voltage-gated hydrogen channel 1; AltName: Full=Hydrogen voltage-gated channel 1; Short=HV1 [Xenopus laevis] &gt;gi|56788929|gb|AAH88681.1| Hvcn1 protein [Xenopus laevis]</Hit_def>
  <Hit_accession>NP_001088875</Hit_accession>
  <Hit_len>230</Hit_len>
  <Hit_hsps>
    <Hsp>
      <Hsp_num>1</Hsp_num>
      <Hsp_bit-score>30.2748</Hsp_bit-score>
      <Hsp_score>87</Hsp_score>
      <Hsp_evalue>0.0216224</Hsp_evalue>
      <Hsp_query-from>2</Hsp_query-from>
      <Hsp_query-to>120</Hsp_query-to>
      <Hsp_hit-from>56</Hsp_hit-from>
      <Hsp_hit-to>168</Hsp_hit-to>
      <Hsp_query-frame>0</Hsp_query-frame>
      <Hsp_hit-frame>0</Hsp_hit-frame>
      <Hsp_identity>32</Hsp_identity>
      <Hsp_positive>67</Hsp_positive>
      <Hsp_gaps>22</Hsp_gaps>
      <Hsp_align-len>127</Hsp_align-len>
      <Hsp_qseq>SFGFRVFGLVLIILDIIMVIVDLSL-----SEKSRDVGGAPET---VSLVISFFFLIDVLLRVYVEGFKVYFSSKLNIVDACIVVITLVVTMIYAFSDFSGASLIPRVVTFLRSLRILILVRIFRLA</Hsp_qseq>
      <Hsp_hseq>SHKFQIVIICLVILDALFVLVEVLLDLELLAEKVDHI--IPEIFHYLSISVLTFFILEIAGKLYAFRLE-FFHHKFEVFDAAIVVISFIIDIVYISRE-----------DIFNAVGLLILLRLWRVA</Hsp_hseq>
      <Hsp_midline>S  F++  + L+ILD + V+V++ L     +EK   +   PE    +S+ +  FF++++  ++Y    + +F  K  + DA IVVI+ ++ ++Y   +               ++ +LIL+R++R+A</Hsp_midline>
    </Hsp>
  </Hit_hsps>
</Hit>
<Hit>
  <Hit_num>70</Hit_num>
  <Hit_id>gi|569429596|gb|ETO32618.1|</Hit_id>
  <Hit_def>voltage-gated ion channel superfamily [Reticulomyxa filosa]</Hit_def>
  <Hit_accession>ETO32618</Hit_accession>
  <Hit_len>216</Hit_len>
  <Hit_hsps>
    <Hsp>
      <Hsp_num>1</Hsp_num>
      <Hsp_bit-score>30.2748</Hsp_bit-score>
      <Hsp_score>87</Hsp_score>
      <Hsp_evalue>0.0216224</Hsp_evalue>
      <Hsp_query-from>11</Hsp_query-from>
      <Hsp_query-to>131</Hsp_query-to>
      <Hsp_hit-from>9</Hsp_hit-from>
      <Hsp_hit-to>127</Hsp_hit-to>
      <Hsp_query-frame>0</Hsp_query-frame>
      <Hsp_hit-frame>0</Hsp_hit-frame>
      <Hsp_identity>29</Hsp_identity>
      <Hsp_positive>60</Hsp_positive>
      <Hsp_gaps>2</Hsp_gaps>
      <Hsp_align-len>121</Hsp_align-len>
      <Hsp_qseq>VLIILDIIMVIVDLSLSEKSRDVGGAPETVSLVISFFFLIDVLLRVYVEGFKVYFSSKLNIVDACIVVITLVVTMIYAFSDFSGASLIPRVVTFLRSLRILILVRIFRLASQKRELEKVTR</Hsp_qseq>
      <Hsp_hseq>MLLITGLNVVVMGMSYEGESDMYAYALLELNLLFTIVYFMEAMIKLIGFGGAQYFKNNWNRFEFAIMITTVAEVCLQQILDVASRDTV--VMRVLRSFRALIVVRIIRRAGRLKILMKTLR</Hsp_hseq>
      <Hsp_midline>+L+I  + +V++ +S   +S     A   ++L+ +  + ++ ++++   G   YF +  N  +  I++ T+    +    D +    +  V+  LRS R LI+VRI R A + + L K  R</Hsp_midline>
    </Hsp>
  </Hit_hsps>
</Hit>
<Hit>
  <Hit_num>71</Hit_num>
  <Hit_id>gi|669140198|ref|XP_008605667.1|</Hit_id>
  <Hit_def>hypothetical protein SDRG_01891 [Saprolegnia diclina VS20] &gt;gi|530742581|gb|EQC40823.1| hypothetical protein SDRG_01891 [Saprolegnia diclina VS20]</Hit_def>
  <Hit_accession>EQC40823</Hit_accession>
  <Hit_len>724</Hit_len>
  <Hit_hsps>
    <Hsp>
      <Hsp_num>1</Hsp_num>
      <Hsp_bit-score>30.2748</Hsp_bit-score>
      <Hsp_score>87</Hsp_score>
      <Hsp_evalue>0.0216224</Hsp_evalue>
      <Hsp_query-from>5</Hsp_query-from>
      <Hsp_query-to>119</Hsp_query-to>
      <Hsp_hit-from>421</Hsp_hit-from>
      <Hsp_hit-to>529</Hsp_hit-to>
      <Hsp_query-frame>0</Hsp_query-frame>
      <Hsp_hit-frame>0</Hsp_hit-frame>
      <Hsp_identity>33</Hsp_identity>
      <Hsp_positive>62</Hsp_positive>
      <Hsp_gaps>12</Hsp_gaps>
      <Hsp_align-len>118</Hsp_align-len>
      <Hsp_qseq>FRVFGLVLIILDIIMVIVDLSLSEKSRDVGGAP---ETVSLVISFFFLIDVLLRVYVEGFKVYFSSKLNIVDACIVVITLVVTMIYAFSDFSGASLIPRVVTFLRSLRILILVRIFRL</Hsp_qseq>
      <Hsp_hseq>FELFFDALLVINAIVIVIEFTTDIDNFSMSGSWSRWEAVATCFSCLFLLEMLLKLLVLGVREYWYSGKNRFDALITVASLTID-IYAY--------IPNAYNSHTMVKVLLLVRCLRL</Hsp_hseq>
      <Hsp_midline>F +F   L++++ I+++++ +    +  + G+    E V+   S  FL+++LL++ V G + Y+ S  N  DA I V +L +  IYA+        IP        +++L+LVR  RL</Hsp_midline>
    </Hsp>
  </Hit_hsps>
</Hit>
<Hit>
  <Hit_num>72</Hit_num>
  <Hit_id>gi|347967981|ref|XP_312434.5|</Hit_id>
  <Hit_def>AGAP002505-PA [Anopheles gambiae str. PEST] &gt;gi|333468216|gb|EAA08229.6| AGAP002505-PA [Anopheles gambiae str. PEST]</Hit_def>
  <Hit_accession>EAA08229</Hit_accession>
  <Hit_len>2632</Hit_len>
  <Hit_hsps>
    <Hsp>
      <Hsp_num>1</Hsp_num>
      <Hsp_bit-score>30.2748</Hsp_bit-score>
      <Hsp_score>87</Hsp_score>
      <Hsp_evalue>0.0216224</Hsp_evalue>
      <Hsp_query-from>9</Hsp_query-from>
      <Hsp_query-to>133</Hsp_query-to>
      <Hsp_hit-from>928</Hsp_hit-from>
      <Hsp_hit-to>1048</Hsp_hit-to>
      <Hsp_query-frame>0</Hsp_query-frame>
      <Hsp_hit-frame>0</Hsp_hit-frame>
      <Hsp_identity>36</Hsp_identity>
      <Hsp_positive>68</Hsp_positive>
      <Hsp_gaps>4</Hsp_gaps>
      <Hsp_align-len>125</Hsp_align-len>
      <Hsp_qseq>GLVLIILDIIMVIVDLSLSEKSRDVGGAPETVSLVISFFFLIDVLLRVYVEGFKVYFSSKLNIVDACIVVITLVVTMIYAFSDFSGASLIPRVVTFLRSLRILILVRIFRLASQKRELEKVTRRM</Hsp_qseq>
      <Hsp_hseq>GILLAIL-INTLSMGIEYHDQPAELTAIVETSNIVFSAIFAVEMILKVIAEGPFRYVANGFNVFDGVIVILSVVELGQSYLGEGQGSSGLSVLRTF-RLLRILKLVRF--MPNLRRQLFVMLRTM</Hsp_hseq>
      <Hsp_midline>G++L IL I  + + +   ++  ++    ET ++V S  F ++++L+V  EG   Y ++  N+ D  IV++++V        +  G+S +  + TF R LRIL LVR   + + +R+L  + R M</Hsp_midline>
    </Hsp>
    <Hsp>
      <Hsp_num>2</Hsp_num>
      <Hsp_bit-score>25.8052</Hsp_bit-score>
      <Hsp_score>75</Hsp_score>
      <Hsp_evalue>0.479058</Hsp_evalue>
      <Hsp_query-from>39</Hsp_query-from>
      <Hsp_query-to>135</Hsp_query-to>
      <Hsp_hit-from>1669</Hsp_hit-from>
      <Hsp_hit-to>1764</Hsp_hit-to>
      <Hsp_query-frame>0</Hsp_query-frame>
      <Hsp_hit-frame>0</Hsp_hit-frame>
      <Hsp_identity>27</Hsp_identity>
      <Hsp_positive>52</Hsp_positive>
      <Hsp_gaps>9</Hsp_gaps>
      <Hsp_align-len>101</Hsp_align-len>
      <Hsp_qseq>TVSLVISFFFLIDVLLRVYVEGF----KVYFSSKLNIVDACIVVITLVVTMIYAFSDFSGASLIPRVVTFLRSLRILILVRIFRLASQKRELEKVTRRMVS</Hsp_qseq>
      <Hsp_hseq>TANYVFTGVFAVEMFIKVVSAGLFYGPDAYFTSGWNIMDGSLVTISIVDLLMSLISESS-----PRIFGILRVFRLLRSLRPLRVINRAPGLKLVVQTLLS</Hsp_hseq>
      <Hsp_midline>T + V +  F +++ ++V   G       YF+S  NI+D  +V I++V  ++   S+ S     PR+   LR  R+L  +R  R+ ++   L+ V + ++S</Hsp_midline>
    </Hsp>
    <Hsp>
      <Hsp_num>3</Hsp_num>
      <Hsp_bit-score>24.3223</Hsp_bit-score>
      <Hsp_score>71</Hsp_score>
      <Hsp_evalue>1.33898</Hsp_evalue>
      <Hsp_query-from>48</Hsp_query-from>
      <Hsp_query-to>119</Hsp_query-to>
      <Hsp_hit-from>1994</Hsp_hit-from>
      <Hsp_hit-to>2061</Hsp_hit-to>
      <Hsp_query-frame>0</Hsp_query-frame>
      <Hsp_hit-frame>0</Hsp_hit-frame>
      <Hsp_identity>17</Hsp_identity>
      <Hsp_positive>40</Hsp_positive>
      <Hsp_gaps>4</Hsp_gaps>
      <Hsp_align-len>72</Hsp_align-len>
      <Hsp_qseq>FLIDVLLRVYVEGFKVYFSSKLNIVDACIVVITLVVTMIYAFSDFSGASLIPRVVTFLRSLRILILVRIFRL</Hsp_qseq>
      <Hsp_hseq>FILEAAMKLLALGVKIYMKDRWNQLDVAIVILSIVGIVLEELE----TNIIPINPTIIRVMRVLRIARVLKL</Hsp_hseq>
      <Hsp_midline>F+++  +++   G K+Y   + N +D  IV++++V  ++         ++IP   T +R +R+L + R+ +L</Hsp_midline>
    </Hsp>
  </Hit_hsps>
</Hit>
<Hit>
  <Hit_num>73</Hit_num>
  <Hit_id>gi|168051631|ref|XP_001778257.1|</Hit_id>
  <Hit_def>predicted protein [Physcomitrella patens] &gt;gi|162670354|gb|EDQ56924.1| predicted protein [Physcomitrella patens]</Hit_def>
  <Hit_accession>EDQ56924</Hit_accession>
  <Hit_len>1129</Hit_len>
  <Hit_hsps>
    <Hsp>
      <Hsp_num>1</Hsp_num>
      <Hsp_bit-score>30.2748</Hsp_bit-score>
      <Hsp_score>87</Hsp_score>
      <Hsp_evalue>0.0216224</Hsp_evalue>
      <Hsp_query-from>19</Hsp_query-from>
      <Hsp_query-to>114</Hsp_query-to>
      <Hsp_hit-from>840</Hsp_hit-from>
      <Hsp_hit-to>937</Hsp_hit-to>
      <Hsp_query-frame>0</Hsp_query-frame>
      <Hsp_hit-frame>0</Hsp_hit-frame>
      <Hsp_identity>30</Hsp_identity>
      <Hsp_positive>56</Hsp_positive>
      <Hsp_gaps>8</Hsp_gaps>
      <Hsp_align-len>101</Hsp_align-len>
      <Hsp_qseq>MVIVDLSLSEKSRDVGGAPETVSLVISFF----FLIDVLLRVYVEGFKVYFSSKLNIVDACIVVITLVVTMIYAFSDF-SGASLIPRVVTFLRSLRILILV</Hsp_qseq>
      <Hsp_hseq>LTLSSLSIAIAALNVGGAVQTLLINLEFLFGWIFVMDGVLKVCIQGWKFYWSIHVNRFD---FVVTFLIVAVQAVSHFHDDARIWVSYLIMARSFRVLALV</Hsp_hseq>
      <Hsp_midline>+ +  LS++  + +VGGA +T+ + + F     F++D +L+V ++G+K Y+S  +N  D    V+T ++  + A S F   A +    +   RS R+L LV</Hsp_midline>
    </Hsp>
  </Hit_hsps>
</Hit>
<Hit>
  <Hit_num>74</Hit_num>
  <Hit_id>gi|950937421|ref|XP_006267700.2|</Hit_id>
  <Hit_def>PREDICTED: voltage-gated hydrogen channel 1 [Alligator mississippiensis] &gt;gi|950937423|ref|XP_014450228.1| PREDICTED: voltage-gated hydrogen channel 1 [Alligator mississippiensis] &gt;gi|950937428|ref|XP_014450229.1| PREDICTED: voltage-gated hydrogen channel 1 [Alligator mississippiensis] &gt;gi|950937433|ref|XP_014450230.1| PREDICTED: voltage-gated hydrogen channel 1 [Alligator mississippiensis] &gt;gi|950937438|ref|XP_014450232.1| PREDICTED: voltage-gated hydrogen channel 1 [Alligator mississippiensis] &gt;gi|944458533|gb|KQL96001.1| hydrogen voltage-gated channel 1 [Alligator mississippiensis]</Hit_def>
  <Hit_accession>KQL96001</Hit_accession>
  <Hit_len>239</Hit_len>
  <Hit_hsps>
    <Hsp>
      <Hsp_num>1</Hsp_num>
      <Hsp_bit-score>29.9013</Hsp_bit-score>
      <Hsp_score>86</Hsp_score>
      <Hsp_evalue>0.0280123</Hsp_evalue>
      <Hsp_query-from>2</Hsp_query-from>
      <Hsp_query-to>120</Hsp_query-to>
      <Hsp_hit-from>64</Hsp_hit-from>
      <Hsp_hit-to>176</Hsp_hit-to>
      <Hsp_query-frame>0</Hsp_query-frame>
      <Hsp_hit-frame>0</Hsp_hit-frame>
      <Hsp_identity>28</Hsp_identity>
      <Hsp_positive>65</Hsp_positive>
      <Hsp_gaps>18</Hsp_gaps>
      <Hsp_align-len>125</Hsp_align-len>
      <Hsp_qseq>SFGFRVFGLVLIILDIIMVIVDLSLS------EKSRDVGGAPETVSLVISFFFLIDVLLRVYVEGFKVYFSSKLNIVDACIVVITLVVTMIYAFSDFSGASLIPRVVTFLRSLRILILVRIFRLA</Hsp_qseq>
      <Hsp_hseq>SHRFQILVVCLVILDALLVLVELLLDLKIIHPDKNHIAPKVFHYLSLAILTLFMVEIGFKLFIYRLE-FFHHKFEVLDGIVVIISFVLDIVLLFLERE-----------FEAIGLLILLRLWRVA</Hsp_hseq>
      <Hsp_midline>S  F++  + L+ILD ++V+V+L L       +K+         +SL I   F++++  ++++   + +F  K  ++D  +V+I+ V+ ++  F +               ++ +LIL+R++R+A</Hsp_midline>
    </Hsp>
  </Hit_hsps>
</Hit>
<Hit>
  <Hit_num>75</Hit_num>
  <Hit_id>gi|874579053|gb|AKQ05889.1|</Hit_id>
  <Hit_def>cation channel, sperm associated 1, partial [Loxodonta africana]</Hit_def>
  <Hit_accession>AKQ05889</Hit_accession>
  <Hit_len>757</Hit_len>
  <Hit_hsps>
    <Hsp>
      <Hsp_num>1</Hsp_num>
      <Hsp_bit-score>29.9013</Hsp_bit-score>
      <Hsp_score>86</Hsp_score>
      <Hsp_evalue>0.0280123</Hsp_evalue>
      <Hsp_query-from>2</Hsp_query-from>
      <Hsp_query-to>130</Hsp_query-to>
      <Hsp_hit-from>467</Hsp_hit-from>
      <Hsp_hit-to>597</Hsp_hit-to>
      <Hsp_query-frame>0</Hsp_query-frame>
      <Hsp_hit-frame>0</Hsp_hit-frame>
      <Hsp_identity>40</Hsp_identity>
      <Hsp_positive>68</Hsp_positive>
      <Hsp_gaps>10</Hsp_gaps>
      <Hsp_align-len>135</Hsp_align-len>
      <Hsp_qseq>SFGFRVFGLVLIILDIIMVIVDLSLSEKSRDVGGAPETVSLVISFF--FLIDVLLRVYVEGFKVYFSSKLNIVDACIVVIT----LVVTMIYAFSDFSGASLIPRVVTFLRSLRILILVRIFRLASQKRELEKVT</Hsp_qseq>
      <Hsp_hseq>SLAFEAFIFLIICLNTIMLVVQTFAEVEVR---GEWYFMAMDSIFFCIYIVEAMLKIIALGFK-YFSDSWNNLDFFIMVMAVLDFLLVQLNSSFSRSVYKQSIYRVLKVLKSLRALRAIRVLLRFSILTSLQEVT</Hsp_hseq>
      <Hsp_midline>S  F  F  ++I L+ IM++V      + R   G    +++   FF  ++++ +L++   GFK YFS   N +D  I+V+     L+V +  +FS       I RV+  L+SLR L  +R+    S    L++VT</Hsp_midline>
    </Hsp>
  </Hit_hsps>
</Hit>
<Hit>
  <Hit_num>76</Hit_num>
  <Hit_id>gi|874579035|gb|AKQ05877.1|</Hit_id>
  <Hit_def>cation channel, sperm associated 1, partial [Loxodonta africana] &gt;gi|874579038|gb|AKQ05879.1| cation channel, sperm associated 1, partial [Loxodonta africana] &gt;gi|874579041|gb|AKQ05881.1| cation channel, sperm associated 1, partial [Loxodonta africana] &gt;gi|874579044|gb|AKQ05883.1| cation channel, sperm associated 1, partial [Loxodonta africana] &gt;gi|874579047|gb|AKQ05885.1| cation channel, sperm associated 1, partial [Loxodonta africana] &gt;gi|874579050|gb|AKQ05887.1| cation channel, sperm associated 1, partial [Loxodonta africana]</Hit_def>
  <Hit_accession>AKQ05877</Hit_accession>
  <Hit_len>757</Hit_len>
  <Hit_hsps>
    <Hsp>
      <Hsp_num>1</Hsp_num>
      <Hsp_bit-score>29.9013</Hsp_bit-score>
      <Hsp_score>86</Hsp_score>
      <Hsp_evalue>0.0280123</Hsp_evalue>
      <Hsp_query-from>2</Hsp_query-from>
      <Hsp_query-to>130</Hsp_query-to>
      <Hsp_hit-from>467</Hsp_hit-from>
      <Hsp_hit-to>597</Hsp_hit-to>
      <Hsp_query-frame>0</Hsp_query-frame>
      <Hsp_hit-frame>0</Hsp_hit-frame>
      <Hsp_identity>40</Hsp_identity>
      <Hsp_positive>68</Hsp_positive>
      <Hsp_gaps>10</Hsp_gaps>
      <Hsp_align-len>135</Hsp_align-len>
      <Hsp_qseq>SFGFRVFGLVLIILDIIMVIVDLSLSEKSRDVGGAPETVSLVISFF--FLIDVLLRVYVEGFKVYFSSKLNIVDACIVVIT----LVVTMIYAFSDFSGASLIPRVVTFLRSLRILILVRIFRLASQKRELEKVT</Hsp_qseq>
      <Hsp_hseq>SLAFEAFIFLIICLNTIMLVVQTFAEVEVR---GEWYFMAMDSIFFCIYIVEAMLKIIALGFK-YFSDSWNNLDFFIMVMAVLDFLLVQLNSSFSRSVYKQSIYRVLKVLKSLRALRAIRVLLRFSILTSLQEVT</Hsp_hseq>
      <Hsp_midline>S  F  F  ++I L+ IM++V      + R   G    +++   FF  ++++ +L++   GFK YFS   N +D  I+V+     L+V +  +FS       I RV+  L+SLR L  +R+    S    L++VT</Hsp_midline>
    </Hsp>
  </Hit_hsps>
</Hit>
<Hit>
  <Hit_num>77</Hit_num>
  <Hit_id>gi|510853236|gb|EPB69349.1|</Hit_id>
  <Hit_def>transporter, cation channel family protein [Ancylostoma ceylanicum]</Hit_def>
  <Hit_accession>EPB69349</Hit_accession>
  <Hit_len>444</Hit_len>
  <Hit_hsps>
    <Hsp>
      <Hsp_num>1</Hsp_num>
      <Hsp_bit-score>29.9013</Hsp_bit-score>
      <Hsp_score>86</Hsp_score>
      <Hsp_evalue>0.0280123</Hsp_evalue>
      <Hsp_query-from>35</Hsp_query-from>
      <Hsp_query-to>135</Hsp_query-to>
      <Hsp_hit-from>126</Hsp_hit-from>
      <Hsp_hit-to>217</Hsp_hit-to>
      <Hsp_query-frame>0</Hsp_query-frame>
      <Hsp_hit-frame>0</Hsp_hit-frame>
      <Hsp_identity>33</Hsp_identity>
      <Hsp_positive>55</Hsp_positive>
      <Hsp_gaps>9</Hsp_gaps>
      <Hsp_align-len>101</Hsp_align-len>
      <Hsp_qseq>GAPETVSLVISFFFLIDVLLRVYVEGFKVYFSSKLNIVDACIVVITLVVTMIYAFSDFSGASLIPRVVTFLRSLRILILVRIFRLASQKRELEKVTRRMVS</Hsp_qseq>
      <Hsp_hseq>GRQEYAEYVFLGIFIMEVLLKLFAMGSRTYFASKFNRFD-CIVIVGSAFEVIWA--EVKGGSF---GISVLRALRLL---RIFKLTSYWVSLRNLVRSLMN</Hsp_hseq>
      <Hsp_midline>G  E    V    F+++VLL+++  G + YF+SK N  D CIV++     +I+A  +  G S     ++ LR+LR+L   RIF+L S    L  + R +++</Hsp_midline>
    </Hsp>
  </Hit_hsps>
</Hit>
<Hit>
  <Hit_num>78</Hit_num>
  <Hit_id>gi|683474585|gb|KFZ68794.1|</Hit_id>
  <Hit_def>Voltage-dependent T-type calcium channel subunit alpha-1H, partial [Podiceps cristatus]</Hit_def>
  <Hit_accession>KFZ68794</Hit_accession>
  <Hit_len>879</Hit_len>
  <Hit_hsps>
    <Hsp>
      <Hsp_num>1</Hsp_num>
      <Hsp_bit-score>29.9013</Hsp_bit-score>
      <Hsp_score>86</Hsp_score>
      <Hsp_evalue>0.0280123</Hsp_evalue>
      <Hsp_query-from>11</Hsp_query-from>
      <Hsp_query-to>126</Hsp_query-to>
      <Hsp_hit-from>615</Hsp_hit-from>
      <Hsp_hit-to>730</Hsp_hit-to>
      <Hsp_query-frame>0</Hsp_query-frame>
      <Hsp_hit-frame>0</Hsp_hit-frame>
      <Hsp_identity>21</Hsp_identity>
      <Hsp_positive>60</Hsp_positive>
      <Hsp_gaps>0</Hsp_gaps>
      <Hsp_align-len>116</Hsp_align-len>
      <Hsp_qseq>VLIILDIIMVIVDLSLSEKSRDVGGAPETVSLVISFFFLIDVLLRVYVEGFKVYFSSKLNIVDACIVVITLVVTMIYAFSDFSGASLIPRVVTFLRSLRILILVRIFRLASQKREL</Hsp_qseq>
      <Hsp_hseq>ITFIIGVNVITMSMEHYNQPKSLDEALKYCNYVFTIVFVFEAVLKLVAFGFRRFFKDRWNQLDLAIVLLSIVGITLEEIEMNAALPINPTIIRIMRVLRIARVLKLLKMATGMRAL</Hsp_hseq>
      <Hsp_midline>+  I+ + ++ + +    + + +  A +  + V +  F+ + +L++   GF+ +F  + N +D  IV++++V   +      +   + P ++  +R LRI  ++++ ++A+  R L</Hsp_midline>
    </Hsp>
    <Hsp>
      <Hsp_num>2</Hsp_num>
      <Hsp_bit-score>23.2129</Hsp_bit-score>
      <Hsp_score>68</Hsp_score>
      <Hsp_evalue>2.88902</Hsp_evalue>
      <Hsp_query-from>43</Hsp_query-from>
      <Hsp_query-to>135</Hsp_query-to>
      <Hsp_hit-from>332</Hsp_hit-from>
      <Hsp_hit-to>423</Hsp_hit-to>
      <Hsp_query-frame>0</Hsp_query-frame>
      <Hsp_hit-frame>0</Hsp_hit-frame>
      <Hsp_identity>23</Hsp_identity>
      <Hsp_positive>51</Hsp_positive>
      <Hsp_gaps>9</Hsp_gaps>
      <Hsp_align-len>97</Hsp_align-len>
      <Hsp_qseq>VISFFFLIDVLLRVYVEGF----KVYFSSKLNIVDACIVVITLVVTMIYAFSDFSGASLIPRVVTFLRSLRILILVRIFRLASQKRELEKVTRRMVS</Hsp_qseq>
      <Hsp_hseq>IFTAIFVAEMMVKVVALGFFSGENTYLQSSWNVLDGVLVFVS-IIDIIVSMASAGGA----KILGVLRVLRLLRTLRPLRVISRAPGLKLVVETLIS</Hsp_hseq>
      <Hsp_midline>+ +  F+ +++++V   GF      Y  S  N++D  +V ++ ++ +I + +   GA    +++  LR LR+L  +R  R+ S+   L+ V   ++S</Hsp_midline>
    </Hsp>
  </Hit_hsps>
</Hit>
<Hit>
  <Hit_num>79</Hit_num>
  <Hit_id>gi|683455825|gb|KFZ51482.1|</Hit_id>
  <Hit_def>Voltage-dependent T-type calcium channel subunit alpha-1H, partial [Caprimulgus carolinensis]</Hit_def>
  <Hit_accession>KFZ51482</Hit_accession>
  <Hit_len>969</Hit_len>
  <Hit_hsps>
    <Hsp>
      <Hsp_num>1</Hsp_num>
      <Hsp_bit-score>29.9013</Hsp_bit-score>
      <Hsp_score>86</Hsp_score>
      <Hsp_evalue>0.0280123</Hsp_evalue>
      <Hsp_query-from>11</Hsp_query-from>
      <Hsp_query-to>126</Hsp_query-to>
      <Hsp_hit-from>818</Hsp_hit-from>
      <Hsp_hit-to>933</Hsp_hit-to>
      <Hsp_query-frame>0</Hsp_query-frame>
      <Hsp_hit-frame>0</Hsp_hit-frame>
      <Hsp_identity>21</Hsp_identity>
      <Hsp_positive>60</Hsp_positive>
      <Hsp_gaps>0</Hsp_gaps>
      <Hsp_align-len>116</Hsp_align-len>
      <Hsp_qseq>VLIILDIIMVIVDLSLSEKSRDVGGAPETVSLVISFFFLIDVLLRVYVEGFKVYFSSKLNIVDACIVVITLVVTMIYAFSDFSGASLIPRVVTFLRSLRILILVRIFRLASQKREL</Hsp_qseq>
      <Hsp_hseq>ITFIIGVNVITMSMEHYNQPKSLDEALKYCNYVFTIVFVFEAVLKLVAFGFRRFFKDRWNQLDLAIVLLSIVGITLEEIEMNAALPINPTIIRIMRVLRIARVLKLLKMATGMRAL</Hsp_hseq>
      <Hsp_midline>+  I+ + ++ + +    + + +  A +  + V +  F+ + +L++   GF+ +F  + N +D  IV++++V   +      +   + P ++  +R LRI  ++++ ++A+  R L</Hsp_midline>
    </Hsp>
    <Hsp>
      <Hsp_num>2</Hsp_num>
      <Hsp_bit-score>23.2129</Hsp_bit-score>
      <Hsp_score>68</Hsp_score>
      <Hsp_evalue>2.88902</Hsp_evalue>
      <Hsp_query-from>43</Hsp_query-from>
      <Hsp_query-to>135</Hsp_query-to>
      <Hsp_hit-from>535</Hsp_hit-from>
      <Hsp_hit-to>626</Hsp_hit-to>
      <Hsp_query-frame>0</Hsp_query-frame>
      <Hsp_hit-frame>0</Hsp_hit-frame>
      <Hsp_identity>23</Hsp_identity>
      <Hsp_positive>51</Hsp_positive>
      <Hsp_gaps>9</Hsp_gaps>
      <Hsp_align-len>97</Hsp_align-len>
      <Hsp_qseq>VISFFFLIDVLLRVYVEGF----KVYFSSKLNIVDACIVVITLVVTMIYAFSDFSGASLIPRVVTFLRSLRILILVRIFRLASQKRELEKVTRRMVS</Hsp_qseq>
      <Hsp_hseq>IFTAIFVAEMMVKVVALGFFSGENTYLQSSWNVLDGVLVFVS-IIDIIVSMASAGGA----KILGVLRVLRLLRTLRPLRVISRAPGLKLVVETLIS</Hsp_hseq>
      <Hsp_midline>+ +  F+ +++++V   GF      Y  S  N++D  +V ++ ++ +I + +   GA    +++  LR LR+L  +R  R+ S+   L+ V   ++S</Hsp_midline>
    </Hsp>
  </Hit_hsps>
</Hit>
<Hit>
  <Hit_num>80</Hit_num>
  <Hit_id>gi|679211927|gb|KFW93263.1|</Hit_id>
  <Hit_def>Voltage-dependent T-type calcium channel subunit alpha-1H, partial [Phalacrocorax carbo]</Hit_def>
  <Hit_accession>KFW93263</Hit_accession>
  <Hit_len>1136</Hit_len>
  <Hit_hsps>
    <Hsp>
      <Hsp_num>1</Hsp_num>
      <Hsp_bit-score>29.9013</Hsp_bit-score>
      <Hsp_score>86</Hsp_score>
      <Hsp_evalue>0.0280123</Hsp_evalue>
      <Hsp_query-from>11</Hsp_query-from>
      <Hsp_query-to>126</Hsp_query-to>
      <Hsp_hit-from>944</Hsp_hit-from>
      <Hsp_hit-to>1059</Hsp_hit-to>
      <Hsp_query-frame>0</Hsp_query-frame>
      <Hsp_hit-frame>0</Hsp_hit-frame>
      <Hsp_identity>21</Hsp_identity>
      <Hsp_positive>60</Hsp_positive>
      <Hsp_gaps>0</Hsp_gaps>
      <Hsp_align-len>116</Hsp_align-len>
      <Hsp_qseq>VLIILDIIMVIVDLSLSEKSRDVGGAPETVSLVISFFFLIDVLLRVYVEGFKVYFSSKLNIVDACIVVITLVVTMIYAFSDFSGASLIPRVVTFLRSLRILILVRIFRLASQKREL</Hsp_qseq>
      <Hsp_hseq>ITFIIGVNVITMSMEHYNQPKSLDEALKYCNYVFTIVFVFEAVLKLVAFGFRRFFKDRWNQLDLAIVLLSIVGITLEEIEMNAALPINPTIIRIMRVLRIARVLKLLKMATGMRAL</Hsp_hseq>
      <Hsp_midline>+  I+ + ++ + +    + + +  A +  + V +  F+ + +L++   GF+ +F  + N +D  IV++++V   +      +   + P ++  +R LRI  ++++ ++A+  R L</Hsp_midline>
    </Hsp>
    <Hsp>
      <Hsp_num>2</Hsp_num>
      <Hsp_bit-score>23.2129</Hsp_bit-score>
      <Hsp_score>68</Hsp_score>
      <Hsp_evalue>2.88902</Hsp_evalue>
      <Hsp_query-from>43</Hsp_query-from>
      <Hsp_query-to>135</Hsp_query-to>
      <Hsp_hit-from>661</Hsp_hit-from>
      <Hsp_hit-to>752</Hsp_hit-to>
      <Hsp_query-frame>0</Hsp_query-frame>
      <Hsp_hit-frame>0</Hsp_hit-frame>
      <Hsp_identity>23</Hsp_identity>
      <Hsp_positive>51</Hsp_positive>
      <Hsp_gaps>9</Hsp_gaps>
      <Hsp_align-len>97</Hsp_align-len>
      <Hsp_qseq>VISFFFLIDVLLRVYVEGF----KVYFSSKLNIVDACIVVITLVVTMIYAFSDFSGASLIPRVVTFLRSLRILILVRIFRLASQKRELEKVTRRMVS</Hsp_qseq>
      <Hsp_hseq>IFTAIFVAEMMVKVVALGFFSGENTYLQSSWNVLDGVLVFVS-IIDIIVSMASAGGA----KILGVLRVLRLLRTLRPLRVISRAPGLKLVVETLIS</Hsp_hseq>
      <Hsp_midline>+ +  F+ +++++V   GF      Y  S  N++D  +V ++ ++ +I + +   GA    +++  LR LR+L  +R  R+ S+   L+ V   ++S</Hsp_midline>
    </Hsp>
    <Hsp>
      <Hsp_num>3</Hsp_num>
      <Hsp_bit-score>21.7376</Hsp_bit-score>
      <Hsp_score>64</Hsp_score>
      <Hsp_evalue>8.03267</Hsp_evalue>
      <Hsp_query-from>11</Hsp_query-from>
      <Hsp_query-to>133</Hsp_query-to>
      <Hsp_hit-from>108</Hsp_hit-from>
      <Hsp_hit-to>221</Hsp_hit-to>
      <Hsp_query-frame>0</Hsp_query-frame>
      <Hsp_hit-frame>0</Hsp_hit-frame>
      <Hsp_identity>35</Hsp_identity>
      <Hsp_positive>62</Hsp_positive>
      <Hsp_gaps>9</Hsp_gaps>
      <Hsp_align-len>123</Hsp_align-len>
      <Hsp_qseq>VLIILDIIMVIVDLSLSEKSRDVGGAPETVSLVISFFFLIDVLLRVYVEGFKVYFSSKLNIVDACIVVITLVVTMIYAFSDFSGASLIPRVVTFLRSLRILILVRIFRLASQKRELEKVTRRM</Hsp_qseq>
      <Hsp_hseq>IMIAILINTLSMGIEYHEQPDELTNALEISNIVFTSMFALEMLLKLLAFGLFGYIKNPYNIFDGIIVVIS--VWEIIGQSD-GGLS----VLRTFRLLRVLKLVRF--MPALRRQLVVLMKTM</Hsp_hseq>
      <Hsp_midline>++I + I  + + +   E+  ++  A E  ++V +  F +++LL++   G   Y  +  NI D  IVVI+  V  I   SD  G S    V+   R LR+L LVR   + + +R+L  + + M</Hsp_midline>
    </Hsp>
  </Hit_hsps>
</Hit>
<Hit>
  <Hit_num>81</Hit_num>
  <Hit_id>gi|679194721|gb|KFW84495.1|</Hit_id>
  <Hit_def>Voltage-dependent T-type calcium channel subunit alpha-1I, partial [Manacus vitellinus]</Hit_def>
  <Hit_accession>KFW84495</Hit_accession>
  <Hit_len>1666</Hit_len>
  <Hit_hsps>
    <Hsp>
      <Hsp_num>1</Hsp_num>
      <Hsp_bit-score>29.9013</Hsp_bit-score>
      <Hsp_score>86</Hsp_score>
      <Hsp_evalue>0.0280123</Hsp_evalue>
      <Hsp_query-from>11</Hsp_query-from>
      <Hsp_query-to>126</Hsp_query-to>
      <Hsp_hit-from>1402</Hsp_hit-from>
      <Hsp_hit-to>1517</Hsp_hit-to>
      <Hsp_query-frame>0</Hsp_query-frame>
      <Hsp_hit-frame>0</Hsp_hit-frame>
      <Hsp_identity>22</Hsp_identity>
      <Hsp_positive>60</Hsp_positive>
      <Hsp_gaps>0</Hsp_gaps>
      <Hsp_align-len>116</Hsp_align-len>
      <Hsp_qseq>VLIILDIIMVIVDLSLSEKSRDVGGAPETVSLVISFFFLIDVLLRVYVEGFKVYFSSKLNIVDACIVVITLVVTMIYAFSDFSGASLIPRVVTFLRSLRILILVRIFRLASQKREL</Hsp_qseq>
      <Hsp_hseq>ITFIIGVNVITMSMEHYNQPKSLDEALKYCNYVFTIVFVFEALLKLVAFGFRRFFKDRWNQLDLAIVLLSIVGITLEEIEMNAALPINPTIIRIMRVLRIARVLKLLKMATGMRAL</Hsp_hseq>
      <Hsp_midline>+  I+ + ++ + +    + + +  A +  + V +  F+ + LL++   GF+ +F  + N +D  IV++++V   +      +   + P ++  +R LRI  ++++ ++A+  R L</Hsp_midline>
    </Hsp>
    <Hsp>
      <Hsp_num>2</Hsp_num>
      <Hsp_bit-score>23.2129</Hsp_bit-score>
      <Hsp_score>68</Hsp_score>
      <Hsp_evalue>2.88902</Hsp_evalue>
      <Hsp_query-from>43</Hsp_query-from>
      <Hsp_query-to>135</Hsp_query-to>
      <Hsp_hit-from>1119</Hsp_hit-from>
      <Hsp_hit-to>1210</Hsp_hit-to>
      <Hsp_query-frame>0</Hsp_query-frame>
      <Hsp_hit-frame>0</Hsp_hit-frame>
      <Hsp_identity>23</Hsp_identity>
      <Hsp_positive>51</Hsp_positive>
      <Hsp_gaps>9</Hsp_gaps>
      <Hsp_align-len>97</Hsp_align-len>
      <Hsp_qseq>VISFFFLIDVLLRVYVEGF----KVYFSSKLNIVDACIVVITLVVTMIYAFSDFSGASLIPRVVTFLRSLRILILVRIFRLASQKRELEKVTRRMVS</Hsp_qseq>
      <Hsp_hseq>IFTAIFVAEMMVKVVALGFFSGENTYLQSSWNVLDGVLVFVS-IIDIIVSMASAGGA----KILGVLRVLRLLRTLRPLRVISRAPGLKLVVETLIS</Hsp_hseq>
      <Hsp_midline>+ +  F+ +++++V   GF      Y  S  N++D  +V ++ ++ +I + +   GA    +++  LR LR+L  +R  R+ S+   L+ V   ++S</Hsp_midline>
    </Hsp>
    <Hsp>
      <Hsp_num>3</Hsp_num>
      <Hsp_bit-score>21.7376</Hsp_bit-score>
      <Hsp_score>64</Hsp_score>
      <Hsp_evalue>8.03267</Hsp_evalue>
      <Hsp_query-from>11</Hsp_query-from>
      <Hsp_query-to>133</Hsp_query-to>
      <Hsp_hit-from>563</Hsp_hit-from>
      <Hsp_hit-to>676</Hsp_hit-to>
      <Hsp_query-frame>0</Hsp_query-frame>
      <Hsp_hit-frame>0</Hsp_hit-frame>
      <Hsp_identity>35</Hsp_identity>
      <Hsp_positive>62</Hsp_positive>
      <Hsp_gaps>9</Hsp_gaps>
      <Hsp_align-len>123</Hsp_align-len>
      <Hsp_qseq>VLIILDIIMVIVDLSLSEKSRDVGGAPETVSLVISFFFLIDVLLRVYVEGFKVYFSSKLNIVDACIVVITLVVTMIYAFSDFSGASLIPRVVTFLRSLRILILVRIFRLASQKRELEKVTRRM</Hsp_qseq>
      <Hsp_hseq>IMIAILINTLSMGIEYHEQPDELTNALEISNIVFTSMFALEMLLKLLAFGIFGYIKNPYNIFDGIIVVIS--VWEIIGQSD-GGLS----VLRTFRLLRVLKLVRF--MPALRRQLVVLMKTM</Hsp_hseq>
      <Hsp_midline>++I + I  + + +   E+  ++  A E  ++V +  F +++LL++   G   Y  +  NI D  IVVI+  V  I   SD  G S    V+   R LR+L LVR   + + +R+L  + + M</Hsp_midline>
    </Hsp>
  </Hit_hsps>
</Hit>
<Hit>
  <Hit_num>82</Hit_num>
  <Hit_id>gi|679143472|gb|KFW70888.1|</Hit_id>
  <Hit_def>Voltage-dependent T-type calcium channel subunit alpha-1I, partial [Pygoscelis adeliae]</Hit_def>
  <Hit_accession>KFW70888</Hit_accession>
  <Hit_len>1673</Hit_len>
  <Hit_hsps>
    <Hsp>
      <Hsp_num>1</Hsp_num>
      <Hsp_bit-score>29.9013</Hsp_bit-score>
      <Hsp_score>86</Hsp_score>
      <Hsp_evalue>0.0280123</Hsp_evalue>
      <Hsp_query-from>11</Hsp_query-from>
      <Hsp_query-to>126</Hsp_query-to>
      <Hsp_hit-from>1409</Hsp_hit-from>
      <Hsp_hit-to>1524</Hsp_hit-to>
      <Hsp_query-frame>0</Hsp_query-frame>
      <Hsp_hit-frame>0</Hsp_hit-frame>
      <Hsp_identity>21</Hsp_identity>
      <Hsp_positive>60</Hsp_positive>
      <Hsp_gaps>0</Hsp_gaps>
      <Hsp_align-len>116</Hsp_align-len>
      <Hsp_qseq>VLIILDIIMVIVDLSLSEKSRDVGGAPETVSLVISFFFLIDVLLRVYVEGFKVYFSSKLNIVDACIVVITLVVTMIYAFSDFSGASLIPRVVTFLRSLRILILVRIFRLASQKREL</Hsp_qseq>
      <Hsp_hseq>ITFIIGVNVITMSMEHYNQPKSLDEALKYCNYVFTIVFVFEAVLKLVAFGFRRFFKDRWNQLDLAIVLLSIVGITLEEIEMNAALPINPTIIRIMRVLRIARVLKLLKMATGMRAL</Hsp_hseq>
      <Hsp_midline>+  I+ + ++ + +    + + +  A +  + V +  F+ + +L++   GF+ +F  + N +D  IV++++V   +      +   + P ++  +R LRI  ++++ ++A+  R L</Hsp_midline>
    </Hsp>
    <Hsp>
      <Hsp_num>2</Hsp_num>
      <Hsp_bit-score>23.2129</Hsp_bit-score>
      <Hsp_score>68</Hsp_score>
      <Hsp_evalue>2.88902</Hsp_evalue>
      <Hsp_query-from>43</Hsp_query-from>
      <Hsp_query-to>135</Hsp_query-to>
      <Hsp_hit-from>1126</Hsp_hit-from>
      <Hsp_hit-to>1217</Hsp_hit-to>
      <Hsp_query-frame>0</Hsp_query-frame>
      <Hsp_hit-frame>0</Hsp_hit-frame>
      <Hsp_identity>23</Hsp_identity>
      <Hsp_positive>51</Hsp_positive>
      <Hsp_gaps>9</Hsp_gaps>
      <Hsp_align-len>97</Hsp_align-len>
      <Hsp_qseq>VISFFFLIDVLLRVYVEGF----KVYFSSKLNIVDACIVVITLVVTMIYAFSDFSGASLIPRVVTFLRSLRILILVRIFRLASQKRELEKVTRRMVS</Hsp_qseq>
      <Hsp_hseq>IFTAIFVAEMMVKVVALGFFSGENTYLQSSWNVLDGVLVFVS-IIDIIVSMASAGGA----KILGVLRVLRLLRTLRPLRVISRAPGLKLVVETLIS</Hsp_hseq>
      <Hsp_midline>+ +  F+ +++++V   GF      Y  S  N++D  +V ++ ++ +I + +   GA    +++  LR LR+L  +R  R+ S+   L+ V   ++S</Hsp_midline>
    </Hsp>
    <Hsp>
      <Hsp_num>3</Hsp_num>
      <Hsp_bit-score>21.7376</Hsp_bit-score>
      <Hsp_score>64</Hsp_score>
      <Hsp_evalue>8.03267</Hsp_evalue>
      <Hsp_query-from>11</Hsp_query-from>
      <Hsp_query-to>133</Hsp_query-to>
      <Hsp_hit-from>573</Hsp_hit-from>
      <Hsp_hit-to>686</Hsp_hit-to>
      <Hsp_query-frame>0</Hsp_query-frame>
      <Hsp_hit-frame>0</Hsp_hit-frame>
      <Hsp_identity>35</Hsp_identity>
      <Hsp_positive>62</Hsp_positive>
      <Hsp_gaps>9</Hsp_gaps>
      <Hsp_align-len>123</Hsp_align-len>
      <Hsp_qseq>VLIILDIIMVIVDLSLSEKSRDVGGAPETVSLVISFFFLIDVLLRVYVEGFKVYFSSKLNIVDACIVVITLVVTMIYAFSDFSGASLIPRVVTFLRSLRILILVRIFRLASQKRELEKVTRRM</Hsp_qseq>
      <Hsp_hseq>IMIAILINTLSMGIEYHEQPDELTNALEISNIVFTSMFALEMLLKLLAFGLFGYIKNPYNIFDGIIVVIS--VWEIIGQSD-GGLS----VLRTFRLLRVLKLVRF--MPALRRQLVVLMKTM</Hsp_hseq>
      <Hsp_midline>++I + I  + + +   E+  ++  A E  ++V +  F +++LL++   G   Y  +  NI D  IVVI+  V  I   SD  G S    V+   R LR+L LVR   + + +R+L  + + M</Hsp_midline>
    </Hsp>
  </Hit_hsps>
</Hit>
<Hit>
  <Hit_num>83</Hit_num>
  <Hit_id>gi|679011551|gb|KFW09966.1|</Hit_id>
  <Hit_def>Voltage-dependent T-type calcium channel subunit alpha-1H, partial [Fulmarus glacialis]</Hit_def>
  <Hit_accession>KFW09966</Hit_accession>
  <Hit_len>1208</Hit_len>
  <Hit_hsps>
    <Hsp>
      <Hsp_num>1</Hsp_num>
      <Hsp_bit-score>29.9013</Hsp_bit-score>
      <Hsp_score>86</Hsp_score>
      <Hsp_evalue>0.0280123</Hsp_evalue>
      <Hsp_query-from>11</Hsp_query-from>
      <Hsp_query-to>126</Hsp_query-to>
      <Hsp_hit-from>944</Hsp_hit-from>
      <Hsp_hit-to>1059</Hsp_hit-to>
      <Hsp_query-frame>0</Hsp_query-frame>
      <Hsp_hit-frame>0</Hsp_hit-frame>
      <Hsp_identity>21</Hsp_identity>
      <Hsp_positive>60</Hsp_positive>
      <Hsp_gaps>0</Hsp_gaps>
      <Hsp_align-len>116</Hsp_align-len>
      <Hsp_qseq>VLIILDIIMVIVDLSLSEKSRDVGGAPETVSLVISFFFLIDVLLRVYVEGFKVYFSSKLNIVDACIVVITLVVTMIYAFSDFSGASLIPRVVTFLRSLRILILVRIFRLASQKREL</Hsp_qseq>
      <Hsp_hseq>ITFIIGVNVITMSMEHYNQPKSLDEALKYCNYVFTIVFVFEAVLKLVAFGFRRFFKDRWNQLDLAIVLLSIVGITLEEIEMNAALPINPTIIRIMRVLRIARVLKLLKMATGMRAL</Hsp_hseq>
      <Hsp_midline>+  I+ + ++ + +    + + +  A +  + V +  F+ + +L++   GF+ +F  + N +D  IV++++V   +      +   + P ++  +R LRI  ++++ ++A+  R L</Hsp_midline>
    </Hsp>
    <Hsp>
      <Hsp_num>2</Hsp_num>
      <Hsp_bit-score>23.2129</Hsp_bit-score>
      <Hsp_score>68</Hsp_score>
      <Hsp_evalue>2.88902</Hsp_evalue>
      <Hsp_query-from>43</Hsp_query-from>
      <Hsp_query-to>135</Hsp_query-to>
      <Hsp_hit-from>661</Hsp_hit-from>
      <Hsp_hit-to>752</Hsp_hit-to>
      <Hsp_query-frame>0</Hsp_query-frame>
      <Hsp_hit-frame>0</Hsp_hit-frame>
      <Hsp_identity>23</Hsp_identity>
      <Hsp_positive>51</Hsp_positive>
      <Hsp_gaps>9</Hsp_gaps>
      <Hsp_align-len>97</Hsp_align-len>
      <Hsp_qseq>VISFFFLIDVLLRVYVEGF----KVYFSSKLNIVDACIVVITLVVTMIYAFSDFSGASLIPRVVTFLRSLRILILVRIFRLASQKRELEKVTRRMVS</Hsp_qseq>
      <Hsp_hseq>IFTAIFVAEMMVKVVALGFFSGENTYLQSSWNVLDGVLVFVS-IIDIIVSMASAGGA----KILGVLRVLRLLRTLRPLRVISRAPGLKLVVETLIS</Hsp_hseq>
      <Hsp_midline>+ +  F+ +++++V   GF      Y  S  N++D  +V ++ ++ +I + +   GA    +++  LR LR+L  +R  R+ S+   L+ V   ++S</Hsp_midline>
    </Hsp>
    <Hsp>
      <Hsp_num>3</Hsp_num>
      <Hsp_bit-score>21.7376</Hsp_bit-score>
      <Hsp_score>64</Hsp_score>
      <Hsp_evalue>8.03267</Hsp_evalue>
      <Hsp_query-from>11</Hsp_query-from>
      <Hsp_query-to>133</Hsp_query-to>
      <Hsp_hit-from>108</Hsp_hit-from>
      <Hsp_hit-to>221</Hsp_hit-to>
      <Hsp_query-frame>0</Hsp_query-frame>
      <Hsp_hit-frame>0</Hsp_hit-frame>
      <Hsp_identity>35</Hsp_identity>
      <Hsp_positive>62</Hsp_positive>
      <Hsp_gaps>9</Hsp_gaps>
      <Hsp_align-len>123</Hsp_align-len>
      <Hsp_qseq>VLIILDIIMVIVDLSLSEKSRDVGGAPETVSLVISFFFLIDVLLRVYVEGFKVYFSSKLNIVDACIVVITLVVTMIYAFSDFSGASLIPRVVTFLRSLRILILVRIFRLASQKRELEKVTRRM</Hsp_qseq>
      <Hsp_hseq>IMIAILINTLSMGIEYHEQPDELTNALEISNIVFTSMFALEMLLKLLAFGLFGYIKNPYNIFDGIIVVIS--VWEIIGQSD-GGLS----VLRTFRLLRVLKLVRF--MPALRRQLVVLMKTM</Hsp_hseq>
      <Hsp_midline>++I + I  + + +   E+  ++  A E  ++V +  F +++LL++   G   Y  +  NI D  IVVI+  V  I   SD  G S    V+   R LR+L LVR   + + +R+L  + + M</Hsp_midline>
    </Hsp>
  </Hit_hsps>
</Hit>
<Hit>
  <Hit_num>84</Hit_num>
  <Hit_id>gi|678140431|gb|KFV09603.1|</Hit_id>
  <Hit_def>Voltage-dependent T-type calcium channel subunit alpha-1H, partial [Tauraco erythrolophus]</Hit_def>
  <Hit_accession>KFV09603</Hit_accession>
  <Hit_len>1173</Hit_len>
  <Hit_hsps>
    <Hsp>
      <Hsp_num>1</Hsp_num>
      <Hsp_bit-score>29.9013</Hsp_bit-score>
      <Hsp_score>86</Hsp_score>
      <Hsp_evalue>0.0280123</Hsp_evalue>
      <Hsp_query-from>11</Hsp_query-from>
      <Hsp_query-to>126</Hsp_query-to>
      <Hsp_hit-from>909</Hsp_hit-from>
      <Hsp_hit-to>1024</Hsp_hit-to>
      <Hsp_query-frame>0</Hsp_query-frame>
      <Hsp_hit-frame>0</Hsp_hit-frame>
      <Hsp_identity>21</Hsp_identity>
      <Hsp_positive>60</Hsp_positive>
      <Hsp_gaps>0</Hsp_gaps>
      <Hsp_align-len>116</Hsp_align-len>
      <Hsp_qseq>VLIILDIIMVIVDLSLSEKSRDVGGAPETVSLVISFFFLIDVLLRVYVEGFKVYFSSKLNIVDACIVVITLVVTMIYAFSDFSGASLIPRVVTFLRSLRILILVRIFRLASQKREL</Hsp_qseq>
      <Hsp_hseq>ITFIIGVNVITMSMEHYNQPKSLDEALKYCNYVFTIVFVFEAVLKLVAFGFRRFFKDRWNQLDLAIVLLSIVGITLEEIEMNAALPINPTIIRIMRVLRIARVLKLLKMATGMRAL</Hsp_hseq>
      <Hsp_midline>+  I+ + ++ + +    + + +  A +  + V +  F+ + +L++   GF+ +F  + N +D  IV++++V   +      +   + P ++  +R LRI  ++++ ++A+  R L</Hsp_midline>
    </Hsp>
    <Hsp>
      <Hsp_num>2</Hsp_num>
      <Hsp_bit-score>23.2129</Hsp_bit-score>
      <Hsp_score>68</Hsp_score>
      <Hsp_evalue>2.88902</Hsp_evalue>
      <Hsp_query-from>43</Hsp_query-from>
      <Hsp_query-to>135</Hsp_query-to>
      <Hsp_hit-from>626</Hsp_hit-from>
      <Hsp_hit-to>717</Hsp_hit-to>
      <Hsp_query-frame>0</Hsp_query-frame>
      <Hsp_hit-frame>0</Hsp_hit-frame>
      <Hsp_identity>23</Hsp_identity>
      <Hsp_positive>51</Hsp_positive>
      <Hsp_gaps>9</Hsp_gaps>
      <Hsp_align-len>97</Hsp_align-len>
      <Hsp_qseq>VISFFFLIDVLLRVYVEGF----KVYFSSKLNIVDACIVVITLVVTMIYAFSDFSGASLIPRVVTFLRSLRILILVRIFRLASQKRELEKVTRRMVS</Hsp_qseq>
      <Hsp_hseq>IFTAIFVAEMMVKVVALGFFSGENTYLQSSWNVLDGVLVFVS-IIDIIVSMASAGGA----KILGVLRVLRLLRTLRPLRVISRAPGLKLVVETLIS</Hsp_hseq>
      <Hsp_midline>+ +  F+ +++++V   GF      Y  S  N++D  +V ++ ++ +I + +   GA    +++  LR LR+L  +R  R+ S+   L+ V   ++S</Hsp_midline>
    </Hsp>
    <Hsp>
      <Hsp_num>3</Hsp_num>
      <Hsp_bit-score>21.7376</Hsp_bit-score>
      <Hsp_score>64</Hsp_score>
      <Hsp_evalue>8.03267</Hsp_evalue>
      <Hsp_query-from>11</Hsp_query-from>
      <Hsp_query-to>133</Hsp_query-to>
      <Hsp_hit-from>73</Hsp_hit-from>
      <Hsp_hit-to>186</Hsp_hit-to>
      <Hsp_query-frame>0</Hsp_query-frame>
      <Hsp_hit-frame>0</Hsp_hit-frame>
      <Hsp_identity>35</Hsp_identity>
      <Hsp_positive>62</Hsp_positive>
      <Hsp_gaps>9</Hsp_gaps>
      <Hsp_align-len>123</Hsp_align-len>
      <Hsp_qseq>VLIILDIIMVIVDLSLSEKSRDVGGAPETVSLVISFFFLIDVLLRVYVEGFKVYFSSKLNIVDACIVVITLVVTMIYAFSDFSGASLIPRVVTFLRSLRILILVRIFRLASQKRELEKVTRRM</Hsp_qseq>
      <Hsp_hseq>IMIAILINTLSMGIEYHEQPDELTNALEISNIVFTSMFALEMLLKLLAFGLFGYIKNPYNIFDGIIVVIS--VWEIIGQSD-GGLS----VLRTFRLLRVLKLVRF--MPALRRQLVVLMKTM</Hsp_hseq>
      <Hsp_midline>++I + I  + + +   E+  ++  A E  ++V +  F +++LL++   G   Y  +  NI D  IVVI+  V  I   SD  G S    V+   R LR+L LVR   + + +R+L  + + M</Hsp_midline>
    </Hsp>
  </Hit_hsps>
</Hit>
<Hit>
  <Hit_num>85</Hit_num>
  <Hit_id>gi|678135786|gb|KFV04960.1|</Hit_id>
  <Hit_def>Voltage-dependent T-type calcium channel subunit alpha-1H, partial [Pterocles gutturalis]</Hit_def>
  <Hit_accession>KFV04960</Hit_accession>
  <Hit_len>1194</Hit_len>
  <Hit_hsps>
    <Hsp>
      <Hsp_num>1</Hsp_num>
      <Hsp_bit-score>29.9013</Hsp_bit-score>
      <Hsp_score>86</Hsp_score>
      <Hsp_evalue>0.0280123</Hsp_evalue>
      <Hsp_query-from>11</Hsp_query-from>
      <Hsp_query-to>126</Hsp_query-to>
      <Hsp_hit-from>930</Hsp_hit-from>
      <Hsp_hit-to>1045</Hsp_hit-to>
      <Hsp_query-frame>0</Hsp_query-frame>
      <Hsp_hit-frame>0</Hsp_hit-frame>
      <Hsp_identity>21</Hsp_identity>
      <Hsp_positive>60</Hsp_positive>
      <Hsp_gaps>0</Hsp_gaps>
      <Hsp_align-len>116</Hsp_align-len>
      <Hsp_qseq>VLIILDIIMVIVDLSLSEKSRDVGGAPETVSLVISFFFLIDVLLRVYVEGFKVYFSSKLNIVDACIVVITLVVTMIYAFSDFSGASLIPRVVTFLRSLRILILVRIFRLASQKREL</Hsp_qseq>
      <Hsp_hseq>ITFIIGVNVITMSMEHYNQPKSLDEALKYCNYVFTIVFVFEAVLKLVAFGFRRFFKDRWNQLDLAIVLLSIVGITLEEIEMNAALPINPTIIRIMRVLRIARVLKLLKMATGMRAL</Hsp_hseq>
      <Hsp_midline>+  I+ + ++ + +    + + +  A +  + V +  F+ + +L++   GF+ +F  + N +D  IV++++V   +      +   + P ++  +R LRI  ++++ ++A+  R L</Hsp_midline>
    </Hsp>
    <Hsp>
      <Hsp_num>2</Hsp_num>
      <Hsp_bit-score>22.8436</Hsp_bit-score>
      <Hsp_score>67</Hsp_score>
      <Hsp_evalue>3.73174</Hsp_evalue>
      <Hsp_query-from>43</Hsp_query-from>
      <Hsp_query-to>135</Hsp_query-to>
      <Hsp_hit-from>647</Hsp_hit-from>
      <Hsp_hit-to>738</Hsp_hit-to>
      <Hsp_query-frame>0</Hsp_query-frame>
      <Hsp_hit-frame>0</Hsp_hit-frame>
      <Hsp_identity>23</Hsp_identity>
      <Hsp_positive>51</Hsp_positive>
      <Hsp_gaps>9</Hsp_gaps>
      <Hsp_align-len>97</Hsp_align-len>
      <Hsp_qseq>VISFFFLIDVLLRVYVEGF----KVYFSSKLNIVDACIVVITLVVTMIYAFSDFSGASLIPRVVTFLRSLRILILVRIFRLASQKRELEKVTRRMVS</Hsp_qseq>
      <Hsp_hseq>IFTAIFVAEMMVKVVALGFFAGEHTYLQSSWNVLDGVLVFVS-IIDIIVSMASAGGA----KILGVLRVLRLLRTLRPLRVISRAPGLKLVVETLIS</Hsp_hseq>
      <Hsp_midline>+ +  F+ +++++V   GF      Y  S  N++D  +V ++ ++ +I + +   GA    +++  LR LR+L  +R  R+ S+   L+ V   ++S</Hsp_midline>
    </Hsp>
    <Hsp>
      <Hsp_num>3</Hsp_num>
      <Hsp_bit-score>21.7376</Hsp_bit-score>
      <Hsp_score>64</Hsp_score>
      <Hsp_evalue>8.03267</Hsp_evalue>
      <Hsp_query-from>11</Hsp_query-from>
      <Hsp_query-to>133</Hsp_query-to>
      <Hsp_hit-from>94</Hsp_hit-from>
      <Hsp_hit-to>207</Hsp_hit-to>
      <Hsp_query-frame>0</Hsp_query-frame>
      <Hsp_hit-frame>0</Hsp_hit-frame>
      <Hsp_identity>35</Hsp_identity>
      <Hsp_positive>62</Hsp_positive>
      <Hsp_gaps>9</Hsp_gaps>
      <Hsp_align-len>123</Hsp_align-len>
      <Hsp_qseq>VLIILDIIMVIVDLSLSEKSRDVGGAPETVSLVISFFFLIDVLLRVYVEGFKVYFSSKLNIVDACIVVITLVVTMIYAFSDFSGASLIPRVVTFLRSLRILILVRIFRLASQKRELEKVTRRM</Hsp_qseq>
      <Hsp_hseq>IMIAILINTLSMGIEYHEQPDELTNALEISNIVFTSMFALEMLLKLLAFGIFGYIKNPYNIFDGIIVVIS--VWEIIGQSD-GGLS----VLRTFRLLRVLKLVRF--MPALRRQLVVLMKTM</Hsp_hseq>
      <Hsp_midline>++I + I  + + +   E+  ++  A E  ++V +  F +++LL++   G   Y  +  NI D  IVVI+  V  I   SD  G S    V+   R LR+L LVR   + + +R+L  + + M</Hsp_midline>
    </Hsp>
  </Hit_hsps>
</Hit>
<Hit>
  <Hit_num>86</Hit_num>
  <Hit_id>gi|678119031|gb|KFU94109.1|</Hit_id>
  <Hit_def>Voltage-dependent T-type calcium channel subunit alpha-1I, partial [Chaetura pelagica]</Hit_def>
  <Hit_accession>KFU94109</Hit_accession>
  <Hit_len>1654</Hit_len>
  <Hit_hsps>
    <Hsp>
      <Hsp_num>1</Hsp_num>
      <Hsp_bit-score>29.9013</Hsp_bit-score>
      <Hsp_score>86</Hsp_score>
      <Hsp_evalue>0.0280123</Hsp_evalue>
      <Hsp_query-from>11</Hsp_query-from>
      <Hsp_query-to>126</Hsp_query-to>
      <Hsp_hit-from>1390</Hsp_hit-from>
      <Hsp_hit-to>1505</Hsp_hit-to>
      <Hsp_query-frame>0</Hsp_query-frame>
      <Hsp_hit-frame>0</Hsp_hit-frame>
      <Hsp_identity>21</Hsp_identity>
      <Hsp_positive>60</Hsp_positive>
      <Hsp_gaps>0</Hsp_gaps>
      <Hsp_align-len>116</Hsp_align-len>
      <Hsp_qseq>VLIILDIIMVIVDLSLSEKSRDVGGAPETVSLVISFFFLIDVLLRVYVEGFKVYFSSKLNIVDACIVVITLVVTMIYAFSDFSGASLIPRVVTFLRSLRILILVRIFRLASQKREL</Hsp_qseq>
      <Hsp_hseq>ITFIIGVNVITMSMEHYNQPKSLDEALKYCNYVFTIVFVFEAVLKLVAFGFRRFFKDRWNQLDLAIVLLSIVGITLEEIEMNAALPINPTIIRIMRVLRIARVLKLLKMATGMRAL</Hsp_hseq>
      <Hsp_midline>+  I+ + ++ + +    + + +  A +  + V +  F+ + +L++   GF+ +F  + N +D  IV++++V   +      +   + P ++  +R LRI  ++++ ++A+  R L</Hsp_midline>
    </Hsp>
    <Hsp>
      <Hsp_num>2</Hsp_num>
      <Hsp_bit-score>23.2129</Hsp_bit-score>
      <Hsp_score>68</Hsp_score>
      <Hsp_evalue>2.88902</Hsp_evalue>
      <Hsp_query-from>43</Hsp_query-from>
      <Hsp_query-to>135</Hsp_query-to>
      <Hsp_hit-from>1107</Hsp_hit-from>
      <Hsp_hit-to>1198</Hsp_hit-to>
      <Hsp_query-frame>0</Hsp_query-frame>
      <Hsp_hit-frame>0</Hsp_hit-frame>
      <Hsp_identity>23</Hsp_identity>
      <Hsp_positive>51</Hsp_positive>
      <Hsp_gaps>9</Hsp_gaps>
      <Hsp_align-len>97</Hsp_align-len>
      <Hsp_qseq>VISFFFLIDVLLRVYVEGF----KVYFSSKLNIVDACIVVITLVVTMIYAFSDFSGASLIPRVVTFLRSLRILILVRIFRLASQKRELEKVTRRMVS</Hsp_qseq>
      <Hsp_hseq>IFTAIFVAEMMVKVVALGFFSGENTYLQSSWNVLDGVLVFVS-IIDIIVSMASAGGA----KILGVLRVLRLLRTLRPLRVISRAPGLKLVVETLIS</Hsp_hseq>
      <Hsp_midline>+ +  F+ +++++V   GF      Y  S  N++D  +V ++ ++ +I + +   GA    +++  LR LR+L  +R  R+ S+   L+ V   ++S</Hsp_midline>
    </Hsp>
    <Hsp>
      <Hsp_num>3</Hsp_num>
      <Hsp_bit-score>21.7376</Hsp_bit-score>
      <Hsp_score>64</Hsp_score>
      <Hsp_evalue>8.03267</Hsp_evalue>
      <Hsp_query-from>11</Hsp_query-from>
      <Hsp_query-to>133</Hsp_query-to>
      <Hsp_hit-from>555</Hsp_hit-from>
      <Hsp_hit-to>668</Hsp_hit-to>
      <Hsp_query-frame>0</Hsp_query-frame>
      <Hsp_hit-frame>0</Hsp_hit-frame>
      <Hsp_identity>35</Hsp_identity>
      <Hsp_positive>62</Hsp_positive>
      <Hsp_gaps>9</Hsp_gaps>
      <Hsp_align-len>123</Hsp_align-len>
      <Hsp_qseq>VLIILDIIMVIVDLSLSEKSRDVGGAPETVSLVISFFFLIDVLLRVYVEGFKVYFSSKLNIVDACIVVITLVVTMIYAFSDFSGASLIPRVVTFLRSLRILILVRIFRLASQKRELEKVTRRM</Hsp_qseq>
      <Hsp_hseq>IMIAILINTLSMGIEYHEQPDELTNALEISNIVFTSMFALEMLLKLLAFGLFGYIKNPYNIFDGIIVVIS--VWEIIGQSD-GGLS----VLRTFRLLRVLKLVRF--MPALRRQLVVLMKTM</Hsp_hseq>
      <Hsp_midline>++I + I  + + +   E+  ++  A E  ++V +  F +++LL++   G   Y  +  NI D  IVVI+  V  I   SD  G S    V+   R LR+L LVR   + + +R+L  + + M</Hsp_midline>
    </Hsp>
  </Hit_hsps>
</Hit>
<Hit>
  <Hit_num>87</Hit_num>
  <Hit_id>gi|677501230|gb|KFQ89357.1|</Hit_id>
  <Hit_def>Voltage-dependent T-type calcium channel subunit alpha-1H, partial [Phoenicopterus ruber ruber]</Hit_def>
  <Hit_accession>KFQ89357</Hit_accession>
  <Hit_len>1208</Hit_len>
  <Hit_hsps>
    <Hsp>
      <Hsp_num>1</Hsp_num>
      <Hsp_bit-score>29.9013</Hsp_bit-score>
      <Hsp_score>86</Hsp_score>
      <Hsp_evalue>0.0280123</Hsp_evalue>
      <Hsp_query-from>11</Hsp_query-from>
      <Hsp_query-to>126</Hsp_query-to>
      <Hsp_hit-from>944</Hsp_hit-from>
      <Hsp_hit-to>1059</Hsp_hit-to>
      <Hsp_query-frame>0</Hsp_query-frame>
      <Hsp_hit-frame>0</Hsp_hit-frame>
      <Hsp_identity>21</Hsp_identity>
      <Hsp_positive>60</Hsp_positive>
      <Hsp_gaps>0</Hsp_gaps>
      <Hsp_align-len>116</Hsp_align-len>
      <Hsp_qseq>VLIILDIIMVIVDLSLSEKSRDVGGAPETVSLVISFFFLIDVLLRVYVEGFKVYFSSKLNIVDACIVVITLVVTMIYAFSDFSGASLIPRVVTFLRSLRILILVRIFRLASQKREL</Hsp_qseq>
      <Hsp_hseq>ITFIIGVNVITMSMEHYNQPKSLDEALKYCNYVFTIVFVFEAVLKLVAFGFRRFFKDRWNQLDLAIVLLSIVGITLEEIEMNAALPINPTIIRIMRVLRIARVLKLLKMATGMRAL</Hsp_hseq>
      <Hsp_midline>+  I+ + ++ + +    + + +  A +  + V +  F+ + +L++   GF+ +F  + N +D  IV++++V   +      +   + P ++  +R LRI  ++++ ++A+  R L</Hsp_midline>
    </Hsp>
    <Hsp>
      <Hsp_num>2</Hsp_num>
      <Hsp_bit-score>23.2129</Hsp_bit-score>
      <Hsp_score>68</Hsp_score>
      <Hsp_evalue>2.88902</Hsp_evalue>
      <Hsp_query-from>43</Hsp_query-from>
      <Hsp_query-to>135</Hsp_query-to>
      <Hsp_hit-from>661</Hsp_hit-from>
      <Hsp_hit-to>752</Hsp_hit-to>
      <Hsp_query-frame>0</Hsp_query-frame>
      <Hsp_hit-frame>0</Hsp_hit-frame>
      <Hsp_identity>23</Hsp_identity>
      <Hsp_positive>51</Hsp_positive>
      <Hsp_gaps>9</Hsp_gaps>
      <Hsp_align-len>97</Hsp_align-len>
      <Hsp_qseq>VISFFFLIDVLLRVYVEGF----KVYFSSKLNIVDACIVVITLVVTMIYAFSDFSGASLIPRVVTFLRSLRILILVRIFRLASQKRELEKVTRRMVS</Hsp_qseq>
      <Hsp_hseq>IFTAIFVAEMMVKVVALGFFSGENTYLQSSWNVLDGVLVFVS-IIDIIVSMASAGGA----KILGVLRVLRLLRTLRPLRVISRAPGLKLVVETLIS</Hsp_hseq>
      <Hsp_midline>+ +  F+ +++++V   GF      Y  S  N++D  +V ++ ++ +I + +   GA    +++  LR LR+L  +R  R+ S+   L+ V   ++S</Hsp_midline>
    </Hsp>
    <Hsp>
      <Hsp_num>3</Hsp_num>
      <Hsp_bit-score>21.7376</Hsp_bit-score>
      <Hsp_score>64</Hsp_score>
      <Hsp_evalue>8.03267</Hsp_evalue>
      <Hsp_query-from>11</Hsp_query-from>
      <Hsp_query-to>133</Hsp_query-to>
      <Hsp_hit-from>108</Hsp_hit-from>
      <Hsp_hit-to>221</Hsp_hit-to>
      <Hsp_query-frame>0</Hsp_query-frame>
      <Hsp_hit-frame>0</Hsp_hit-frame>
      <Hsp_identity>35</Hsp_identity>
      <Hsp_positive>62</Hsp_positive>
      <Hsp_gaps>9</Hsp_gaps>
      <Hsp_align-len>123</Hsp_align-len>
      <Hsp_qseq>VLIILDIIMVIVDLSLSEKSRDVGGAPETVSLVISFFFLIDVLLRVYVEGFKVYFSSKLNIVDACIVVITLVVTMIYAFSDFSGASLIPRVVTFLRSLRILILVRIFRLASQKRELEKVTRRM</Hsp_qseq>
      <Hsp_hseq>IMIAILINTLSMGIEYHEQPDELTNALEISNIVFTSMFALEMLLKLLAFGLFGYIKNPYNIFDGIIVVIS--VWEIIGQSD-GGLS----VLRTFRLLRVLKLVRF--MPALRRQLVVLMKTM</Hsp_hseq>
      <Hsp_midline>++I + I  + + +   E+  ++  A E  ++V +  F +++LL++   G   Y  +  NI D  IVVI+  V  I   SD  G S    V+   R LR+L LVR   + + +R+L  + + M</Hsp_midline>
    </Hsp>
  </Hit_hsps>
</Hit>
<Hit>
  <Hit_num>88</Hit_num>
  <Hit_id>gi|677482291|gb|KFQ71696.1|</Hit_id>
  <Hit_def>Voltage-dependent T-type calcium channel subunit alpha-1H, partial [Phaethon lepturus]</Hit_def>
  <Hit_accession>KFQ71696</Hit_accession>
  <Hit_len>1198</Hit_len>
  <Hit_hsps>
    <Hsp>
      <Hsp_num>1</Hsp_num>
      <Hsp_bit-score>29.9013</Hsp_bit-score>
      <Hsp_score>86</Hsp_score>
      <Hsp_evalue>0.0280123</Hsp_evalue>
      <Hsp_query-from>11</Hsp_query-from>
      <Hsp_query-to>126</Hsp_query-to>
      <Hsp_hit-from>934</Hsp_hit-from>
      <Hsp_hit-to>1049</Hsp_hit-to>
      <Hsp_query-frame>0</Hsp_query-frame>
      <Hsp_hit-frame>0</Hsp_hit-frame>
      <Hsp_identity>21</Hsp_identity>
      <Hsp_positive>60</Hsp_positive>
      <Hsp_gaps>0</Hsp_gaps>
      <Hsp_align-len>116</Hsp_align-len>
      <Hsp_qseq>VLIILDIIMVIVDLSLSEKSRDVGGAPETVSLVISFFFLIDVLLRVYVEGFKVYFSSKLNIVDACIVVITLVVTMIYAFSDFSGASLIPRVVTFLRSLRILILVRIFRLASQKREL</Hsp_qseq>
      <Hsp_hseq>ITFIIGVNVITMSMEHYNQPKSLDEALKYCNYVFTIVFVFEAVLKLVAFGFRRFFKDRWNQLDLAIVLLSIVGITLEEIEMNAALPINPTIIRIMRVLRIARVLKLLKMATGMRAL</Hsp_hseq>
      <Hsp_midline>+  I+ + ++ + +    + + +  A +  + V +  F+ + +L++   GF+ +F  + N +D  IV++++V   +      +   + P ++  +R LRI  ++++ ++A+  R L</Hsp_midline>
    </Hsp>
    <Hsp>
      <Hsp_num>2</Hsp_num>
      <Hsp_bit-score>23.2129</Hsp_bit-score>
      <Hsp_score>68</Hsp_score>
      <Hsp_evalue>2.88902</Hsp_evalue>
      <Hsp_query-from>43</Hsp_query-from>
      <Hsp_query-to>135</Hsp_query-to>
      <Hsp_hit-from>651</Hsp_hit-from>
      <Hsp_hit-to>742</Hsp_hit-to>
      <Hsp_query-frame>0</Hsp_query-frame>
      <Hsp_hit-frame>0</Hsp_hit-frame>
      <Hsp_identity>23</Hsp_identity>
      <Hsp_positive>51</Hsp_positive>
      <Hsp_gaps>9</Hsp_gaps>
      <Hsp_align-len>97</Hsp_align-len>
      <Hsp_qseq>VISFFFLIDVLLRVYVEGF----KVYFSSKLNIVDACIVVITLVVTMIYAFSDFSGASLIPRVVTFLRSLRILILVRIFRLASQKRELEKVTRRMVS</Hsp_qseq>
      <Hsp_hseq>IFTAIFVAEMMVKVVALGFFSGENTYLQSSWNVLDGVLVFVS-IIDIIVSMASAGGA----KILGVLRVLRLLRTLRPLRVISRAPGLKLVVETLIS</Hsp_hseq>
      <Hsp_midline>+ +  F+ +++++V   GF      Y  S  N++D  +V ++ ++ +I + +   GA    +++  LR LR+L  +R  R+ S+   L+ V   ++S</Hsp_midline>
    </Hsp>
    <Hsp>
      <Hsp_num>3</Hsp_num>
      <Hsp_bit-score>22.4746</Hsp_bit-score>
      <Hsp_score>66</Hsp_score>
      <Hsp_evalue>4.81931</Hsp_evalue>
      <Hsp_query-from>11</Hsp_query-from>
      <Hsp_query-to>133</Hsp_query-to>
      <Hsp_hit-from>98</Hsp_hit-from>
      <Hsp_hit-to>211</Hsp_hit-to>
      <Hsp_query-frame>0</Hsp_query-frame>
      <Hsp_hit-frame>0</Hsp_hit-frame>
      <Hsp_identity>35</Hsp_identity>
      <Hsp_positive>62</Hsp_positive>
      <Hsp_gaps>9</Hsp_gaps>
      <Hsp_align-len>123</Hsp_align-len>
      <Hsp_qseq>VLIILDIIMVIVDLSLSEKSRDVGGAPETVSLVISFFFLIDVLLRVYVEGFKVYFSSKLNIVDACIVVITLVVTMIYAFSDFSGASLIPRVVTFLRSLRILILVRIFRLASQKRELEKVTRRM</Hsp_qseq>
      <Hsp_hseq>IMIAILINTLSMGIEYHEQPEELTNALEISNIVFTSMFALEMLLKLLAFGLFGYIKNPYNIFDGIIVVIS--VWEIIGQSD-GGLS----VLRTFRLLRVLKLVRF--MPALRRQLVVLMKTM</Hsp_hseq>
      <Hsp_midline>++I + I  + + +   E+  ++  A E  ++V +  F +++LL++   G   Y  +  NI D  IVVI+  V  I   SD  G S    V+   R LR+L LVR   + + +R+L  + + M</Hsp_midline>
    </Hsp>
  </Hit_hsps>
</Hit>
<Hit>
  <Hit_num>89</Hit_num>
  <Hit_id>gi|677472727|gb|KFQ62141.1|</Hit_id>
  <Hit_def>Voltage-dependent T-type calcium channel subunit alpha-1H, partial [Pelecanus crispus]</Hit_def>
  <Hit_accession>KFQ62141</Hit_accession>
  <Hit_len>1202</Hit_len>
  <Hit_hsps>
    <Hsp>
      <Hsp_num>1</Hsp_num>
      <Hsp_bit-score>29.9013</Hsp_bit-score>
      <Hsp_score>86</Hsp_score>
      <Hsp_evalue>0.0280123</Hsp_evalue>
      <Hsp_query-from>11</Hsp_query-from>
      <Hsp_query-to>126</Hsp_query-to>
      <Hsp_hit-from>938</Hsp_hit-from>
      <Hsp_hit-to>1053</Hsp_hit-to>
      <Hsp_query-frame>0</Hsp_query-frame>
      <Hsp_hit-frame>0</Hsp_hit-frame>
      <Hsp_identity>21</Hsp_identity>
      <Hsp_positive>60</Hsp_positive>
      <Hsp_gaps>0</Hsp_gaps>
      <Hsp_align-len>116</Hsp_align-len>
      <Hsp_qseq>VLIILDIIMVIVDLSLSEKSRDVGGAPETVSLVISFFFLIDVLLRVYVEGFKVYFSSKLNIVDACIVVITLVVTMIYAFSDFSGASLIPRVVTFLRSLRILILVRIFRLASQKREL</Hsp_qseq>
      <Hsp_hseq>ITFIIGVNVITMSMEHYNQPKSLDEALKYCNYVFTIVFVFEAVLKLVAFGFRRFFKDRWNQLDLAIVLLSIVGITLEEIEMNAALPINPTIIRIMRVLRIARVLKLLKMATGMRAL</Hsp_hseq>
      <Hsp_midline>+  I+ + ++ + +    + + +  A +  + V +  F+ + +L++   GF+ +F  + N +D  IV++++V   +      +   + P ++  +R LRI  ++++ ++A+  R L</Hsp_midline>
    </Hsp>
    <Hsp>
      <Hsp_num>2</Hsp_num>
      <Hsp_bit-score>23.2129</Hsp_bit-score>
      <Hsp_score>68</Hsp_score>
      <Hsp_evalue>2.88902</Hsp_evalue>
      <Hsp_query-from>43</Hsp_query-from>
      <Hsp_query-to>135</Hsp_query-to>
      <Hsp_hit-from>655</Hsp_hit-from>
      <Hsp_hit-to>746</Hsp_hit-to>
      <Hsp_query-frame>0</Hsp_query-frame>
      <Hsp_hit-frame>0</Hsp_hit-frame>
      <Hsp_identity>23</Hsp_identity>
      <Hsp_positive>51</Hsp_positive>
      <Hsp_gaps>9</Hsp_gaps>
      <Hsp_align-len>97</Hsp_align-len>
      <Hsp_qseq>VISFFFLIDVLLRVYVEGF----KVYFSSKLNIVDACIVVITLVVTMIYAFSDFSGASLIPRVVTFLRSLRILILVRIFRLASQKRELEKVTRRMVS</Hsp_qseq>
      <Hsp_hseq>IFTAIFVAEMMVKVVALGFFSGENTYLQSSWNVLDGVLVFVS-IIDIIVSMASAGGA----KILGVLRVLRLLRTLRPLRVISRAPGLKLVVETLIS</Hsp_hseq>
      <Hsp_midline>+ +  F+ +++++V   GF      Y  S  N++D  +V ++ ++ +I + +   GA    +++  LR LR+L  +R  R+ S+   L+ V   ++S</Hsp_midline>
    </Hsp>
    <Hsp>
      <Hsp_num>3</Hsp_num>
      <Hsp_bit-score>21.7376</Hsp_bit-score>
      <Hsp_score>64</Hsp_score>
      <Hsp_evalue>8.03267</Hsp_evalue>
      <Hsp_query-from>11</Hsp_query-from>
      <Hsp_query-to>133</Hsp_query-to>
      <Hsp_hit-from>102</Hsp_hit-from>
      <Hsp_hit-to>215</Hsp_hit-to>
      <Hsp_query-frame>0</Hsp_query-frame>
      <Hsp_hit-frame>0</Hsp_hit-frame>
      <Hsp_identity>35</Hsp_identity>
      <Hsp_positive>62</Hsp_positive>
      <Hsp_gaps>9</Hsp_gaps>
      <Hsp_align-len>123</Hsp_align-len>
      <Hsp_qseq>VLIILDIIMVIVDLSLSEKSRDVGGAPETVSLVISFFFLIDVLLRVYVEGFKVYFSSKLNIVDACIVVITLVVTMIYAFSDFSGASLIPRVVTFLRSLRILILVRIFRLASQKRELEKVTRRM</Hsp_qseq>
      <Hsp_hseq>IMIAILINTLSMGIEYHEQPDELTNALEISNIVFTSMFALEMLLKLLAFGLFGYIKNPYNIFDGIIVVIS--VWEIIGQSD-GGLS----VLRTFRLLRVLKLVRF--MPALRRQLVVLMKTM</Hsp_hseq>
      <Hsp_midline>++I + I  + + +   E+  ++  A E  ++V +  F +++LL++   G   Y  +  NI D  IVVI+  V  I   SD  G S    V+   R LR+L LVR   + + +R+L  + + M</Hsp_midline>
    </Hsp>
  </Hit_hsps>
</Hit>
<Hit>
  <Hit_num>90</Hit_num>
  <Hit_id>gi|677456241|gb|KFQ45655.1|</Hit_id>
  <Hit_def>Voltage-dependent T-type calcium channel subunit alpha-1H, partial [Nestor notabilis]</Hit_def>
  <Hit_accession>KFQ45655</Hit_accession>
  <Hit_len>1203</Hit_len>
  <Hit_hsps>
    <Hsp>
      <Hsp_num>1</Hsp_num>
      <Hsp_bit-score>29.9013</Hsp_bit-score>
      <Hsp_score>86</Hsp_score>
      <Hsp_evalue>0.0280123</Hsp_evalue>
      <Hsp_query-from>11</Hsp_query-from>
      <Hsp_query-to>126</Hsp_query-to>
      <Hsp_hit-from>939</Hsp_hit-from>
      <Hsp_hit-to>1054</Hsp_hit-to>
      <Hsp_query-frame>0</Hsp_query-frame>
      <Hsp_hit-frame>0</Hsp_hit-frame>
      <Hsp_identity>21</Hsp_identity>
      <Hsp_positive>60</Hsp_positive>
      <Hsp_gaps>0</Hsp_gaps>
      <Hsp_align-len>116</Hsp_align-len>
      <Hsp_qseq>VLIILDIIMVIVDLSLSEKSRDVGGAPETVSLVISFFFLIDVLLRVYVEGFKVYFSSKLNIVDACIVVITLVVTMIYAFSDFSGASLIPRVVTFLRSLRILILVRIFRLASQKREL</Hsp_qseq>
      <Hsp_hseq>ITFIIGVNVITMSMEHYNQPKSLDEALKYCNYVFTIVFVFEAVLKLVAFGFRRFFKDRWNQLDLAIVLLSIVGITLEEIEMNAALPINPTIIRIMRVLRIARVLKLLKMATGMRAL</Hsp_hseq>
      <Hsp_midline>+  I+ + ++ + +    + + +  A +  + V +  F+ + +L++   GF+ +F  + N +D  IV++++V   +      +   + P ++  +R LRI  ++++ ++A+  R L</Hsp_midline>
    </Hsp>
    <Hsp>
      <Hsp_num>2</Hsp_num>
      <Hsp_bit-score>23.2129</Hsp_bit-score>
      <Hsp_score>68</Hsp_score>
      <Hsp_evalue>2.88902</Hsp_evalue>
      <Hsp_query-from>43</Hsp_query-from>
      <Hsp_query-to>135</Hsp_query-to>
      <Hsp_hit-from>656</Hsp_hit-from>
      <Hsp_hit-to>747</Hsp_hit-to>
      <Hsp_query-frame>0</Hsp_query-frame>
      <Hsp_hit-frame>0</Hsp_hit-frame>
      <Hsp_identity>23</Hsp_identity>
      <Hsp_positive>51</Hsp_positive>
      <Hsp_gaps>9</Hsp_gaps>
      <Hsp_align-len>97</Hsp_align-len>
      <Hsp_qseq>VISFFFLIDVLLRVYVEGF----KVYFSSKLNIVDACIVVITLVVTMIYAFSDFSGASLIPRVVTFLRSLRILILVRIFRLASQKRELEKVTRRMVS</Hsp_qseq>
      <Hsp_hseq>IFTAIFVAEMMVKVVALGFFSGENTYLQSSWNVLDGVLVFVS-IIDIIVSMASAGGA----KILGVLRVLRLLRTLRPLRVISRAPGLKLVVETLIS</Hsp_hseq>
      <Hsp_midline>+ +  F+ +++++V   GF      Y  S  N++D  +V ++ ++ +I + +   GA    +++  LR LR+L  +R  R+ S+   L+ V   ++S</Hsp_midline>
    </Hsp>
    <Hsp>
      <Hsp_num>3</Hsp_num>
      <Hsp_bit-score>21.7376</Hsp_bit-score>
      <Hsp_score>64</Hsp_score>
      <Hsp_evalue>8.03267</Hsp_evalue>
      <Hsp_query-from>11</Hsp_query-from>
      <Hsp_query-to>133</Hsp_query-to>
      <Hsp_hit-from>103</Hsp_hit-from>
      <Hsp_hit-to>216</Hsp_hit-to>
      <Hsp_query-frame>0</Hsp_query-frame>
      <Hsp_hit-frame>0</Hsp_hit-frame>
      <Hsp_identity>35</Hsp_identity>
      <Hsp_positive>62</Hsp_positive>
      <Hsp_gaps>9</Hsp_gaps>
      <Hsp_align-len>123</Hsp_align-len>
      <Hsp_qseq>VLIILDIIMVIVDLSLSEKSRDVGGAPETVSLVISFFFLIDVLLRVYVEGFKVYFSSKLNIVDACIVVITLVVTMIYAFSDFSGASLIPRVVTFLRSLRILILVRIFRLASQKRELEKVTRRM</Hsp_qseq>
      <Hsp_hseq>IMIAILINTLSMGIEYHEQPDELTNALEISNIVFTSMFALEMLLKLLAFGLFGYIKNPYNIFDGIIVVIS--VWEIIGQSD-GGLS----VLRTFRLLRVLKLVRF--MPALRRQLVVLMKTM</Hsp_hseq>
      <Hsp_midline>++I + I  + + +   E+  ++  A E  ++V +  F +++LL++   G   Y  +  NI D  IVVI+  V  I   SD  G S    V+   R LR+L LVR   + + +R+L  + + M</Hsp_midline>
    </Hsp>
  </Hit_hsps>
</Hit>
<Hit>
  <Hit_num>91</Hit_num>
  <Hit_id>gi|677384177|gb|KFQ05876.1|</Hit_id>
  <Hit_def>Voltage-dependent T-type calcium channel subunit alpha-1H, partial [Haliaeetus albicilla]</Hit_def>
  <Hit_accession>KFQ05876</Hit_accession>
  <Hit_len>1151</Hit_len>
  <Hit_hsps>
    <Hsp>
      <Hsp_num>1</Hsp_num>
      <Hsp_bit-score>29.9013</Hsp_bit-score>
      <Hsp_score>86</Hsp_score>
      <Hsp_evalue>0.0280123</Hsp_evalue>
      <Hsp_query-from>11</Hsp_query-from>
      <Hsp_query-to>126</Hsp_query-to>
      <Hsp_hit-from>887</Hsp_hit-from>
      <Hsp_hit-to>1002</Hsp_hit-to>
      <Hsp_query-frame>0</Hsp_query-frame>
      <Hsp_hit-frame>0</Hsp_hit-frame>
      <Hsp_identity>21</Hsp_identity>
      <Hsp_positive>60</Hsp_positive>
      <Hsp_gaps>0</Hsp_gaps>
      <Hsp_align-len>116</Hsp_align-len>
      <Hsp_qseq>VLIILDIIMVIVDLSLSEKSRDVGGAPETVSLVISFFFLIDVLLRVYVEGFKVYFSSKLNIVDACIVVITLVVTMIYAFSDFSGASLIPRVVTFLRSLRILILVRIFRLASQKREL</Hsp_qseq>
      <Hsp_hseq>ITFIIGVNVITMSMEHYNQPKSLDEALKYCNYVFTIVFVFEAVLKLVAFGFRRFFKDRWNQLDLAIVLLSIVGITLEEIEMNAALPINPTIIRIMRVLRIARVLKLLKMATGMRAL</Hsp_hseq>
      <Hsp_midline>+  I+ + ++ + +    + + +  A +  + V +  F+ + +L++   GF+ +F  + N +D  IV++++V   +      +   + P ++  +R LRI  ++++ ++A+  R L</Hsp_midline>
    </Hsp>
    <Hsp>
      <Hsp_num>2</Hsp_num>
      <Hsp_bit-score>23.2129</Hsp_bit-score>
      <Hsp_score>68</Hsp_score>
      <Hsp_evalue>2.88902</Hsp_evalue>
      <Hsp_query-from>43</Hsp_query-from>
      <Hsp_query-to>135</Hsp_query-to>
      <Hsp_hit-from>604</Hsp_hit-from>
      <Hsp_hit-to>695</Hsp_hit-to>
      <Hsp_query-frame>0</Hsp_query-frame>
      <Hsp_hit-frame>0</Hsp_hit-frame>
      <Hsp_identity>23</Hsp_identity>
      <Hsp_positive>51</Hsp_positive>
      <Hsp_gaps>9</Hsp_gaps>
      <Hsp_align-len>97</Hsp_align-len>
      <Hsp_qseq>VISFFFLIDVLLRVYVEGF----KVYFSSKLNIVDACIVVITLVVTMIYAFSDFSGASLIPRVVTFLRSLRILILVRIFRLASQKRELEKVTRRMVS</Hsp_qseq>
      <Hsp_hseq>IFTAIFVAEMMVKVVALGFFSGENTYLQSSWNVLDGVLVFVS-IIDIIVSMASAGGA----KILGVLRVLRLLRTLRPLRVISRAPGLKLVVETLIS</Hsp_hseq>
      <Hsp_midline>+ +  F+ +++++V   GF      Y  S  N++D  +V ++ ++ +I + +   GA    +++  LR LR+L  +R  R+ S+   L+ V   ++S</Hsp_midline>
    </Hsp>
    <Hsp>
      <Hsp_num>3</Hsp_num>
      <Hsp_bit-score>21.7376</Hsp_bit-score>
      <Hsp_score>64</Hsp_score>
      <Hsp_evalue>8.03267</Hsp_evalue>
      <Hsp_query-from>11</Hsp_query-from>
      <Hsp_query-to>133</Hsp_query-to>
      <Hsp_hit-from>51</Hsp_hit-from>
      <Hsp_hit-to>164</Hsp_hit-to>
      <Hsp_query-frame>0</Hsp_query-frame>
      <Hsp_hit-frame>0</Hsp_hit-frame>
      <Hsp_identity>35</Hsp_identity>
      <Hsp_positive>62</Hsp_positive>
      <Hsp_gaps>9</Hsp_gaps>
      <Hsp_align-len>123</Hsp_align-len>
      <Hsp_qseq>VLIILDIIMVIVDLSLSEKSRDVGGAPETVSLVISFFFLIDVLLRVYVEGFKVYFSSKLNIVDACIVVITLVVTMIYAFSDFSGASLIPRVVTFLRSLRILILVRIFRLASQKRELEKVTRRM</Hsp_qseq>
      <Hsp_hseq>IMIAILINTLSMGIEYHEQPDELTNALEISNIVFTSMFALEMLLKLLAFGLFGYIKNPYNIFDGIIVVIS--VWEIIGQSD-GGLS----VLRTFRLLRVLKLVRF--MPALRRQLVVLMKTM</Hsp_hseq>
      <Hsp_midline>++I + I  + + +   E+  ++  A E  ++V +  F +++LL++   G   Y  +  NI D  IVVI+  V  I   SD  G S    V+   R LR+L LVR   + + +R+L  + + M</Hsp_midline>
    </Hsp>
  </Hit_hsps>
</Hit>
<Hit>
  <Hit_num>92</Hit_num>
  <Hit_id>gi|677301930|gb|KFP84358.1|</Hit_id>
  <Hit_def>Voltage-dependent T-type calcium channel subunit alpha-1I, partial [Acanthisitta chloris]</Hit_def>
  <Hit_accession>KFP84358</Hit_accession>
  <Hit_len>1673</Hit_len>
  <Hit_hsps>
    <Hsp>
      <Hsp_num>1</Hsp_num>
      <Hsp_bit-score>29.9013</Hsp_bit-score>
      <Hsp_score>86</Hsp_score>
      <Hsp_evalue>0.0280123</Hsp_evalue>
      <Hsp_query-from>11</Hsp_query-from>
      <Hsp_query-to>126</Hsp_query-to>
      <Hsp_hit-from>1409</Hsp_hit-from>
      <Hsp_hit-to>1524</Hsp_hit-to>
      <Hsp_query-frame>0</Hsp_query-frame>
      <Hsp_hit-frame>0</Hsp_hit-frame>
      <Hsp_identity>21</Hsp_identity>
      <Hsp_positive>60</Hsp_positive>
      <Hsp_gaps>0</Hsp_gaps>
      <Hsp_align-len>116</Hsp_align-len>
      <Hsp_qseq>VLIILDIIMVIVDLSLSEKSRDVGGAPETVSLVISFFFLIDVLLRVYVEGFKVYFSSKLNIVDACIVVITLVVTMIYAFSDFSGASLIPRVVTFLRSLRILILVRIFRLASQKREL</Hsp_qseq>
      <Hsp_hseq>ITFIIGVNVITMSMEHYNQPKSLDEALKYCNYVFTIVFVFEAVLKLVAFGFRRFFKDRWNQLDLAIVLLSIVGITLEEIEMNAALPINPTIIRIMRVLRIARVLKLLKMATGMRAL</Hsp_hseq>
      <Hsp_midline>+  I+ + ++ + +    + + +  A +  + V +  F+ + +L++   GF+ +F  + N +D  IV++++V   +      +   + P ++  +R LRI  ++++ ++A+  R L</Hsp_midline>
    </Hsp>
    <Hsp>
      <Hsp_num>2</Hsp_num>
      <Hsp_bit-score>23.2129</Hsp_bit-score>
      <Hsp_score>68</Hsp_score>
      <Hsp_evalue>2.88902</Hsp_evalue>
      <Hsp_query-from>43</Hsp_query-from>
      <Hsp_query-to>135</Hsp_query-to>
      <Hsp_hit-from>1126</Hsp_hit-from>
      <Hsp_hit-to>1217</Hsp_hit-to>
      <Hsp_query-frame>0</Hsp_query-frame>
      <Hsp_hit-frame>0</Hsp_hit-frame>
      <Hsp_identity>23</Hsp_identity>
      <Hsp_positive>51</Hsp_positive>
      <Hsp_gaps>9</Hsp_gaps>
      <Hsp_align-len>97</Hsp_align-len>
      <Hsp_qseq>VISFFFLIDVLLRVYVEGF----KVYFSSKLNIVDACIVVITLVVTMIYAFSDFSGASLIPRVVTFLRSLRILILVRIFRLASQKRELEKVTRRMVS</Hsp_qseq>
      <Hsp_hseq>IFTAIFVAEMMVKVVALGFFSGENTYLQSSWNVLDGVLVFVS-IIDIIVSMASAGGA----KILGVLRVLRLLRTLRPLRVISRAPGLKLVVETLIS</Hsp_hseq>
      <Hsp_midline>+ +  F+ +++++V   GF      Y  S  N++D  +V ++ ++ +I + +   GA    +++  LR LR+L  +R  R+ S+   L+ V   ++S</Hsp_midline>
    </Hsp>
    <Hsp>
      <Hsp_num>3</Hsp_num>
      <Hsp_bit-score>21.7376</Hsp_bit-score>
      <Hsp_score>64</Hsp_score>
      <Hsp_evalue>8.03267</Hsp_evalue>
      <Hsp_query-from>11</Hsp_query-from>
      <Hsp_query-to>133</Hsp_query-to>
      <Hsp_hit-from>573</Hsp_hit-from>
      <Hsp_hit-to>686</Hsp_hit-to>
      <Hsp_query-frame>0</Hsp_query-frame>
      <Hsp_hit-frame>0</Hsp_hit-frame>
      <Hsp_identity>35</Hsp_identity>
      <Hsp_positive>62</Hsp_positive>
      <Hsp_gaps>9</Hsp_gaps>
      <Hsp_align-len>123</Hsp_align-len>
      <Hsp_qseq>VLIILDIIMVIVDLSLSEKSRDVGGAPETVSLVISFFFLIDVLLRVYVEGFKVYFSSKLNIVDACIVVITLVVTMIYAFSDFSGASLIPRVVTFLRSLRILILVRIFRLASQKRELEKVTRRM</Hsp_qseq>
      <Hsp_hseq>IMIAILINTLSMGIEYHEQPDELTNALEISNIVFTSMFALEMLLKLLAFGIFGYIKNPYNIFDGIIVVIS--VWEIIGQSD-GGLS----VLRTFRLLRVLKLVRF--MPALRRQLVVLMKTM</Hsp_hseq>
      <Hsp_midline>++I + I  + + +   E+  ++  A E  ++V +  F +++LL++   G   Y  +  NI D  IVVI+  V  I   SD  G S    V+   R LR+L LVR   + + +R+L  + + M</Hsp_midline>
    </Hsp>
  </Hit_hsps>
</Hit>
<Hit>
  <Hit_num>93</Hit_num>
  <Hit_id>gi|677277047|gb|KFP68365.1|</Hit_id>
  <Hit_def>Voltage-dependent T-type calcium channel subunit alpha-1H, partial [Cariama cristata]</Hit_def>
  <Hit_accession>KFP68365</Hit_accession>
  <Hit_len>1077</Hit_len>
  <Hit_hsps>
    <Hsp>
      <Hsp_num>1</Hsp_num>
      <Hsp_bit-score>29.9013</Hsp_bit-score>
      <Hsp_score>86</Hsp_score>
      <Hsp_evalue>0.0280123</Hsp_evalue>
      <Hsp_query-from>11</Hsp_query-from>
      <Hsp_query-to>126</Hsp_query-to>
      <Hsp_hit-from>813</Hsp_hit-from>
      <Hsp_hit-to>928</Hsp_hit-to>
      <Hsp_query-frame>0</Hsp_query-frame>
      <Hsp_hit-frame>0</Hsp_hit-frame>
      <Hsp_identity>21</Hsp_identity>
      <Hsp_positive>60</Hsp_positive>
      <Hsp_gaps>0</Hsp_gaps>
      <Hsp_align-len>116</Hsp_align-len>
      <Hsp_qseq>VLIILDIIMVIVDLSLSEKSRDVGGAPETVSLVISFFFLIDVLLRVYVEGFKVYFSSKLNIVDACIVVITLVVTMIYAFSDFSGASLIPRVVTFLRSLRILILVRIFRLASQKREL</Hsp_qseq>
      <Hsp_hseq>ITFIIGVNVITMSMEHYNQPKSLDEALKYCNYVFTIVFVFEAVLKLVAFGFRRFFKDRWNQLDLAIVLLSIVGITLEEIEMNAALPINPTIIRIMRVLRIARVLKLLKMATGMRAL</Hsp_hseq>
      <Hsp_midline>+  I+ + ++ + +    + + +  A +  + V +  F+ + +L++   GF+ +F  + N +D  IV++++V   +      +   + P ++  +R LRI  ++++ ++A+  R L</Hsp_midline>
    </Hsp>
    <Hsp>
      <Hsp_num>2</Hsp_num>
      <Hsp_bit-score>23.2129</Hsp_bit-score>
      <Hsp_score>68</Hsp_score>
      <Hsp_evalue>2.88902</Hsp_evalue>
      <Hsp_query-from>43</Hsp_query-from>
      <Hsp_query-to>135</Hsp_query-to>
      <Hsp_hit-from>530</Hsp_hit-from>
      <Hsp_hit-to>621</Hsp_hit-to>
      <Hsp_query-frame>0</Hsp_query-frame>
      <Hsp_hit-frame>0</Hsp_hit-frame>
      <Hsp_identity>23</Hsp_identity>
      <Hsp_positive>51</Hsp_positive>
      <Hsp_gaps>9</Hsp_gaps>
      <Hsp_align-len>97</Hsp_align-len>
      <Hsp_qseq>VISFFFLIDVLLRVYVEGF----KVYFSSKLNIVDACIVVITLVVTMIYAFSDFSGASLIPRVVTFLRSLRILILVRIFRLASQKRELEKVTRRMVS</Hsp_qseq>
      <Hsp_hseq>IFTAIFVAEMMVKVVALGFFSGENTYLQSSWNVLDGVLVFVS-IIDIIVSMASAGGA----KILGVLRVLRLLRTLRPLRVISRAPGLKLVVETLIS</Hsp_hseq>
      <Hsp_midline>+ +  F+ +++++V   GF      Y  S  N++D  +V ++ ++ +I + +   GA    +++  LR LR+L  +R  R+ S+   L+ V   ++S</Hsp_midline>
    </Hsp>
  </Hit_hsps>
</Hit>
<Hit>
  <Hit_num>94</Hit_num>
  <Hit_id>gi|677133982|gb|KFP37727.1|</Hit_id>
  <Hit_def>Voltage-dependent T-type calcium channel subunit alpha-1H, partial [Chlamydotis macqueenii]</Hit_def>
  <Hit_accession>KFP37727</Hit_accession>
  <Hit_len>1197</Hit_len>
  <Hit_hsps>
    <Hsp>
      <Hsp_num>1</Hsp_num>
      <Hsp_bit-score>29.9013</Hsp_bit-score>
      <Hsp_score>86</Hsp_score>
      <Hsp_evalue>0.0280123</Hsp_evalue>
      <Hsp_query-from>11</Hsp_query-from>
      <Hsp_query-to>126</Hsp_query-to>
      <Hsp_hit-from>933</Hsp_hit-from>
      <Hsp_hit-to>1048</Hsp_hit-to>
      <Hsp_query-frame>0</Hsp_query-frame>
      <Hsp_hit-frame>0</Hsp_hit-frame>
      <Hsp_identity>21</Hsp_identity>
      <Hsp_positive>60</Hsp_positive>
      <Hsp_gaps>0</Hsp_gaps>
      <Hsp_align-len>116</Hsp_align-len>
      <Hsp_qseq>VLIILDIIMVIVDLSLSEKSRDVGGAPETVSLVISFFFLIDVLLRVYVEGFKVYFSSKLNIVDACIVVITLVVTMIYAFSDFSGASLIPRVVTFLRSLRILILVRIFRLASQKREL</Hsp_qseq>
      <Hsp_hseq>ITFIIGVNVITMSMEHYNQPKSLDEALKYCNYVFTIVFVFEAVLKLVAFGFRRFFKDRWNQLDLAIVLLSIVGITLEEIEMNAALPINPTIIRIMRVLRIARVLKLLKMATGMRAL</Hsp_hseq>
      <Hsp_midline>+  I+ + ++ + +    + + +  A +  + V +  F+ + +L++   GF+ +F  + N +D  IV++++V   +      +   + P ++  +R LRI  ++++ ++A+  R L</Hsp_midline>
    </Hsp>
    <Hsp>
      <Hsp_num>2</Hsp_num>
      <Hsp_bit-score>23.2129</Hsp_bit-score>
      <Hsp_score>68</Hsp_score>
      <Hsp_evalue>2.88902</Hsp_evalue>
      <Hsp_query-from>43</Hsp_query-from>
      <Hsp_query-to>135</Hsp_query-to>
      <Hsp_hit-from>650</Hsp_hit-from>
      <Hsp_hit-to>741</Hsp_hit-to>
      <Hsp_query-frame>0</Hsp_query-frame>
      <Hsp_hit-frame>0</Hsp_hit-frame>
      <Hsp_identity>23</Hsp_identity>
      <Hsp_positive>51</Hsp_positive>
      <Hsp_gaps>9</Hsp_gaps>
      <Hsp_align-len>97</Hsp_align-len>
      <Hsp_qseq>VISFFFLIDVLLRVYVEGF----KVYFSSKLNIVDACIVVITLVVTMIYAFSDFSGASLIPRVVTFLRSLRILILVRIFRLASQKRELEKVTRRMVS</Hsp_qseq>
      <Hsp_hseq>IFTAIFVAEMMVKVVALGFFSGENTYLQSSWNVLDGVLVFVS-IIDIIVSMASAGGA----KILGVLRVLRLLRTLRPLRVISRAPGLKLVVETLIS</Hsp_hseq>
      <Hsp_midline>+ +  F+ +++++V   GF      Y  S  N++D  +V ++ ++ +I + +   GA    +++  LR LR+L  +R  R+ S+   L+ V   ++S</Hsp_midline>
    </Hsp>
    <Hsp>
      <Hsp_num>3</Hsp_num>
      <Hsp_bit-score>21.7376</Hsp_bit-score>
      <Hsp_score>64</Hsp_score>
      <Hsp_evalue>8.03267</Hsp_evalue>
      <Hsp_query-from>11</Hsp_query-from>
      <Hsp_query-to>133</Hsp_query-to>
      <Hsp_hit-from>97</Hsp_hit-from>
      <Hsp_hit-to>210</Hsp_hit-to>
      <Hsp_query-frame>0</Hsp_query-frame>
      <Hsp_hit-frame>0</Hsp_hit-frame>
      <Hsp_identity>35</Hsp_identity>
      <Hsp_positive>62</Hsp_positive>
      <Hsp_gaps>9</Hsp_gaps>
      <Hsp_align-len>123</Hsp_align-len>
      <Hsp_qseq>VLIILDIIMVIVDLSLSEKSRDVGGAPETVSLVISFFFLIDVLLRVYVEGFKVYFSSKLNIVDACIVVITLVVTMIYAFSDFSGASLIPRVVTFLRSLRILILVRIFRLASQKRELEKVTRRM</Hsp_qseq>
      <Hsp_hseq>IMIAILINTLSMGIEYHEQPDELTNALEISNIVFTSMFALEMLLKLLAFGLFGYIKNPYNIFDGIIVVIS--VWEIIGQSD-GGLS----VLRTFRLLRVLKLVRF--MPALRRQLVVLMKTM</Hsp_hseq>
      <Hsp_midline>++I + I  + + +   E+  ++  A E  ++V +  F +++LL++   G   Y  +  NI D  IVVI+  V  I   SD  G S    V+   R LR+L LVR   + + +R+L  + + M</Hsp_midline>
    </Hsp>
  </Hit_hsps>
</Hit>
<Hit>
  <Hit_num>95</Hit_num>
  <Hit_id>gi|677055547|gb|KFP23579.1|</Hit_id>
  <Hit_def>Voltage-dependent T-type calcium channel subunit alpha-1H, partial [Colius striatus]</Hit_def>
  <Hit_accession>KFP23579</Hit_accession>
  <Hit_len>1082</Hit_len>
  <Hit_hsps>
    <Hsp>
      <Hsp_num>1</Hsp_num>
      <Hsp_bit-score>29.9013</Hsp_bit-score>
      <Hsp_score>86</Hsp_score>
      <Hsp_evalue>0.0280123</Hsp_evalue>
      <Hsp_query-from>11</Hsp_query-from>
      <Hsp_query-to>126</Hsp_query-to>
      <Hsp_hit-from>818</Hsp_hit-from>
      <Hsp_hit-to>933</Hsp_hit-to>
      <Hsp_query-frame>0</Hsp_query-frame>
      <Hsp_hit-frame>0</Hsp_hit-frame>
      <Hsp_identity>22</Hsp_identity>
      <Hsp_positive>60</Hsp_positive>
      <Hsp_gaps>0</Hsp_gaps>
      <Hsp_align-len>116</Hsp_align-len>
      <Hsp_qseq>VLIILDIIMVIVDLSLSEKSRDVGGAPETVSLVISFFFLIDVLLRVYVEGFKVYFSSKLNIVDACIVVITLVVTMIYAFSDFSGASLIPRVVTFLRSLRILILVRIFRLASQKREL</Hsp_qseq>
      <Hsp_hseq>ITFIIGVNVITMSMEHYNQPKSLDEALKYCNYVFTIVFVFEALLKLVAFGFRRFFKDRWNQLDLAIVLLSIVGITLEEIEMNAALPINPTIIRIMRVLRIARVLKLLKMATGMRAL</Hsp_hseq>
      <Hsp_midline>+  I+ + ++ + +    + + +  A +  + V +  F+ + LL++   GF+ +F  + N +D  IV++++V   +      +   + P ++  +R LRI  ++++ ++A+  R L</Hsp_midline>
    </Hsp>
    <Hsp>
      <Hsp_num>2</Hsp_num>
      <Hsp_bit-score>23.2129</Hsp_bit-score>
      <Hsp_score>68</Hsp_score>
      <Hsp_evalue>2.88902</Hsp_evalue>
      <Hsp_query-from>43</Hsp_query-from>
      <Hsp_query-to>135</Hsp_query-to>
      <Hsp_hit-from>535</Hsp_hit-from>
      <Hsp_hit-to>626</Hsp_hit-to>
      <Hsp_query-frame>0</Hsp_query-frame>
      <Hsp_hit-frame>0</Hsp_hit-frame>
      <Hsp_identity>23</Hsp_identity>
      <Hsp_positive>51</Hsp_positive>
      <Hsp_gaps>9</Hsp_gaps>
      <Hsp_align-len>97</Hsp_align-len>
      <Hsp_qseq>VISFFFLIDVLLRVYVEGF----KVYFSSKLNIVDACIVVITLVVTMIYAFSDFSGASLIPRVVTFLRSLRILILVRIFRLASQKRELEKVTRRMVS</Hsp_qseq>
      <Hsp_hseq>IFTAIFVAEMMVKVVALGFFSGENTYLQSSWNVLDGVLVFVS-IIDIIVSMASAGGA----KILGVLRVLRLLRTLRPLRVISRAPGLKLVVETLIS</Hsp_hseq>
      <Hsp_midline>+ +  F+ +++++V   GF      Y  S  N++D  +V ++ ++ +I + +   GA    +++  LR LR+L  +R  R+ S+   L+ V   ++S</Hsp_midline>
    </Hsp>
  </Hit_hsps>
</Hit>
<Hit>
  <Hit_num>96</Hit_num>
  <Hit_id>gi|676815764|gb|KFP11620.1|</Hit_id>
  <Hit_def>Voltage-dependent T-type calcium channel subunit alpha-1I, partial [Egretta garzetta]</Hit_def>
  <Hit_accession>KFP11620</Hit_accession>
  <Hit_len>1671</Hit_len>
  <Hit_hsps>
    <Hsp>
      <Hsp_num>1</Hsp_num>
      <Hsp_bit-score>29.9013</Hsp_bit-score>
      <Hsp_score>86</Hsp_score>
      <Hsp_evalue>0.0280123</Hsp_evalue>
      <Hsp_query-from>11</Hsp_query-from>
      <Hsp_query-to>126</Hsp_query-to>
      <Hsp_hit-from>1407</Hsp_hit-from>
      <Hsp_hit-to>1522</Hsp_hit-to>
      <Hsp_query-frame>0</Hsp_query-frame>
      <Hsp_hit-frame>0</Hsp_hit-frame>
      <Hsp_identity>21</Hsp_identity>
      <Hsp_positive>60</Hsp_positive>
      <Hsp_gaps>0</Hsp_gaps>
      <Hsp_align-len>116</Hsp_align-len>
      <Hsp_qseq>VLIILDIIMVIVDLSLSEKSRDVGGAPETVSLVISFFFLIDVLLRVYVEGFKVYFSSKLNIVDACIVVITLVVTMIYAFSDFSGASLIPRVVTFLRSLRILILVRIFRLASQKREL</Hsp_qseq>
      <Hsp_hseq>ITFIIGVNVITMSMEHYNQPKSLDEALKYCNYVFTIVFVFEAVLKLVAFGFRRFFKDRWNQLDLAIVLLSIVGITLEEIEMNAALPINPTIIRIMRVLRIARVLKLLKMATGMRAL</Hsp_hseq>
      <Hsp_midline>+  I+ + ++ + +    + + +  A +  + V +  F+ + +L++   GF+ +F  + N +D  IV++++V   +      +   + P ++  +R LRI  ++++ ++A+  R L</Hsp_midline>
    </Hsp>
    <Hsp>
      <Hsp_num>2</Hsp_num>
      <Hsp_bit-score>23.2129</Hsp_bit-score>
      <Hsp_score>68</Hsp_score>
      <Hsp_evalue>2.88902</Hsp_evalue>
      <Hsp_query-from>43</Hsp_query-from>
      <Hsp_query-to>135</Hsp_query-to>
      <Hsp_hit-from>1124</Hsp_hit-from>
      <Hsp_hit-to>1215</Hsp_hit-to>
      <Hsp_query-frame>0</Hsp_query-frame>
      <Hsp_hit-frame>0</Hsp_hit-frame>
      <Hsp_identity>23</Hsp_identity>
      <Hsp_positive>51</Hsp_positive>
      <Hsp_gaps>9</Hsp_gaps>
      <Hsp_align-len>97</Hsp_align-len>
      <Hsp_qseq>VISFFFLIDVLLRVYVEGF----KVYFSSKLNIVDACIVVITLVVTMIYAFSDFSGASLIPRVVTFLRSLRILILVRIFRLASQKRELEKVTRRMVS</Hsp_qseq>
      <Hsp_hseq>IFTAIFVAEMMVKVVALGFFSGENTYLQSSWNVLDGVLVFVS-IIDIIVSMASAGGA----KILGVLRVLRLLRTLRPLRVISRAPGLKLVVETLIS</Hsp_hseq>
      <Hsp_midline>+ +  F+ +++++V   GF      Y  S  N++D  +V ++ ++ +I + +   GA    +++  LR LR+L  +R  R+ S+   L+ V   ++S</Hsp_midline>
    </Hsp>
    <Hsp>
      <Hsp_num>3</Hsp_num>
      <Hsp_bit-score>21.7376</Hsp_bit-score>
      <Hsp_score>64</Hsp_score>
      <Hsp_evalue>8.03267</Hsp_evalue>
      <Hsp_query-from>11</Hsp_query-from>
      <Hsp_query-to>133</Hsp_query-to>
      <Hsp_hit-from>571</Hsp_hit-from>
      <Hsp_hit-to>684</Hsp_hit-to>
      <Hsp_query-frame>0</Hsp_query-frame>
      <Hsp_hit-frame>0</Hsp_hit-frame>
      <Hsp_identity>35</Hsp_identity>
      <Hsp_positive>62</Hsp_positive>
      <Hsp_gaps>9</Hsp_gaps>
      <Hsp_align-len>123</Hsp_align-len>
      <Hsp_qseq>VLIILDIIMVIVDLSLSEKSRDVGGAPETVSLVISFFFLIDVLLRVYVEGFKVYFSSKLNIVDACIVVITLVVTMIYAFSDFSGASLIPRVVTFLRSLRILILVRIFRLASQKRELEKVTRRM</Hsp_qseq>
      <Hsp_hseq>IMIAILINTLSMGIEYHEQPDELTNALEISNIVFTSMFALEMLLKLLAFGLFGYIKNPYNIFDGIIVVIS--VWEIIGQSD-GGLS----VLRTFRLLRVLKLVRF--MPALRRQLVVLMKTM</Hsp_hseq>
      <Hsp_midline>++I + I  + + +   E+  ++  A E  ++V +  F +++LL++   G   Y  +  NI D  IVVI+  V  I   SD  G S    V+   R LR+L LVR   + + +R+L  + + M</Hsp_midline>
    </Hsp>
  </Hit_hsps>
</Hit>
<Hit>
  <Hit_num>97</Hit_num>
  <Hit_id>gi|676415564|gb|KFO58967.1|</Hit_id>
  <Hit_def>Voltage-dependent T-type calcium channel subunit alpha-1I, partial [Corvus brachyrhynchos]</Hit_def>
  <Hit_accession>KFO58967</Hit_accession>
  <Hit_len>1642</Hit_len>
  <Hit_hsps>
    <Hsp>
      <Hsp_num>1</Hsp_num>
      <Hsp_bit-score>29.9013</Hsp_bit-score>
      <Hsp_score>86</Hsp_score>
      <Hsp_evalue>0.0280123</Hsp_evalue>
      <Hsp_query-from>11</Hsp_query-from>
      <Hsp_query-to>126</Hsp_query-to>
      <Hsp_hit-from>1378</Hsp_hit-from>
      <Hsp_hit-to>1493</Hsp_hit-to>
      <Hsp_query-frame>0</Hsp_query-frame>
      <Hsp_hit-frame>0</Hsp_hit-frame>
      <Hsp_identity>22</Hsp_identity>
      <Hsp_positive>60</Hsp_positive>
      <Hsp_gaps>0</Hsp_gaps>
      <Hsp_align-len>116</Hsp_align-len>
      <Hsp_qseq>VLIILDIIMVIVDLSLSEKSRDVGGAPETVSLVISFFFLIDVLLRVYVEGFKVYFSSKLNIVDACIVVITLVVTMIYAFSDFSGASLIPRVVTFLRSLRILILVRIFRLASQKREL</Hsp_qseq>
      <Hsp_hseq>ITFIIGVNVITMSMEHYNQPKSLDEALKYCNYVFTIVFVFEALLKLVAFGFRRFFKDRWNQLDLAIVLLSIVGITLEEIEMNAALPINPTIIRIMRVLRIARVLKLLKMATGMRAL</Hsp_hseq>
      <Hsp_midline>+  I+ + ++ + +    + + +  A +  + V +  F+ + LL++   GF+ +F  + N +D  IV++++V   +      +   + P ++  +R LRI  ++++ ++A+  R L</Hsp_midline>
    </Hsp>
    <Hsp>
      <Hsp_num>2</Hsp_num>
      <Hsp_bit-score>23.2129</Hsp_bit-score>
      <Hsp_score>68</Hsp_score>
      <Hsp_evalue>2.88902</Hsp_evalue>
      <Hsp_query-from>43</Hsp_query-from>
      <Hsp_query-to>135</Hsp_query-to>
      <Hsp_hit-from>1100</Hsp_hit-from>
      <Hsp_hit-to>1191</Hsp_hit-to>
      <Hsp_query-frame>0</Hsp_query-frame>
      <Hsp_hit-frame>0</Hsp_hit-frame>
      <Hsp_identity>23</Hsp_identity>
      <Hsp_positive>51</Hsp_positive>
      <Hsp_gaps>9</Hsp_gaps>
      <Hsp_align-len>97</Hsp_align-len>
      <Hsp_qseq>VISFFFLIDVLLRVYVEGF----KVYFSSKLNIVDACIVVITLVVTMIYAFSDFSGASLIPRVVTFLRSLRILILVRIFRLASQKRELEKVTRRMVS</Hsp_qseq>
      <Hsp_hseq>IFTAIFVAEMMVKVVALGFFSGENTYLQSSWNVLDGVLVFVS-IIDIIVSMASAGGA----KILGVLRVLRLLRTLRPLRVISRAPGLKLVVETLIS</Hsp_hseq>
      <Hsp_midline>+ +  F+ +++++V   GF      Y  S  N++D  +V ++ ++ +I + +   GA    +++  LR LR+L  +R  R+ S+   L+ V   ++S</Hsp_midline>
    </Hsp>
    <Hsp>
      <Hsp_num>3</Hsp_num>
      <Hsp_bit-score>21.7376</Hsp_bit-score>
      <Hsp_score>64</Hsp_score>
      <Hsp_evalue>8.03267</Hsp_evalue>
      <Hsp_query-from>11</Hsp_query-from>
      <Hsp_query-to>133</Hsp_query-to>
      <Hsp_hit-from>548</Hsp_hit-from>
      <Hsp_hit-to>661</Hsp_hit-to>
      <Hsp_query-frame>0</Hsp_query-frame>
      <Hsp_hit-frame>0</Hsp_hit-frame>
      <Hsp_identity>35</Hsp_identity>
      <Hsp_positive>62</Hsp_positive>
      <Hsp_gaps>9</Hsp_gaps>
      <Hsp_align-len>123</Hsp_align-len>
      <Hsp_qseq>VLIILDIIMVIVDLSLSEKSRDVGGAPETVSLVISFFFLIDVLLRVYVEGFKVYFSSKLNIVDACIVVITLVVTMIYAFSDFSGASLIPRVVTFLRSLRILILVRIFRLASQKRELEKVTRRM</Hsp_qseq>
      <Hsp_hseq>IMIAILINTLSMGIEYHEQPDELTNALEISNIVFTSMFALEMLLKLLAFGIFGYIKNPYNIFDGIIVVIS--VWEIIGQSD-GGLS----VLRTFRLLRVLKLVRF--MPALRRQLVVLMKTM</Hsp_hseq>
      <Hsp_midline>++I + I  + + +   E+  ++  A E  ++V +  F +++LL++   G   Y  +  NI D  IVVI+  V  I   SD  G S    V+   R LR+L LVR   + + +R+L  + + M</Hsp_midline>
    </Hsp>
  </Hit_hsps>
</Hit>
<Hit>
  <Hit_num>98</Hit_num>
  <Hit_id>gi|675317183|gb|KFM12445.1|</Hit_id>
  <Hit_def>Voltage-dependent T-type calcium channel subunit alpha-1I, partial [Aptenodytes forsteri]</Hit_def>
  <Hit_accession>KFM12445</Hit_accession>
  <Hit_len>1680</Hit_len>
  <Hit_hsps>
    <Hsp>
      <Hsp_num>1</Hsp_num>
      <Hsp_bit-score>29.9013</Hsp_bit-score>
      <Hsp_score>86</Hsp_score>
      <Hsp_evalue>0.0280123</Hsp_evalue>
      <Hsp_query-from>11</Hsp_query-from>
      <Hsp_query-to>126</Hsp_query-to>
      <Hsp_hit-from>1414</Hsp_hit-from>
      <Hsp_hit-to>1529</Hsp_hit-to>
      <Hsp_query-frame>0</Hsp_query-frame>
      <Hsp_hit-frame>0</Hsp_hit-frame>
      <Hsp_identity>21</Hsp_identity>
      <Hsp_positive>60</Hsp_positive>
      <Hsp_gaps>0</Hsp_gaps>
      <Hsp_align-len>116</Hsp_align-len>
      <Hsp_qseq>VLIILDIIMVIVDLSLSEKSRDVGGAPETVSLVISFFFLIDVLLRVYVEGFKVYFSSKLNIVDACIVVITLVVTMIYAFSDFSGASLIPRVVTFLRSLRILILVRIFRLASQKREL</Hsp_qseq>
      <Hsp_hseq>ITFIIGVNVITMSMEHYNQPKSLDEALKYCNYVFTIVFVFEAVLKLVAFGFRRFFKDRWNQLDLAIVLLSIVGITLEEIEMNAALPINPTIIRIMRVLRIARVLKLLKMATGMRAL</Hsp_hseq>
      <Hsp_midline>+  I+ + ++ + +    + + +  A +  + V +  F+ + +L++   GF+ +F  + N +D  IV++++V   +      +   + P ++  +R LRI  ++++ ++A+  R L</Hsp_midline>
    </Hsp>
    <Hsp>
      <Hsp_num>2</Hsp_num>
      <Hsp_bit-score>23.2129</Hsp_bit-score>
      <Hsp_score>68</Hsp_score>
      <Hsp_evalue>2.88902</Hsp_evalue>
      <Hsp_query-from>43</Hsp_query-from>
      <Hsp_query-to>135</Hsp_query-to>
      <Hsp_hit-from>1131</Hsp_hit-from>
      <Hsp_hit-to>1222</Hsp_hit-to>
      <Hsp_query-frame>0</Hsp_query-frame>
      <Hsp_hit-frame>0</Hsp_hit-frame>
      <Hsp_identity>23</Hsp_identity>
      <Hsp_positive>51</Hsp_positive>
      <Hsp_gaps>9</Hsp_gaps>
      <Hsp_align-len>97</Hsp_align-len>
      <Hsp_qseq>VISFFFLIDVLLRVYVEGF----KVYFSSKLNIVDACIVVITLVVTMIYAFSDFSGASLIPRVVTFLRSLRILILVRIFRLASQKRELEKVTRRMVS</Hsp_qseq>
      <Hsp_hseq>IFTAIFVAEMMVKVVALGFFSGENTYLQSSWNVLDGVLVFVS-IIDIIVSMASAGGA----KILGVLRVLRLLRTLRPLRVISRAPGLKLVVETLIS</Hsp_hseq>
      <Hsp_midline>+ +  F+ +++++V   GF      Y  S  N++D  +V ++ ++ +I + +   GA    +++  LR LR+L  +R  R+ S+   L+ V   ++S</Hsp_midline>
    </Hsp>
    <Hsp>
      <Hsp_num>3</Hsp_num>
      <Hsp_bit-score>21.7376</Hsp_bit-score>
      <Hsp_score>64</Hsp_score>
      <Hsp_evalue>8.03267</Hsp_evalue>
      <Hsp_query-from>11</Hsp_query-from>
      <Hsp_query-to>133</Hsp_query-to>
      <Hsp_hit-from>578</Hsp_hit-from>
      <Hsp_hit-to>691</Hsp_hit-to>
      <Hsp_query-frame>0</Hsp_query-frame>
      <Hsp_hit-frame>0</Hsp_hit-frame>
      <Hsp_identity>35</Hsp_identity>
      <Hsp_positive>62</Hsp_positive>
      <Hsp_gaps>9</Hsp_gaps>
      <Hsp_align-len>123</Hsp_align-len>
      <Hsp_qseq>VLIILDIIMVIVDLSLSEKSRDVGGAPETVSLVISFFFLIDVLLRVYVEGFKVYFSSKLNIVDACIVVITLVVTMIYAFSDFSGASLIPRVVTFLRSLRILILVRIFRLASQKRELEKVTRRM</Hsp_qseq>
      <Hsp_hseq>IMIAILINTLSMGIEYHEQPDELTNALEISNIVFTSMFALEMLLKLLAFGLFGYIKNPYNIFDGIIVVIS--VWEIIGQSD-GGLS----VLRTFRLLRVLKLVRF--MPALRRQLVVLMKTM</Hsp_hseq>
      <Hsp_midline>++I + I  + + +   E+  ++  A E  ++V +  F +++LL++   G   Y  +  NI D  IVVI+  V  I   SD  G S    V+   R LR+L LVR   + + +R+L  + + M</Hsp_midline>
    </Hsp>
  </Hit_hsps>
</Hit>
<Hit>
  <Hit_num>99</Hit_num>
  <Hit_id>gi|671419015|emb|CDQ06337.1|</Hit_id>
  <Hit_def>Protein Bm7848, isoform a, partial [Brugia malayi] &gt;gi|909117668|emb|CRZ21819.1| Bm7848, partial [Brugia malayi]</Hit_def>
  <Hit_accession>CDQ06337</Hit_accession>
  <Hit_len>660</Hit_len>
  <Hit_hsps>
    <Hsp>
      <Hsp_num>1</Hsp_num>
      <Hsp_bit-score>29.9013</Hsp_bit-score>
      <Hsp_score>86</Hsp_score>
      <Hsp_evalue>0.0280123</Hsp_evalue>
      <Hsp_query-from>43</Hsp_query-from>
      <Hsp_query-to>121</Hsp_query-to>
      <Hsp_hit-from>329</Hsp_hit-from>
      <Hsp_hit-to>398</Hsp_hit-to>
      <Hsp_query-frame>0</Hsp_query-frame>
      <Hsp_hit-frame>0</Hsp_hit-frame>
      <Hsp_identity>29</Hsp_identity>
      <Hsp_positive>48</Hsp_positive>
      <Hsp_gaps>9</Hsp_gaps>
      <Hsp_align-len>79</Hsp_align-len>
      <Hsp_qseq>VISFFFLIDVLLRVYVEGFKVYFSSKLNIVDACIVVITLVVTMIYAFSDFSGASLIPRVVTFLRSLRILILVRIFRLAS</Hsp_qseq>
      <Hsp_hseq>VFSGIFICEMLMKLFAMGHRVYFASKFNRFD-CIVIVGSAFEVIWA--ELKGGSF---GISVLRALRLL---RIFKLTS</Hsp_hseq>
      <Hsp_midline>V S  F+ ++L++++  G +VYF+SK N  D CIV++     +I+A  +  G S     ++ LR+LR+L   RIF+L S</Hsp_midline>
    </Hsp>
  </Hit_hsps>
</Hit>
<Hit>
  <Hit_num>100</Hit_num>
  <Hit_id>gi|483522467|gb|EOB07153.1|</Hit_id>
  <Hit_def>Voltage-dependent T-type calcium channel subunit alpha-1H, partial [Anas platyrhynchos]</Hit_def>
  <Hit_accession>EOB07153</Hit_accession>
  <Hit_len>2231</Hit_len>
  <Hit_hsps>
    <Hsp>
      <Hsp_num>1</Hsp_num>
      <Hsp_bit-score>29.9013</Hsp_bit-score>
      <Hsp_score>86</Hsp_score>
      <Hsp_evalue>0.0280123</Hsp_evalue>
      <Hsp_query-from>11</Hsp_query-from>
      <Hsp_query-to>126</Hsp_query-to>
      <Hsp_hit-from>1532</Hsp_hit-from>
      <Hsp_hit-to>1647</Hsp_hit-to>
      <Hsp_query-frame>0</Hsp_query-frame>
      <Hsp_hit-frame>0</Hsp_hit-frame>
      <Hsp_identity>21</Hsp_identity>
      <Hsp_positive>60</Hsp_positive>
      <Hsp_gaps>0</Hsp_gaps>
      <Hsp_align-len>116</Hsp_align-len>
      <Hsp_qseq>VLIILDIIMVIVDLSLSEKSRDVGGAPETVSLVISFFFLIDVLLRVYVEGFKVYFSSKLNIVDACIVVITLVVTMIYAFSDFSGASLIPRVVTFLRSLRILILVRIFRLASQKREL</Hsp_qseq>
      <Hsp_hseq>ITFIIGVNVITMSMEHYNQPKSLDEALKYCNYVFTIVFVFEAVLKLVAFGFRRFFKDRWNQLDLAIVLLSIVGITLEEIEMNAALPINPTIIRIMRVLRIARVLKLLKMATGMRAL</Hsp_hseq>
      <Hsp_midline>+  I+ + ++ + +    + + +  A +  + V +  F+ + +L++   GF+ +F  + N +D  IV++++V   +      +   + P ++  +R LRI  ++++ ++A+  R L</Hsp_midline>
    </Hsp>
    <Hsp>
      <Hsp_num>2</Hsp_num>
      <Hsp_bit-score>23.2129</Hsp_bit-score>
      <Hsp_score>68</Hsp_score>
      <Hsp_evalue>2.88902</Hsp_evalue>
      <Hsp_query-from>43</Hsp_query-from>
      <Hsp_query-to>135</Hsp_query-to>
      <Hsp_hit-from>1242</Hsp_hit-from>
      <Hsp_hit-to>1333</Hsp_hit-to>
      <Hsp_query-frame>0</Hsp_query-frame>
      <Hsp_hit-frame>0</Hsp_hit-frame>
      <Hsp_identity>23</Hsp_identity>
      <Hsp_positive>51</Hsp_positive>
      <Hsp_gaps>9</Hsp_gaps>
      <Hsp_align-len>97</Hsp_align-len>
      <Hsp_qseq>VISFFFLIDVLLRVYVEGF----KVYFSSKLNIVDACIVVITLVVTMIYAFSDFSGASLIPRVVTFLRSLRILILVRIFRLASQKRELEKVTRRMVS</Hsp_qseq>
      <Hsp_hseq>IFTAIFVAEMMVKVVALGFFSGENTYLQSSWNVLDGVLVFVS-IIDIIVSMASAGGA----KILGVLRVLRLLRTLRPLRVISRAPGLKLVVETLIS</Hsp_hseq>
      <Hsp_midline>+ +  F+ +++++V   GF      Y  S  N++D  +V ++ ++ +I + +   GA    +++  LR LR+L  +R  R+ S+   L+ V   ++S</Hsp_midline>
    </Hsp>
    <Hsp>
      <Hsp_num>3</Hsp_num>
      <Hsp_bit-score>21.7376</Hsp_bit-score>
      <Hsp_score>64</Hsp_score>
      <Hsp_evalue>8.03267</Hsp_evalue>
      <Hsp_query-from>11</Hsp_query-from>
      <Hsp_query-to>133</Hsp_query-to>
      <Hsp_hit-from>689</Hsp_hit-from>
      <Hsp_hit-to>802</Hsp_hit-to>
      <Hsp_query-frame>0</Hsp_query-frame>
      <Hsp_hit-frame>0</Hsp_hit-frame>
      <Hsp_identity>35</Hsp_identity>
      <Hsp_positive>62</Hsp_positive>
      <Hsp_gaps>9</Hsp_gaps>
      <Hsp_align-len>123</Hsp_align-len>
      <Hsp_qseq>VLIILDIIMVIVDLSLSEKSRDVGGAPETVSLVISFFFLIDVLLRVYVEGFKVYFSSKLNIVDACIVVITLVVTMIYAFSDFSGASLIPRVVTFLRSLRILILVRIFRLASQKRELEKVTRRM</Hsp_qseq>
      <Hsp_hseq>IMIAILINTLSMGIEYHEQPDELTNALEISNIVFTSMFALEMLLKLLAFGLFGYIKNPYNIFDGIIVVIS--VWEIIGQSD-GGLS----VLRTFRLLRVLKLVRF--MPALRRQLVVLMKTM</Hsp_hseq>
      <Hsp_midline>++I + I  + + +   E+  ++  A E  ++V +  F +++LL++   G   Y  +  NI D  IVVI+  V  I   SD  G S    V+   R LR+L LVR   + + +R+L  + + M</Hsp_midline>
    </Hsp>
  </Hit_hsps>
</Hit>
<Hit>
  <Hit_num>101</Hit_num>
  <Hit_id>gi|465986343|gb|EMP37121.1|</Hit_id>
  <Hit_def>Voltage-gated hydrogen channel 1, partial [Chelonia mydas]</Hit_def>
  <Hit_accession>EMP37121</Hit_accession>
  <Hit_len>237</Hit_len>
  <Hit_hsps>
    <Hsp>
      <Hsp_num>1</Hsp_num>
      <Hsp_bit-score>29.9013</Hsp_bit-score>
      <Hsp_score>86</Hsp_score>
      <Hsp_evalue>0.0280123</Hsp_evalue>
      <Hsp_query-from>2</Hsp_query-from>
      <Hsp_query-to>131</Hsp_query-to>
      <Hsp_hit-from>64</Hsp_hit-from>
      <Hsp_hit-to>196</Hsp_hit-to>
      <Hsp_query-frame>0</Hsp_query-frame>
      <Hsp_hit-frame>0</Hsp_hit-frame>
      <Hsp_identity>34</Hsp_identity>
      <Hsp_positive>72</Hsp_positive>
      <Hsp_gaps>13</Hsp_gaps>
      <Hsp_align-len>138</Hsp_align-len>
      <Hsp_qseq>SFGFRVFGLVLIILDIIMVIVDLSLSEKSRDVGG---APET---VSLVISFFFLIDVLLRVYVEGFKVYFSSKLNIVDACIVVITLVVTMIYAF--SDFSGASLIPRVVTFLRSLRILILVRIFRLASQKRELEKVTR</Hsp_qseq>
      <Hsp_hseq>SHKFQILVVCLVILDALLVLAELLLDVKIIHPDKHELAPKVFHYLSLSIVTLFLVEVGFKIFVYRLE-FFHHKFEVLDGIVVVVSFIIDVVLLFRENEFQAAGLL----ILLRLWRVARIINGIILSVKTRSEQRVSK</Hsp_hseq>
      <Hsp_midline>S  F++  + L+ILD ++V+ +L L  K         AP+    +SL I   FL++V  +++V   + +F  K  ++D  +VV++ ++ ++  F  ++F  A L+      LR  R+  ++    L+ + R  ++V++</Hsp_midline>
    </Hsp>
  </Hit_hsps>
</Hit>
<Hit>
  <Hit_num>102</Hit_num>
  <Hit_id>gi|431906718|gb|ELK10839.1|</Hit_id>
  <Hit_def>Voltage-dependent T-type calcium channel subunit alpha-1H [Pteropus alecto]</Hit_def>
  <Hit_accession>ELK10839</Hit_accession>
  <Hit_len>2012</Hit_len>
  <Hit_hsps>
    <Hsp>
      <Hsp_num>1</Hsp_num>
      <Hsp_bit-score>29.9013</Hsp_bit-score>
      <Hsp_score>86</Hsp_score>
      <Hsp_evalue>0.0280123</Hsp_evalue>
      <Hsp_query-from>11</Hsp_query-from>
      <Hsp_query-to>126</Hsp_query-to>
      <Hsp_hit-from>1651</Hsp_hit-from>
      <Hsp_hit-to>1766</Hsp_hit-to>
      <Hsp_query-frame>0</Hsp_query-frame>
      <Hsp_hit-frame>0</Hsp_hit-frame>
      <Hsp_identity>20</Hsp_identity>
      <Hsp_positive>60</Hsp_positive>
      <Hsp_gaps>0</Hsp_gaps>
      <Hsp_align-len>116</Hsp_align-len>
      <Hsp_qseq>VLIILDIIMVIVDLSLSEKSRDVGGAPETVSLVISFFFLIDVLLRVYVEGFKVYFSSKLNIVDACIVVITLVVTMIYAFSDFSGASLIPRVVTFLRSLRILILVRIFRLASQKREL</Hsp_qseq>
      <Hsp_hseq>ITFIIGVNVITMSMEHYNQPKSLDEALKYCNYVFTIVFIFEAVLKLVAFGFRRFFKDRWNQLDLAIVLLSIMGITLEEIETSAALPINPTIIRIMRVLRIARVLKLLKMATGMRAL</Hsp_hseq>
      <Hsp_midline>+  I+ + ++ + +    + + +  A +  + V +  F+ + +L++   GF+ +F  + N +D  IV+++++   +      +   + P ++  +R LRI  ++++ ++A+  R L</Hsp_midline>
    </Hsp>
    <Hsp>
      <Hsp_num>2</Hsp_num>
      <Hsp_bit-score>27.2918</Hsp_bit-score>
      <Hsp_score>79</Hsp_score>
      <Hsp_evalue>0.170954</Hsp_evalue>
      <Hsp_query-from>12</Hsp_query-from>
      <Hsp_query-to>135</Hsp_query-to>
      <Hsp_hit-from>1330</Hsp_hit-from>
      <Hsp_hit-to>1456</Hsp_hit-to>
      <Hsp_query-frame>0</Hsp_query-frame>
      <Hsp_hit-frame>0</Hsp_hit-frame>
      <Hsp_identity>34</Hsp_identity>
      <Hsp_positive>69</Hsp_positive>
      <Hsp_gaps>15</Hsp_gaps>
      <Hsp_align-len>133</Hsp_align-len>
      <Hsp_qseq>LIILDIIMVIVDLSLSEKSRDVGGAPETVSLVISFF-----FLIDVLLRV----YVEGFKVYFSSKLNIVDACIVVITLVVTMIYAFSDFSGASLIPRVVTFLRSLRILILVRIFRLASQKRELEKVTRRMVS</Hsp_qseq>
      <Hsp_hseq>VVLVFIFLNCITIALERPDIDPGST-ERVFLSVSNYIFTAIFVVEMMVKVVALGLVSGEHAYLQSSWNVLDGLLVLVSL-VDIIVAMASAGGA----KILGILRVLRLLRTLRPLRVISRAPGLKLVVETLIS</Hsp_hseq>
      <Hsp_midline>++++ I +  + ++L     D G   E V L +S +     F+++++++V     V G   Y  S  N++D  +V+++L V +I A +   GA    +++  LR LR+L  +R  R+ S+   L+ V   ++S</Hsp_midline>
    </Hsp>
  </Hit_hsps>
</Hit>
<Hit>
  <Hit_num>103</Hit_num>
  <Hit_id>gi|342837671|tpg|DAA34925.1|</Hit_id>
  <Hit_def>TPA_inf: voltage-dependent sodium channel SCN11A [Ornithorhynchus anatinus]</Hit_def>
  <Hit_accession>DAA34925</Hit_accession>
  <Hit_len>1793</Hit_len>
  <Hit_hsps>
    <Hsp>
      <Hsp_num>1</Hsp_num>
      <Hsp_bit-score>29.9013</Hsp_bit-score>
      <Hsp_score>86</Hsp_score>
      <Hsp_evalue>0.0280123</Hsp_evalue>
      <Hsp_query-from>5</Hsp_query-from>
      <Hsp_query-to>126</Hsp_query-to>
      <Hsp_hit-from>1403</Hsp_hit-from>
      <Hsp_hit-to>1521</Hsp_hit-to>
      <Hsp_query-frame>0</Hsp_query-frame>
      <Hsp_hit-frame>0</Hsp_hit-frame>
      <Hsp_identity>26</Hsp_identity>
      <Hsp_positive>65</Hsp_positive>
      <Hsp_gaps>3</Hsp_gaps>
      <Hsp_align-len>122</Hsp_align-len>
      <Hsp_qseq>FRVFGLVLIILDIIMVIVDLSLSEKSRDVGGAPETVSLVISFFFLIDVLLRVYVEGFKVYFSSKLNIVDACIVVITLVVTMIYAFSDFSGASLIPRVVTFLRSLRILILVRIFRLASQKREL</Hsp_qseq>
      <Hsp_hseq>FDIFIILLILLNMVAMMVEAD--DQNKTVQKYLDGINLLFVALFTAECIVKVFALR-HYYFTNGWNLFDCVVVVLSVISSVVSQLEDAEHIPFPPTLFRIIRLARIGRILRLVRAAKGIRTL</Hsp_hseq>
      <Hsp_midline>F +F ++LI+L+++ ++V+    ++++ V    + ++L+    F  + +++V+      YF++  N+ D  +VV++++ +++    D       P +   +R  RI  ++R+ R A   R L</Hsp_midline>
    </Hsp>
  </Hit_hsps>
</Hit>
<Hit>
  <Hit_num>104</Hit_num>
  <Hit_id>gi|922865612|gb|KOO32634.1|</Hit_id>
  <Hit_def>voltage-gated ion channel superfamily [Chrysochromulina sp. CCMP291]</Hit_def>
  <Hit_accession>KOO32634</Hit_accession>
  <Hit_len>1594</Hit_len>
  <Hit_hsps>
    <Hsp>
      <Hsp_num>1</Hsp_num>
      <Hsp_bit-score>29.5279</Hsp_bit-score>
      <Hsp_score>85</Hsp_score>
      <Hsp_evalue>0.0362861</Hsp_evalue>
      <Hsp_query-from>38</Hsp_query-from>
      <Hsp_query-to>129</Hsp_query-to>
      <Hsp_hit-from>474</Hsp_hit-from>
      <Hsp_hit-to>560</Hsp_hit-to>
      <Hsp_query-frame>0</Hsp_query-frame>
      <Hsp_hit-frame>0</Hsp_hit-frame>
      <Hsp_identity>30</Hsp_identity>
      <Hsp_positive>50</Hsp_positive>
      <Hsp_gaps>5</Hsp_gaps>
      <Hsp_align-len>92</Hsp_align-len>
      <Hsp_qseq>ETVSLVISFFFLIDVLLRVYVEGFKVYFSSKLNIVDACIVVITLVVTMIYAFSDFSGASLIPRVVTFLRSLRILILVRIFRLASQKRELEKV</Hsp_qseq>
      <Hsp_hseq>EQGQLVISWIFIGEMGLKLLGLGCVGYWADGWNQLDGSIVIMSMAEMTITALFADTGTNL-----SFLRILRMLRVVRILRLMKSWKGLYKI</Hsp_hseq>
      <Hsp_midline>E   LVIS+ F+ ++ L++   G   Y++   N +D  IV++++    I A    +G +L     +FLR LR+L +VRI RL    + L K+</Hsp_midline>
    </Hsp>
    <Hsp>
      <Hsp_num>2</Hsp_num>
      <Hsp_bit-score>25.8052</Hsp_bit-score>
      <Hsp_score>75</Hsp_score>
      <Hsp_evalue>0.479058</Hsp_evalue>
      <Hsp_query-from>17</Hsp_query-from>
      <Hsp_query-to>111</Hsp_query-to>
      <Hsp_hit-from>638</Hsp_hit-from>
      <Hsp_hit-to>735</Hsp_hit-to>
      <Hsp_query-frame>0</Hsp_query-frame>
      <Hsp_hit-frame>0</Hsp_hit-frame>
      <Hsp_identity>25</Hsp_identity>
      <Hsp_positive>49</Hsp_positive>
      <Hsp_gaps>5</Hsp_gaps>
      <Hsp_align-len>99</Hsp_align-len>
      <Hsp_qseq>IIMVIVDLSLSEKSRDVGGAPETVSLVISFFFLIDVLLRVYVEGF----KVYFSSKLNIVDACIVVITLVVTMIYAFSDFSGASLIPRVVTFLRSLRIL</Hsp_qseq>
      <Hsp_hseq>IVMTALDVPRLDRSSELAALLRLLNLVWTTIFACELTLKVIAYGFACTERAYVNDPWNLLDLAIVTSSFLVLLAGTFPPLANLKSL-RVLRVLRPLRLL</Hsp_hseq>
      <Hsp_midline>I+M  +D+   ++S ++      ++LV +  F  ++ L+V   GF    + Y +   N++D  IV  + +V +   F   +    + RV+  LR LR+L</Hsp_midline>
    </Hsp>
    <Hsp>
      <Hsp_num>3</Hsp_num>
      <Hsp_bit-score>23.2129</Hsp_bit-score>
      <Hsp_score>68</Hsp_score>
      <Hsp_evalue>2.88902</Hsp_evalue>
      <Hsp_query-from>12</Hsp_query-from>
      <Hsp_query-to>134</Hsp_query-to>
      <Hsp_hit-from>1106</Hsp_hit-from>
      <Hsp_hit-to>1224</Hsp_hit-to>
      <Hsp_query-frame>0</Hsp_query-frame>
      <Hsp_hit-frame>0</Hsp_hit-frame>
      <Hsp_identity>33</Hsp_identity>
      <Hsp_positive>59</Hsp_positive>
      <Hsp_gaps>12</Hsp_gaps>
      <Hsp_align-len>127</Hsp_align-len>
      <Hsp_qseq>LIILDIIMVIVD---LSLSEKSRDVGGAPETVSL-VISFFFLIDVLLRVYVEGFKVYFSSKLNIVDACIVVITLVVTMIYAFSDFSGASLIPRVVTFLRSLRILILVRIFRLASQKRELEKVTRRMV</Hsp_qseq>
      <Hsp_hseq>VIVVNVAVMATDFWGIEQNEKSY----ALYTQSLRAFGYVYYTEATLKIFALGCAGYFGDAWCRFDFFLVVTTL----LDEFASELLAKVLPIPPLLLRVLRVLRILRILRLLKGAREVRNLIMTLV</Hsp_hseq>
      <Hsp_midline>+I++++ ++  D   +  +EKS     A  T SL    + +  +  L+++  G   YF       D  +VV TL    +  F+    A ++P     LR LR+L ++RI RL    RE+  +   +V</Hsp_midline>
    </Hsp>
  </Hit_hsps>
</Hit>
<Hit>
  <Hit_num>105</Hit_num>
  <Hit_id>gi|7209876|dbj|BAA13136.2|</Hit_id>
  <Hit_def>voltage-dependent calcium channel [Heterololigo bleekeri]</Hit_def>
  <Hit_accession>BAA13136</Hit_accession>
  <Hit_len>2196</Hit_len>
  <Hit_hsps>
    <Hsp>
      <Hsp_num>1</Hsp_num>
      <Hsp_bit-score>29.5279</Hsp_bit-score>
      <Hsp_score>85</Hsp_score>
      <Hsp_evalue>0.0362861</Hsp_evalue>
      <Hsp_query-from>4</Hsp_query-from>
      <Hsp_query-to>126</Hsp_query-to>
      <Hsp_hit-from>482</Hsp_hit-from>
      <Hsp_hit-to>597</Hsp_hit-to>
      <Hsp_query-frame>0</Hsp_query-frame>
      <Hsp_hit-frame>0</Hsp_hit-frame>
      <Hsp_identity>31</Hsp_identity>
      <Hsp_positive>63</Hsp_positive>
      <Hsp_gaps>9</Hsp_gaps>
      <Hsp_align-len>124</Hsp_align-len>
      <Hsp_qseq>GFRVFGLVLIILDIIMVIVD-LSLSEKSRDVGGAPETVSLVISFFFLIDVLLRVYVEGFKVYFSSKLNIVDACIVVITLVVTMIYAFSDFSGASLIPRVVTFLRSLRILILVRIFRLASQKREL</Hsp_qseq>
      <Hsp_hseq>GFYWFVIILVFLNTLCVASEHYGQAEWHTEFLYVMEFAFLAL---FMSEMLIKMYGLGVRLYFQSSFNIFDCVVILVSIIEVIWSAIKDGSSFG-----ISTLRALRLLRMFKVTRYWSSLRNL</Hsp_hseq>
      <Hsp_midline>GF  F ++L+ L+ + V  +    +E   +     E   L +   F+ ++L+++Y  G ++YF S  NI D  +++++++  +  A  D S        ++ LR+LR+L + ++ R  S  R L</Hsp_midline>
    </Hsp>
  </Hit_hsps>
</Hit>
<Hit>
  <Hit_num>106</Hit_num>
  <Hit_id>gi|817175237|ref|WP_046529871.1|</Hit_id>
  <Hit_def>hypothetical protein [Cellulomonas sp. FA1]</Hit_def>
  <Hit_accession>WP_046529871</Hit_accession>
  <Hit_len>283</Hit_len>
  <Hit_hsps>
    <Hsp>
      <Hsp_num>1</Hsp_num>
      <Hsp_bit-score>29.5279</Hsp_bit-score>
      <Hsp_score>85</Hsp_score>
      <Hsp_evalue>0.0362861</Hsp_evalue>
      <Hsp_query-from>12</Hsp_query-from>
      <Hsp_query-to>119</Hsp_query-to>
      <Hsp_hit-from>25</Hsp_hit-from>
      <Hsp_hit-to>122</Hsp_hit-to>
      <Hsp_query-frame>0</Hsp_query-frame>
      <Hsp_hit-frame>0</Hsp_hit-frame>
      <Hsp_identity>33</Hsp_identity>
      <Hsp_positive>59</Hsp_positive>
      <Hsp_gaps>10</Hsp_gaps>
      <Hsp_align-len>108</Hsp_align-len>
      <Hsp_qseq>LIILDIIMVIVDLSLSEKSRDVGGAPETVSLVISFFFLIDVLLRVYVEGFKVYFSSKLNIVDACIVVITLVVTMIYAFSDFSGASLIPRVVTFLRSLRILILVRIFRL</Hsp_qseq>
      <Hsp_hseq>LIVLNAIVLGLE-TFPDVMATAGPVLETVNHVVVGVFVVEVVLRVYADG-RAFFRDPWSLFDLFVVVVALIPA--------SAGSEVLRVLRLLRVLRLLSTVRSMRM</Hsp_hseq>
      <Hsp_midline>LI+L+ I++ ++ +  +     G   ETV+ V+   F+++V+LRVY +G + +F    ++ D  +VV+ L+          S  S + RV+  LR LR+L  VR  R+</Hsp_midline>
    </Hsp>
  </Hit_hsps>
</Hit>
<Hit>
  <Hit_num>107</Hit_num>
  <Hit_id>gi|808873912|gb|KKF23127.1|</Hit_id>
  <Hit_def>Potassium voltage-gated channel subfamily F member 1 [Larimichthys crocea]</Hit_def>
  <Hit_accession>KKF23127</Hit_accession>
  <Hit_len>497</Hit_len>
  <Hit_hsps>
    <Hsp>
      <Hsp_num>1</Hsp_num>
      <Hsp_bit-score>29.5279</Hsp_bit-score>
      <Hsp_score>85</Hsp_score>
      <Hsp_evalue>0.0362861</Hsp_evalue>
      <Hsp_query-from>7</Hsp_query-from>
      <Hsp_query-to>138</Hsp_query-to>
      <Hsp_hit-from>188</Hsp_hit-from>
      <Hsp_hit-to>320</Hsp_hit-to>
      <Hsp_query-frame>0</Hsp_query-frame>
      <Hsp_hit-frame>0</Hsp_hit-frame>
      <Hsp_identity>35</Hsp_identity>
      <Hsp_positive>67</Hsp_positive>
      <Hsp_gaps>5</Hsp_gaps>
      <Hsp_align-len>135</Hsp_align-len>
      <Hsp_qseq>VFGLVLIILDIIMVIVDLSLSEKSRDVGGAP--ETVSLVISFFFLIDVLLRVYVEGFKVYF-SSKLNIVDACIVVITLVVTMIYAFSDFSGASLIPRVVTFLRSLRILILVRIFRLASQKRELEKVTRRMVSENK</Hsp_qseq>
      <Hsp_hseq>IFILVSSVVMCVGTIPDLQVEDSEGNLSEHPTLEVIETVCIGWFTIEYFLRLISSPNKIKFVLAFMNIIDFMAIIPFFVVLILTSFG--AGVMELANVQQAVQALRIMRIARIFKLARHSSGLQTLTSALKSSFK</Hsp_hseq>
      <Hsp_midline>+F LV  ++  +  I DL + +   ++   P  E +  V   +F I+  LR+     K+ F  + +NI+D   ++   VV ++ +F   +G   +  V   +++LRI+ + RIF+LA     L+ +T  + S  K</Hsp_midline>
    </Hsp>
  </Hit_hsps>
</Hit>
<Hit>
  <Hit_num>108</Hit_num>
  <Hit_id>gi|768189602|gb|KJH46009.1|</Hit_id>
  <Hit_def>hypothetical protein DICVIV_07927 [Dictyocaulus viviparus]</Hit_def>
  <Hit_accession>KJH46009</Hit_accession>
  <Hit_len>1595</Hit_len>
  <Hit_hsps>
    <Hsp>
      <Hsp_num>1</Hsp_num>
      <Hsp_bit-score>29.5279</Hsp_bit-score>
      <Hsp_score>85</Hsp_score>
      <Hsp_evalue>0.0362861</Hsp_evalue>
      <Hsp_query-from>38</Hsp_query-from>
      <Hsp_query-to>135</Hsp_query-to>
      <Hsp_hit-from>289</Hsp_hit-from>
      <Hsp_hit-to>374</Hsp_hit-to>
      <Hsp_query-frame>0</Hsp_query-frame>
      <Hsp_hit-frame>0</Hsp_hit-frame>
      <Hsp_identity>35</Hsp_identity>
      <Hsp_positive>58</Hsp_positive>
      <Hsp_gaps>12</Hsp_gaps>
      <Hsp_align-len>98</Hsp_align-len>
      <Hsp_qseq>ETVSLVISFFFLIDVLLRVYVEGFKVYFSSKLNIVDACIVVITLVVTMIYAFSDFSGASLIPRVVTFLRSLRILILVRIFRLASQKRELEKVTRRMVS</Hsp_qseq>
      <Hsp_hseq>EYVFLVI---FIMEVLLKLFAMGSRMYFASKFNRFD-CIVIVGSAFEVIWA--EVKGGSF---GISVLRALRLL---RIFKLTSYWVSLRNLVRSLMN</Hsp_hseq>
      <Hsp_midline>E V LVI   F+++VLL+++  G ++YF+SK N  D CIV++     +I+A  +  G S     ++ LR+LR+L   RIF+L S    L  + R +++</Hsp_midline>
    </Hsp>
  </Hit_hsps>
</Hit>
<Hit>
  <Hit_num>109</Hit_num>
  <Hit_id>gi|678322372|emb|CDW83245.1|</Hit_id>
  <Hit_def>voltage-gated ion channel superfamily [Stylonychia lemnae]</Hit_def>
  <Hit_accession>CDW83245</Hit_accession>
  <Hit_len>1987</Hit_len>
  <Hit_hsps>
    <Hsp>
      <Hsp_num>1</Hsp_num>
      <Hsp_bit-score>29.5279</Hsp_bit-score>
      <Hsp_score>85</Hsp_score>
      <Hsp_evalue>0.0362861</Hsp_evalue>
      <Hsp_query-from>5</Hsp_query-from>
      <Hsp_query-to>135</Hsp_query-to>
      <Hsp_hit-from>1077</Hsp_hit-from>
      <Hsp_hit-to>1201</Hsp_hit-to>
      <Hsp_query-frame>0</Hsp_query-frame>
      <Hsp_hit-frame>0</Hsp_hit-frame>
      <Hsp_identity>32</Hsp_identity>
      <Hsp_positive>67</Hsp_positive>
      <Hsp_gaps>16</Hsp_gaps>
      <Hsp_align-len>136</Hsp_align-len>
      <Hsp_qseq>FRVFGLVLIILDIIMVIVDLSLSEKSRDVGGAPETVSLVISFFFLIDVLLRVYVEGFKV-----YFSSKLNIVDACIVVITLVVTMIYAFSDFSGASLIPRVVTFLRSLRILILVRIFRLASQKRELEKVTRRMVS</Hsp_qseq>
      <Hsp_hseq>FDPFILSMILLSTIMLAIDNPLDDPNGLQSKTLEKIDYVITAIFCMEALLKIFVFGLVINGPESYLRVSWNIMDFIIVIFSIISILL---SDLN--------IQFIKVIRMLRVLRPLRMISRNEGLKLAVLSLIN</Hsp_hseq>
      <Hsp_midline>F  F L +I+L  IM+ +D  L + +       E +  VI+  F ++ LL+++V G  +     Y     NI+D  IV+ +++  ++   SD +        + F++ +R+L ++R  R+ S+   L+     +++</Hsp_midline>
    </Hsp>
    <Hsp>
      <Hsp_num>2</Hsp_num>
      <Hsp_bit-score>26.548</Hsp_bit-score>
      <Hsp_score>77</Hsp_score>
      <Hsp_evalue>0.286265</Hsp_evalue>
      <Hsp_query-from>7</Hsp_query-from>
      <Hsp_query-to>138</Hsp_query-to>
      <Hsp_hit-from>594</Hsp_hit-from>
      <Hsp_hit-to>722</Hsp_hit-to>
      <Hsp_query-frame>0</Hsp_query-frame>
      <Hsp_hit-frame>0</Hsp_hit-frame>
      <Hsp_identity>32</Hsp_identity>
      <Hsp_positive>63</Hsp_positive>
      <Hsp_gaps>7</Hsp_gaps>
      <Hsp_align-len>134</Hsp_align-len>
      <Hsp_qseq>VFGLVLIILDIIMVIVDLSLSEKSRD--VGGAPETVSLVISFFFLIDVLLRVYVEGFKVYFSSKLNIVDACIVVITLVVTMIYAFSDFSGASLIPRVVTFLRSLRILILVRIFRLASQKRELEKVTRRMVSENK</Hsp_qseq>
      <Hsp_hseq>IFATVIVML-ILMNTLILSFDRYPIDQNVSDQYNQINTVLTWLFFVEMMVKLIGLGPKLYSKDKFNLFDAFITCLTTAENLI----DISPVDSTISSGGAISGFRAVRLFRIFKLARQLKSFQTMLQKIAMSLK</Hsp_hseq>
      <Hsp_midline>+F  V+++L I+M  + LS      D  V      ++ V+++ F +++++++   G K+Y   K N+ DA I  +T    +I    D S           +   R + L RIF+LA Q +  + + +++    K</Hsp_midline>
    </Hsp>
    <Hsp>
      <Hsp_num>3</Hsp_num>
      <Hsp_bit-score>26.1765</Hsp_bit-score>
      <Hsp_score>76</Hsp_score>
      <Hsp_evalue>0.37035</Hsp_evalue>
      <Hsp_query-from>3</Hsp_query-from>
      <Hsp_query-to>134</Hsp_query-to>
      <Hsp_hit-from>1397</Hsp_hit-from>
      <Hsp_hit-to>1517</Hsp_hit-to>
      <Hsp_query-frame>0</Hsp_query-frame>
      <Hsp_hit-frame>0</Hsp_hit-frame>
      <Hsp_identity>30</Hsp_identity>
      <Hsp_positive>63</Hsp_positive>
      <Hsp_gaps>11</Hsp_gaps>
      <Hsp_align-len>132</Hsp_align-len>
      <Hsp_qseq>FGFRVFGLVLIILDIIMVIVDLSLSEKSRDVGGAPETVSLVISFFFLIDVLLRVYVEGFKVYFSSKLNIVDACIVVITLVVTMIYAFSDFSGASLIPRVVTFLRSLRILILVRIFRLASQKRELEKVTRRMV</Hsp_qseq>
      <Hsp_hseq>FDYFIIGCIIINT----ILMALTWFQNPQEIPANLEIVNYFFTAVFTLEAIIKIIAYGLG-YFKQGWNIFDFVIVIISYVTLII---GQLSSAAVGPKQTTIARAFRI---GRVFRLIKKAKFLRIIFNTII</Hsp_hseq>
      <Hsp_midline>F + + G ++I      +++ L+  +  +++    E V+   +  F ++ ++++   G   YF    NI D  IV+I+ V  +I      S A++ P+  T  R+ RI    R+FRL  + + L  +   ++</Hsp_midline>
    </Hsp>
  </Hit_hsps>
</Hit>
<Hit>
  <Hit_num>110</Hit_num>
  <Hit_id>gi|283459428|gb|AAO83843.2|AF484084_1</Hit_id>
  <Hit_def>voltage-dependent T-type calcium channel alpha-1 subunit isoform A [Lymnaea stagnalis]</Hit_def>
  <Hit_accession>AAO83843</Hit_accession>
  <Hit_len>2886</Hit_len>
  <Hit_hsps>
    <Hsp>
      <Hsp_num>1</Hsp_num>
      <Hsp_bit-score>29.5279</Hsp_bit-score>
      <Hsp_score>85</Hsp_score>
      <Hsp_evalue>0.0362861</Hsp_evalue>
      <Hsp_query-from>43</Hsp_query-from>
      <Hsp_query-to>135</Hsp_query-to>
      <Hsp_hit-from>1580</Hsp_hit-from>
      <Hsp_hit-to>1671</Hsp_hit-to>
      <Hsp_query-frame>0</Hsp_query-frame>
      <Hsp_hit-frame>0</Hsp_hit-frame>
      <Hsp_identity>28</Hsp_identity>
      <Hsp_positive>53</Hsp_positive>
      <Hsp_gaps>9</Hsp_gaps>
      <Hsp_align-len>97</Hsp_align-len>
      <Hsp_qseq>VISFFFLIDVLLRVYVEGFKV----YFSSKLNIVDACIVVITLVVTMIYAFSDFSGASLIPRVVTFLRSLRILILVRIFRLASQKRELEKVTRRMVS</Hsp_qseq>
      <Hsp_hseq>IFTFVFALEMMIKVIGKGFFVGKHAYLKSGWNVMDGFLVIISLIDILI-----SMSASSSPRIFGILRVFRLLRTLRPLRVISRAPGLKLVVQTLLS</Hsp_hseq>
      <Hsp_midline>+ +F F ++++++V  +GF V    Y  S  N++D  +V+I+L+  +I        AS  PR+   LR  R+L  +R  R+ S+   L+ V + ++S</Hsp_midline>
    </Hsp>
    <Hsp>
      <Hsp_num>2</Hsp_num>
      <Hsp_bit-score>23.2129</Hsp_bit-score>
      <Hsp_score>68</Hsp_score>
      <Hsp_evalue>2.88902</Hsp_evalue>
      <Hsp_query-from>18</Hsp_query-from>
      <Hsp_query-to>119</Hsp_query-to>
      <Hsp_hit-from>1864</Hsp_hit-from>
      <Hsp_hit-to>1968</Hsp_hit-to>
      <Hsp_query-frame>0</Hsp_query-frame>
      <Hsp_hit-frame>0</Hsp_hit-frame>
      <Hsp_identity>22</Hsp_identity>
      <Hsp_positive>54</Hsp_positive>
      <Hsp_gaps>11</Hsp_gaps>
      <Hsp_align-len>109</Hsp_align-len>
      <Hsp_qseq>IMVIVDLSLSEKSRDVGGAPETVSLVISFF-------FLIDVLLRVYVEGFKVYFSSKLNIVDACIVVITLVVTMIYAFSDFSGASLIPRVVTFLRSLRILILVRIFRL</Hsp_qseq>
      <Hsp_hseq>IAAVIGLNVITMAMEYYMMPEELEFALKIFNFFFTSVFILEAVMKIIALGFYRYIRDRWNQLDIMIVILSIVGIVL----EEMRTNVIPINPTIIRVMRVLRIARVLKL</Hsp_hseq>
      <Hsp_midline>I  ++ L++   + +    PE +   +  F       F+++ ++++   GF  Y   + N +D  IV++++V  ++    +    ++IP   T +R +R+L + R+ +L</Hsp_midline>
    </Hsp>
  </Hit_hsps>
</Hit>
<Hit>
  <Hit_num>111</Hit_num>
  <Hit_id>gi|673014570|ref|XP_008861246.1|</Hit_id>
  <Hit_def>hypothetical protein, variant 3 [Aphanomyces invadans] &gt;gi|673014574|ref|XP_008861248.1| hypothetical protein, variant 2 [Aphanomyces invadans] &gt;gi|574482845|gb|ETW09836.1| hypothetical protein, variant 2 [Aphanomyces invadans] &gt;gi|574482846|gb|ETW09837.1| hypothetical protein, variant 3 [Aphanomyces invadans]</Hit_def>
  <Hit_accession>ETW09836</Hit_accession>
  <Hit_len>1424</Hit_len>
  <Hit_hsps>
    <Hsp>
      <Hsp_num>1</Hsp_num>
      <Hsp_bit-score>29.5279</Hsp_bit-score>
      <Hsp_score>85</Hsp_score>
      <Hsp_evalue>0.0362861</Hsp_evalue>
      <Hsp_query-from>4</Hsp_query-from>
      <Hsp_query-to>118</Hsp_query-to>
      <Hsp_hit-from>1165</Hsp_hit-from>
      <Hsp_hit-to>1282</Hsp_hit-to>
      <Hsp_query-frame>0</Hsp_query-frame>
      <Hsp_hit-frame>0</Hsp_hit-frame>
      <Hsp_identity>31</Hsp_identity>
      <Hsp_positive>64</Hsp_positive>
      <Hsp_gaps>7</Hsp_gaps>
      <Hsp_align-len>120</Hsp_align-len>
      <Hsp_qseq>GFRVFGLVLIILDIIMVIVDLSLSEKSRDVGGAPETVSLVISFFFLIDVLLRVYVEGFKVYFSSKLNIVDACIVVITLVVTMI-YAFSD----FSGASLIPRVVTFLRSLRILILVRIFR</Hsp_qseq>
      <Hsp_hseq>GFDIAITVGILLNMVALAISYNGQDPTMDL--ALNAINYAFSLVFLFEAVLKLFAVGPRHYFSRGWDCFDFFILMITIVSTILPFTGSDKQLNLGGGSMVVRVFRVGRALRLINKAKLMR</Hsp_hseq>
      <Hsp_midline>GF +   V I+L+++ + +  +  + + D+  A   ++   S  FL + +L+++  G + YFS   +  D  I++IT+V T++ +  SD      G S++ RV    R+LR++   ++ R</Hsp_midline>
    </Hsp>
  </Hit_hsps>
</Hit>
<Hit>
  <Hit_num>112</Hit_num>
  <Hit_id>gi|673014572|ref|XP_008861247.1|</Hit_id>
  <Hit_def>hypothetical protein, variant 1 [Aphanomyces invadans] &gt;gi|574482844|gb|ETW09835.1| hypothetical protein, variant 1 [Aphanomyces invadans]</Hit_def>
  <Hit_accession>ETW09835</Hit_accession>
  <Hit_len>1523</Hit_len>
  <Hit_hsps>
    <Hsp>
      <Hsp_num>1</Hsp_num>
      <Hsp_bit-score>29.5279</Hsp_bit-score>
      <Hsp_score>85</Hsp_score>
      <Hsp_evalue>0.0362861</Hsp_evalue>
      <Hsp_query-from>4</Hsp_query-from>
      <Hsp_query-to>118</Hsp_query-to>
      <Hsp_hit-from>1165</Hsp_hit-from>
      <Hsp_hit-to>1282</Hsp_hit-to>
      <Hsp_query-frame>0</Hsp_query-frame>
      <Hsp_hit-frame>0</Hsp_hit-frame>
      <Hsp_identity>31</Hsp_identity>
      <Hsp_positive>64</Hsp_positive>
      <Hsp_gaps>7</Hsp_gaps>
      <Hsp_align-len>120</Hsp_align-len>
      <Hsp_qseq>GFRVFGLVLIILDIIMVIVDLSLSEKSRDVGGAPETVSLVISFFFLIDVLLRVYVEGFKVYFSSKLNIVDACIVVITLVVTMI-YAFSD----FSGASLIPRVVTFLRSLRILILVRIFR</Hsp_qseq>
      <Hsp_hseq>GFDIAITVGILLNMVALAISYNGQDPTMDL--ALNAINYAFSLVFLFEAVLKLFAVGPRHYFSRGWDCFDFFILMITIVSTILPFTGSDKQLNLGGGSMVVRVFRVGRALRLINKAKLMR</Hsp_hseq>
      <Hsp_midline>GF +   V I+L+++ + +  +  + + D+  A   ++   S  FL + +L+++  G + YFS   +  D  I++IT+V T++ +  SD      G S++ RV    R+LR++   ++ R</Hsp_midline>
    </Hsp>
  </Hit_hsps>
</Hit>
<Hit>
  <Hit_num>113</Hit_num>
  <Hit_id>gi|673014568|ref|XP_008861245.1|</Hit_id>
  <Hit_def>hypothetical protein H310_00294 [Aphanomyces invadans] &gt;gi|574482843|gb|ETW09834.1| hypothetical protein H310_00294 [Aphanomyces invadans]</Hit_def>
  <Hit_accession>ETW09834</Hit_accession>
  <Hit_len>1624</Hit_len>
  <Hit_hsps>
    <Hsp>
      <Hsp_num>1</Hsp_num>
      <Hsp_bit-score>29.5279</Hsp_bit-score>
      <Hsp_score>85</Hsp_score>
      <Hsp_evalue>0.0362861</Hsp_evalue>
      <Hsp_query-from>4</Hsp_query-from>
      <Hsp_query-to>118</Hsp_query-to>
      <Hsp_hit-from>1165</Hsp_hit-from>
      <Hsp_hit-to>1282</Hsp_hit-to>
      <Hsp_query-frame>0</Hsp_query-frame>
      <Hsp_hit-frame>0</Hsp_hit-frame>
      <Hsp_identity>31</Hsp_identity>
      <Hsp_positive>64</Hsp_positive>
      <Hsp_gaps>7</Hsp_gaps>
      <Hsp_align-len>120</Hsp_align-len>
      <Hsp_qseq>GFRVFGLVLIILDIIMVIVDLSLSEKSRDVGGAPETVSLVISFFFLIDVLLRVYVEGFKVYFSSKLNIVDACIVVITLVVTMI-YAFSD----FSGASLIPRVVTFLRSLRILILVRIFR</Hsp_qseq>
      <Hsp_hseq>GFDIAITVGILLNMVALAISYNGQDPTMDL--ALNAINYAFSLVFLFEAVLKLFAVGPRHYFSRGWDCFDFFILMITIVSTILPFTGSDKQLNLGGGSMVVRVFRVGRALRLINKAKLMR</Hsp_hseq>
      <Hsp_midline>GF +   V I+L+++ + +  +  + + D+  A   ++   S  FL + +L+++  G + YFS   +  D  I++IT+V T++ +  SD      G S++ RV    R+LR++   ++ R</Hsp_midline>
    </Hsp>
  </Hit_hsps>
</Hit>
<Hit>
  <Hit_num>114</Hit_num>
  <Hit_id>gi|396941751|gb|AFN89594.1|</Hit_id>
  <Hit_def>voltage-dependent T-type calcium channel alpha-1 subunit isoform D [Lymnaea stagnalis]</Hit_def>
  <Hit_accession>AFN89594</Hit_accession>
  <Hit_len>2875</Hit_len>
  <Hit_hsps>
    <Hsp>
      <Hsp_num>1</Hsp_num>
      <Hsp_bit-score>29.5279</Hsp_bit-score>
      <Hsp_score>85</Hsp_score>
      <Hsp_evalue>0.0362861</Hsp_evalue>
      <Hsp_query-from>43</Hsp_query-from>
      <Hsp_query-to>135</Hsp_query-to>
      <Hsp_hit-from>1569</Hsp_hit-from>
      <Hsp_hit-to>1660</Hsp_hit-to>
      <Hsp_query-frame>0</Hsp_query-frame>
      <Hsp_hit-frame>0</Hsp_hit-frame>
      <Hsp_identity>28</Hsp_identity>
      <Hsp_positive>53</Hsp_positive>
      <Hsp_gaps>9</Hsp_gaps>
      <Hsp_align-len>97</Hsp_align-len>
      <Hsp_qseq>VISFFFLIDVLLRVYVEGFKV----YFSSKLNIVDACIVVITLVVTMIYAFSDFSGASLIPRVVTFLRSLRILILVRIFRLASQKRELEKVTRRMVS</Hsp_qseq>
      <Hsp_hseq>IFTFVFALEMMIKVIGKGFFVGKHAYLKSGWNVMDGFLVIISLIDILI-----SMSASSSPRIFGILRVFRLLRTLRPLRVISRAPGLKLVVQTLLS</Hsp_hseq>
      <Hsp_midline>+ +F F ++++++V  +GF V    Y  S  N++D  +V+I+L+  +I        AS  PR+   LR  R+L  +R  R+ S+   L+ V + ++S</Hsp_midline>
    </Hsp>
    <Hsp>
      <Hsp_num>2</Hsp_num>
      <Hsp_bit-score>23.2129</Hsp_bit-score>
      <Hsp_score>68</Hsp_score>
      <Hsp_evalue>2.88902</Hsp_evalue>
      <Hsp_query-from>18</Hsp_query-from>
      <Hsp_query-to>119</Hsp_query-to>
      <Hsp_hit-from>1853</Hsp_hit-from>
      <Hsp_hit-to>1957</Hsp_hit-to>
      <Hsp_query-frame>0</Hsp_query-frame>
      <Hsp_hit-frame>0</Hsp_hit-frame>
      <Hsp_identity>22</Hsp_identity>
      <Hsp_positive>54</Hsp_positive>
      <Hsp_gaps>11</Hsp_gaps>
      <Hsp_align-len>109</Hsp_align-len>
      <Hsp_qseq>IMVIVDLSLSEKSRDVGGAPETVSLVISFF-------FLIDVLLRVYVEGFKVYFSSKLNIVDACIVVITLVVTMIYAFSDFSGASLIPRVVTFLRSLRILILVRIFRL</Hsp_qseq>
      <Hsp_hseq>IAAVIGLNVITMAMEYYMMPEELEFALKIFNFFFTSVFILEAVMKIIALGFYRYIRDRWNQLDIMIVILSIVGIVL----EEMRTNVIPINPTIIRVMRVLRIARVLKL</Hsp_hseq>
      <Hsp_midline>I  ++ L++   + +    PE +   +  F       F+++ ++++   GF  Y   + N +D  IV++++V  ++    +    ++IP   T +R +R+L + R+ +L</Hsp_midline>
    </Hsp>
  </Hit_hsps>
</Hit>
<Hit>
  <Hit_num>115</Hit_num>
  <Hit_id>gi|431910583|gb|ELK13651.1|</Hit_id>
  <Hit_def>Sodium channel protein type 11 subunit alpha [Pteropus alecto]</Hit_def>
  <Hit_accession>ELK13651</Hit_accession>
  <Hit_len>1668</Hit_len>
  <Hit_hsps>
    <Hsp>
      <Hsp_num>1</Hsp_num>
      <Hsp_bit-score>29.5279</Hsp_bit-score>
      <Hsp_score>85</Hsp_score>
      <Hsp_evalue>0.0362861</Hsp_evalue>
      <Hsp_query-from>6</Hsp_query-from>
      <Hsp_query-to>126</Hsp_query-to>
      <Hsp_hit-from>1249</Hsp_hit-from>
      <Hsp_hit-to>1369</Hsp_hit-to>
      <Hsp_query-frame>0</Hsp_query-frame>
      <Hsp_hit-frame>0</Hsp_hit-frame>
      <Hsp_identity>31</Hsp_identity>
      <Hsp_positive>66</Hsp_positive>
      <Hsp_gaps>2</Hsp_gaps>
      <Hsp_align-len>122</Hsp_align-len>
      <Hsp_qseq>RVFGLVLIILDIIMVIVDLSLSE-KSRDVGGAPETVSLVISFFFLIDVLLRVYVEGFKVYFSSKLNIVDACIVVITLVVTMIYAFSDFSGASLIPRVVTFLRSLRILILVRIFRLASQKREL</Hsp_qseq>
      <Hsp_hseq>QIFDVIIIILIILNMVSMMAESDNQSKTMSLILDYLNLAFVVIFTIECLIKIFALR-QYYFTNGWNLFDCVIVVLSIVSMMISALEEQKHIPFPPTLFRIVRLARIGRILRLVRAARGIRTL</Hsp_hseq>
      <Hsp_midline>++F +++IIL I+ ++  ++ S+ +S+ +    + ++L     F I+ L++++    + YF++  N+ D  IVV+++V  MI A  +       P +   +R  RI  ++R+ R A   R L</Hsp_midline>
    </Hsp>
  </Hit_hsps>
</Hit>
<Hit>
  <Hit_num>116</Hit_num>
  <Hit_id>gi|403348646|gb|EJY73763.1|</Hit_id>
  <Hit_def>Cation channel family protein [Oxytricha trifallax]</Hit_def>
  <Hit_accession>EJY73763</Hit_accession>
  <Hit_len>3668</Hit_len>
  <Hit_hsps>
    <Hsp>
      <Hsp_num>1</Hsp_num>
      <Hsp_bit-score>29.5279</Hsp_bit-score>
      <Hsp_score>85</Hsp_score>
      <Hsp_evalue>0.0362861</Hsp_evalue>
      <Hsp_query-from>37</Hsp_query-from>
      <Hsp_query-to>135</Hsp_query-to>
      <Hsp_hit-from>2273</Hsp_hit-from>
      <Hsp_hit-to>2374</Hsp_hit-to>
      <Hsp_query-frame>0</Hsp_query-frame>
      <Hsp_hit-frame>0</Hsp_hit-frame>
      <Hsp_identity>30</Hsp_identity>
      <Hsp_positive>53</Hsp_positive>
      <Hsp_gaps>9</Hsp_gaps>
      <Hsp_align-len>105</Hsp_align-len>
      <Hsp_qseq>PETVSLVISF------FFLIDVLLRVYVEGFKVYFSSKLNIVDACIVVITLVVTMIYAFSDFSGASLIPRVVTFLRSLRILILVRIFRLASQKRELEKVTRRMVS</Hsp_qseq>
      <Hsp_hseq>PDTQSVLTSFNTFFTIIFAVEMFLKIAAIGIVKWLRDKMNYMDGFIVILSLVELV---FMSGSGAFSAFRSIRMLRTLRVLRVARLLRGLKSMINIISVIQRSLS</Hsp_hseq>
      <Hsp_midline>P+T S++ SF       F +++ L++   G   +   K+N +D  IV+++LV  +   F   SGA    R +  LR+LR+L + R+ R       +  V +R +S</Hsp_midline>
    </Hsp>
  </Hit_hsps>
</Hit>
<Hit>
  <Hit_num>117</Hit_num>
  <Hit_id>gi|403340124|gb|EJY69333.1|</Hit_id>
  <Hit_def>Voltage-gated Ion Channel (VIC) Superfamily [Oxytricha trifallax]</Hit_def>
  <Hit_accession>EJY69333</Hit_accession>
  <Hit_len>2700</Hit_len>
  <Hit_hsps>
    <Hsp>
      <Hsp_num>1</Hsp_num>
      <Hsp_bit-score>29.5279</Hsp_bit-score>
      <Hsp_score>85</Hsp_score>
      <Hsp_evalue>0.0362861</Hsp_evalue>
      <Hsp_query-from>10</Hsp_query-from>
      <Hsp_query-to>138</Hsp_query-to>
      <Hsp_hit-from>1048</Hsp_hit-from>
      <Hsp_hit-to>1169</Hsp_hit-to>
      <Hsp_query-frame>0</Hsp_query-frame>
      <Hsp_hit-frame>0</Hsp_hit-frame>
      <Hsp_identity>34</Hsp_identity>
      <Hsp_positive>67</Hsp_positive>
      <Hsp_gaps>17</Hsp_gaps>
      <Hsp_align-len>134</Hsp_align-len>
      <Hsp_qseq>LVLIILDIIMVIVDLSLSEKSRDVGGAPETVSLVISFFFLIDVLLRVYVEGFKV-----YFSSKLNIVDACIVVITLVVTMIYAFSDFSGASLIPRVVTFLRSLRILILVRIFRLASQKRELEKVTRRMVSENK</Hsp_qseq>
      <Hsp_hseq>LLIIIASTIILSLDEPLSDPNSRMNKTLDQLDIAFSILFLFECILKIFVFGLAMNGKQSYLQNGWNILDFIIVCLSL-------FSLLSAGSL-----KVMKSIRLFRILRPLRVISKNEELKIAIRCLLNSVK</Hsp_hseq>
      <Hsp_midline>L++II   I++ +D  LS+ +  +    + + +  S  FL + +L+++V G  +     Y  +  NI+D  IV ++L       FS  S  SL       ++S+R+  ++R  R+ S+  EL+   R +++  K</Hsp_midline>
    </Hsp>
    <Hsp>
      <Hsp_num>2</Hsp_num>
      <Hsp_bit-score>28.0364</Hsp_bit-score>
      <Hsp_score>81</Hsp_score>
      <Hsp_evalue>0.102032</Hsp_evalue>
      <Hsp_query-from>11</Hsp_query-from>
      <Hsp_query-to>133</Hsp_query-to>
      <Hsp_hit-from>509</Hsp_hit-from>
      <Hsp_hit-to>625</Hsp_hit-to>
      <Hsp_query-frame>0</Hsp_query-frame>
      <Hsp_hit-frame>0</Hsp_hit-frame>
      <Hsp_identity>30</Hsp_identity>
      <Hsp_positive>62</Hsp_positive>
      <Hsp_gaps>10</Hsp_gaps>
      <Hsp_align-len>125</Hsp_align-len>
      <Hsp_qseq>VLIILDIIMVIVDLSLSEK--SRDVGGAPETVSLVISFFFLIDVLLRVYVEGFKVYFSSKLNIVDACIVVITLVVTMIYAFSDFSGASLIPRVVTFLRSLRILILVRIFRLASQKRELEKVTRRM</Hsp_qseq>
      <Hsp_hseq>LLIFASITLNTLGLSLDRYPISDSESSALEIINLLCFCIFSFEMLIKLIALGPKLYFKDRFNSFDSVIILLSIIDIALKQATNYDDSVLL--------AFRAARLLRIFKLAKQWDSLQDLIVRI</Hsp_hseq>
      <Hsp_midline>+LI   I +  + LSL     S     A E ++L+    F  ++L+++   G K+YF  + N  D+ I++++++   +   +++  + L+        + R   L+RIF+LA Q   L+ +  R+</Hsp_midline>
    </Hsp>
  </Hit_hsps>
</Hit>
<Hit>
  <Hit_num>118</Hit_num>
  <Hit_id>gi|351713931|gb|EHB16850.1|</Hit_id>
  <Hit_def>Sodium channel protein type 11 subunit alpha [Heterocephalus glaber]</Hit_def>
  <Hit_accession>EHB16850</Hit_accession>
  <Hit_len>1428</Hit_len>
  <Hit_hsps>
    <Hsp>
      <Hsp_num>1</Hsp_num>
      <Hsp_bit-score>29.5279</Hsp_bit-score>
      <Hsp_score>85</Hsp_score>
      <Hsp_evalue>0.0362861</Hsp_evalue>
      <Hsp_query-from>5</Hsp_query-from>
      <Hsp_query-to>124</Hsp_query-to>
      <Hsp_hit-from>1016</Hsp_hit-from>
      <Hsp_hit-to>1129</Hsp_hit-to>
      <Hsp_query-frame>0</Hsp_query-frame>
      <Hsp_hit-frame>0</Hsp_hit-frame>
      <Hsp_identity>31</Hsp_identity>
      <Hsp_positive>62</Hsp_positive>
      <Hsp_gaps>6</Hsp_gaps>
      <Hsp_align-len>120</Hsp_align-len>
      <Hsp_qseq>FRVFGLVLIILDIIMVIVDLSLSEKSRDVGGAPETVSLVISFFFLIDVLLRVYVEGFKVYFSSKLNIVDACIVVITLVVTMIYAFSDFSGASLIPRVVTFLRSLRILILVRIFRLASQKR</Hsp_qseq>
      <Hsp_hseq>FDVFIMSLIVLNMVCMMVETR--DQSPDTDSVFEHLNTVFVTIFTVECLIKVFALR-QYYFINGWNLFDCVVVVLSIISTLVTLVGK---SKTIPFPPTLFRIVRLARIGRILRLVRAAR</Hsp_hseq>
      <Hsp_midline>F VF + LI+L+++ ++V+    ++S D     E ++ V    F ++ L++V+    + YF +  N+ D  +VV++++ T++        +  IP   T  R +R+  + RI RL    R</Hsp_midline>
    </Hsp>
  </Hit_hsps>
</Hit>
<Hit>
  <Hit_num>119</Hit_num>
  <Hit_id>gi|695443140|ref|XP_009533630.1|</Hit_id>
  <Hit_def>hypothetical protein PHYSODRAFT_337659 [Phytophthora sojae] &gt;gi|348671064|gb|EGZ10885.1| hypothetical protein PHYSODRAFT_337659 [Phytophthora sojae]</Hit_def>
  <Hit_accession>EGZ10885</Hit_accession>
  <Hit_len>1564</Hit_len>
  <Hit_hsps>
    <Hsp>
      <Hsp_num>1</Hsp_num>
      <Hsp_bit-score>29.5279</Hsp_bit-score>
      <Hsp_score>85</Hsp_score>
      <Hsp_evalue>0.0362861</Hsp_evalue>
      <Hsp_query-from>6</Hsp_query-from>
      <Hsp_query-to>131</Hsp_query-to>
      <Hsp_hit-from>364</Hsp_hit-from>
      <Hsp_hit-to>497</Hsp_hit-to>
      <Hsp_query-frame>0</Hsp_query-frame>
      <Hsp_hit-frame>0</Hsp_hit-frame>
      <Hsp_identity>43</Hsp_identity>
      <Hsp_positive>69</Hsp_positive>
      <Hsp_gaps>22</Hsp_gaps>
      <Hsp_align-len>141</Hsp_align-len>
      <Hsp_qseq>RVFGLVLIILDIIMVIVD-----LSLSE--KSRDVGGAPETVSLVISFFFLIDVLLRVYVEGFKVYFSSKLNIVDACIVV--ITLVVTMIYAFS------DFSGASLIPRVVTFLRSLRILILVRIFRLASQKRELEKVTR</Hsp_qseq>
      <Hsp_hseq>RKSSLTIYFSDVTMVFVFANTVMLSLDHYPMARSMESNLELAHFVFLCVFVLELLLKLAGLGWRQYFYDRFNVFDAVVVVSDVIEVIALQQSFSASDVGFDASGA----RSISLLRAFR---LVRVFRLARRWKSLRDLLR</Hsp_hseq>
      <Hsp_midline>R   L +   D+ MV V      LSL     +R +    E    V    F++++LL++   G++ YF  + N+ DA +VV  +  V+ +  +FS      D SGA    R ++ LR+ R   LVR+FRLA + + L  + R</Hsp_midline>
    </Hsp>
  </Hit_hsps>
</Hit>
<Hit>
  <Hit_num>120</Hit_num>
  <Hit_id>gi|471236464|ref|XP_004040052.1|</Hit_id>
  <Hit_def>hypothetical protein IMG5_002810 [Ichthyophthirius multifiliis] &gt;gi|340509190|gb|EGR34748.1| hypothetical protein IMG5_002810 [Ichthyophthirius multifiliis]</Hit_def>
  <Hit_accession>EGR34748</Hit_accession>
  <Hit_len>463</Hit_len>
  <Hit_hsps>
    <Hsp>
      <Hsp_num>1</Hsp_num>
      <Hsp_bit-score>29.5279</Hsp_bit-score>
      <Hsp_score>85</Hsp_score>
      <Hsp_evalue>0.0362861</Hsp_evalue>
      <Hsp_query-from>6</Hsp_query-from>
      <Hsp_query-to>131</Hsp_query-to>
      <Hsp_hit-from>31</Hsp_hit-from>
      <Hsp_hit-to>170</Hsp_hit-to>
      <Hsp_query-frame>0</Hsp_query-frame>
      <Hsp_hit-frame>0</Hsp_hit-frame>
      <Hsp_identity>31</Hsp_identity>
      <Hsp_positive>67</Hsp_positive>
      <Hsp_gaps>14</Hsp_gaps>
      <Hsp_align-len>140</Hsp_align-len>
      <Hsp_qseq>RVFGLVLIILDIIMVIV----------DLSLSEKSRDVGGAPETVSLVISFFFLIDVLLRVYVEGFKVYFSSKLNIVDACIVVIT---LVVTMIYAFSDFSGASLIPR-VVTFLRSLRILILVRIFRLASQKRELEKVTR</Hsp_qseq>
      <Hsp_hseq>RIFDNIIIFLVIIFTIIIFVYFAIDTRDNKDNQQIQYVIQIFQNIEMALLILFCLEIFLKIYAFSYKVYFKDKWLFFDTIIMILSILILVLDIVLNNTQFTTISKIIRGIFRFMRLFLVFRKVKFIHFFFDKKQIKKVNQ</Hsp_hseq>
      <Hsp_midline>R+F  ++I L II  I+          D   +++ + V    + + + +   F +++ L++Y   +KVYF  K    D  I++++   LV+ ++   + F+  S I R +  F+R   +   V+       K++++KV +</Hsp_midline>
    </Hsp>
  </Hit_hsps>
</Hit>
<Hit>
  <Hit_num>121</Hit_num>
  <Hit_id>gi|168027922|ref|XP_001766478.1|</Hit_id>
  <Hit_def>predicted protein [Physcomitrella patens] &gt;gi|162682387|gb|EDQ68806.1| predicted protein [Physcomitrella patens]</Hit_def>
  <Hit_accession>EDQ68806</Hit_accession>
  <Hit_len>837</Hit_len>
  <Hit_hsps>
    <Hsp>
      <Hsp_num>1</Hsp_num>
      <Hsp_bit-score>29.5279</Hsp_bit-score>
      <Hsp_score>85</Hsp_score>
      <Hsp_evalue>0.0362861</Hsp_evalue>
      <Hsp_query-from>32</Hsp_query-from>
      <Hsp_query-to>116</Hsp_query-to>
      <Hsp_hit-from>552</Hsp_hit-from>
      <Hsp_hit-to>638</Hsp_hit-to>
      <Hsp_query-frame>0</Hsp_query-frame>
      <Hsp_hit-frame>0</Hsp_hit-frame>
      <Hsp_identity>33</Hsp_identity>
      <Hsp_positive>50</Hsp_positive>
      <Hsp_gaps>10</Hsp_gaps>
      <Hsp_align-len>91</Hsp_align-len>
      <Hsp_qseq>DVGGAPETVSLVISFF----FLIDVLLRVYVEGFKVYFSSKLNIVDACIVVITLVVTMIYAFSDFSGASLIPRVVTFL--RSLRILILVRI</Hsp_qseq>
      <Hsp_hseq>NVGGSAQVLLLSIEFLFGWVFAMDALLKVYLQGWKSYWSSTLNAFD---FVVTLLILALH-FISFFNENARPWVTYLLLVRGLRTFALVSL</Hsp_hseq>
      <Hsp_midline>+VGG+ + + L I F     F +D LL+VY++G+K Y+SS LN  D    V+TL++  ++ F  F   +  P V   L  R LR   LV +</Hsp_midline>
    </Hsp>
  </Hit_hsps>
</Hit>
<Hit>
  <Hit_num>122</Hit_num>
  <Hit_id>gi|954294400|gb|KRX84714.1|</Hit_id>
  <Hit_def>Voltage-gated hydrogen channel 1 [Trichinella sp. T6]</Hit_def>
  <Hit_accession>KRX84714</Hit_accession>
  <Hit_len>281</Hit_len>
  <Hit_hsps>
    <Hsp>
      <Hsp_num>1</Hsp_num>
      <Hsp_bit-score>29.1547</Hsp_bit-score>
      <Hsp_score>84</Hsp_score>
      <Hsp_evalue>0.0469976</Hsp_evalue>
      <Hsp_query-from>3</Hsp_query-from>
      <Hsp_query-to>132</Hsp_query-to>
      <Hsp_hit-from>61</Hsp_hit-from>
      <Hsp_hit-to>197</Hsp_hit-to>
      <Hsp_query-frame>0</Hsp_query-frame>
      <Hsp_hit-frame>0</Hsp_hit-frame>
      <Hsp_identity>32</Hsp_identity>
      <Hsp_positive>73</Hsp_positive>
      <Hsp_gaps>19</Hsp_gaps>
      <Hsp_align-len>143</Hsp_align-len>
      <Hsp_qseq>FGFRVFGLVLII----LDIIMVIVDLSLSEKSRDVGGAPETVSLVISFF-------FLIDVLLRVYVEGFKVYFSSKLNIVDACIVVITLVVTMIYAFSDFSGASLIPRVVTFLRSLRILILVRIFR--LASQKRELEKVTRR</Hsp_qseq>
      <Hsp_hseq>FQFKYFFYVLIVFLVTLDCICLLAEVLIHLRMFELGNESRVMICILHYFNIGVLSLFFVELVLKVFVMGFTI-FKYRMEMFDFIVIILSFSLSIVY-----GNCSRTADGAGLLISFRLWRILRIFKNVVASVKMEAQRKIRK</Hsp_hseq>
      <Hsp_midline>F F+ F  VLI+    LD I ++ ++ +  +  ++G     +  ++ +F       F ++++L+V+V GF + F  ++ + D  +++++  ++++Y        S        L S R+  ++RIF+  +AS K E ++  R+</Hsp_midline>
    </Hsp>
  </Hit_hsps>
</Hit>
<Hit>
  <Hit_num>123</Hit_num>
  <Hit_id>gi|922860066|gb|KOO28003.1|</Hit_id>
  <Hit_def>voltage-gated ion channel superfamily, partial [Chrysochromulina sp. CCMP291]</Hit_def>
  <Hit_accession>KOO28003</Hit_accession>
  <Hit_len>673</Hit_len>
  <Hit_hsps>
    <Hsp>
      <Hsp_num>1</Hsp_num>
      <Hsp_bit-score>29.1547</Hsp_bit-score>
      <Hsp_score>84</Hsp_score>
      <Hsp_evalue>0.0469976</Hsp_evalue>
      <Hsp_query-from>2</Hsp_query-from>
      <Hsp_query-to>129</Hsp_query-to>
      <Hsp_hit-from>502</Hsp_hit-from>
      <Hsp_hit-to>631</Hsp_hit-to>
      <Hsp_query-frame>0</Hsp_query-frame>
      <Hsp_hit-frame>0</Hsp_hit-frame>
      <Hsp_identity>27</Hsp_identity>
      <Hsp_positive>65</Hsp_positive>
      <Hsp_gaps>6</Hsp_gaps>
      <Hsp_align-len>132</Hsp_align-len>
      <Hsp_qseq>SFGFRVFGLVLIILDIIMVIVDLSLSEKSRDVGGAPETVSLVISFFFLIDVLLRVYVEGFKVYFSSKLNIVDACIVVITLVVTMIY----AFSDFSGASLIPRVVTFLRSLRILILVRIFRLASQKRELEKV</Hsp_qseq>
      <Hsp_hseq>SHAFDAISSTVVVLN--MVLMSLPYYGMSIEYAAALDRGAIIFNRIYIVEMGMKLYGLGCRGYWGDGWNALDGTIVLTSVVELVLFDSVDGFAVFASGGSFTLSFLPLRSIRLFRVLRVLRLMRTWKNLNKI</Hsp_hseq>
      <Hsp_midline>S  F      +++L+  MV++ L     S +   A +  +++ +  +++++ +++Y  G + Y+    N +D  IV+ ++V  +++     F+ F+           LRS+R+  ++R+ RL    + L K+</Hsp_midline>
    </Hsp>
  </Hit_hsps>
</Hit>
<Hit>
  <Hit_num>124</Hit_num>
  <Hit_id>gi|922855468|gb|KOO23915.1|</Hit_id>
  <Hit_def>sodium channel protein type 2 subunit alpha [Chrysochromulina sp. CCMP291]</Hit_def>
  <Hit_accession>KOO23915</Hit_accession>
  <Hit_len>1807</Hit_len>
  <Hit_hsps>
    <Hsp>
      <Hsp_num>1</Hsp_num>
      <Hsp_bit-score>29.1547</Hsp_bit-score>
      <Hsp_score>84</Hsp_score>
      <Hsp_evalue>0.0469976</Hsp_evalue>
      <Hsp_query-from>41</Hsp_query-from>
      <Hsp_query-to>138</Hsp_query-to>
      <Hsp_hit-from>541</Hsp_hit-from>
      <Hsp_hit-to>636</Hsp_hit-to>
      <Hsp_query-frame>0</Hsp_query-frame>
      <Hsp_hit-frame>0</Hsp_hit-frame>
      <Hsp_identity>23</Hsp_identity>
      <Hsp_positive>54</Hsp_positive>
      <Hsp_gaps>4</Hsp_gaps>
      <Hsp_align-len>99</Hsp_align-len>
      <Hsp_qseq>SLVISFFFLIDVLLRVYVEGFKVYFSSKLNIVDACIVVITLVVTMIYAFSDFS-GASLIPRVVTFLRSLRILILVRIFRLASQKRELEKVTRRMVSENK</Hsp_qseq>
      <Hsp_hseq>NIILTLVFVAELVLKMVALGWRLFLRDSMNLFDAFVVFFSIVELALDLSERFSTGGAVIPLPLSVLRAFRIF---RLFKLVRTIDSLRKIISTLIQSFK</Hsp_hseq>
      <Hsp_midline>+++++  F+ +++L++   G++++    +N+ DA +V  ++V   +     FS G ++IP  ++ LR+ RI    R+F+L      L K+   ++   K</Hsp_midline>
    </Hsp>
    <Hsp>
      <Hsp_num>2</Hsp_num>
      <Hsp_bit-score>23.5824</Hsp_bit-score>
      <Hsp_score>69</Hsp_score>
      <Hsp_evalue>2.23618</Hsp_evalue>
      <Hsp_query-from>5</Hsp_query-from>
      <Hsp_query-to>129</Hsp_query-to>
      <Hsp_hit-from>1298</Hsp_hit-from>
      <Hsp_hit-to>1424</Hsp_hit-to>
      <Hsp_query-frame>0</Hsp_query-frame>
      <Hsp_hit-frame>0</Hsp_hit-frame>
      <Hsp_identity>31</Hsp_identity>
      <Hsp_positive>54</Hsp_positive>
      <Hsp_gaps>8</Hsp_gaps>
      <Hsp_align-len>130</Hsp_align-len>
      <Hsp_qseq>FRVFGLVLIILDIIMVIVDLSLSEKSRDV-----GGAPETVSLVISFFFLIDVLLRVYVEGFKVYFSSKLNIVDACIVVITLVVTMIYAFSDFSGASLIPRVVTFLRSLRILILVRIFRLASQKRELEKV</Hsp_qseq>
      <Hsp_hseq>FEVFIMVVIMMNMTFMACDWFEPNPDAQIYIPQLKHTMKVVDAVFFFIYVAEMLLKWVGLGFDQYFKDSWCVFD-CILVTISAVDFIFTWIVVDGKMPFPAAVA--RCLRLFRVARILRIVKTAKSLRVI</Hsp_hseq>
      <Hsp_midline>F VF +V+I++++  +  D         +         + V  V  F ++ ++LL+    GF  YF     + D CI+V    V  I+ +    G    P  V   R LR+  + RI R+    + L  +</Hsp_midline>
    </Hsp>
  </Hit_hsps>
</Hit>
<Hit>
  <Hit_num>125</Hit_num>
  <Hit_id>gi|915665835|gb|KOC67778.1|</Hit_id>
  <Hit_def>Voltage-dependent T-type calcium channel subunit alpha-1G [Habropoda laboriosa]</Hit_def>
  <Hit_accession>KOC67778</Hit_accession>
  <Hit_len>1142</Hit_len>
  <Hit_hsps>
    <Hsp>
      <Hsp_num>1</Hsp_num>
      <Hsp_bit-score>29.1547</Hsp_bit-score>
      <Hsp_score>84</Hsp_score>
      <Hsp_evalue>0.0469976</Hsp_evalue>
      <Hsp_query-from>38</Hsp_query-from>
      <Hsp_query-to>133</Hsp_query-to>
      <Hsp_hit-from>972</Hsp_hit-from>
      <Hsp_hit-to>1064</Hsp_hit-to>
      <Hsp_query-frame>0</Hsp_query-frame>
      <Hsp_hit-frame>0</Hsp_hit-frame>
      <Hsp_identity>33</Hsp_identity>
      <Hsp_positive>54</Hsp_positive>
      <Hsp_gaps>3</Hsp_gaps>
      <Hsp_align-len>96</Hsp_align-len>
      <Hsp_qseq>ETVSLVISFFFLIDVLLRVYVEGFKVYFSSKLNIVDACIVVITLVVTMIYAFSDFSGASLIPRVVTFLRSLRILILVRIFRLASQKRELEKVTRRM</Hsp_qseq>
      <Hsp_hseq>EISNIVFSAVFAVEMLLKIIAEGPFGYISNGFNVFDGVVVVLSVVEICQAFVEERSGSSGLSVLRTF-RLLRILKLVRF--LPNLRRQLFVMLRTM</Hsp_hseq>
      <Hsp_midline>E  ++V S  F +++LL++  EG   Y S+  N+ D  +VV+++V        + SG+S +  + TF R LRIL LVR   L + +R+L  + R M</Hsp_midline>
    </Hsp>
  </Hit_hsps>
</Hit>
<Hit>
  <Hit_num>126</Hit_num>
  <Hit_id>gi|53832009|ref|NP_066921.2|</Hit_id>
  <Hit_def>voltage-dependent T-type calcium channel subunit alpha-1H isoform a [Homo sapiens] &gt;gi|23503045|sp|O95180.4|CAC1H_HUMAN RecName: Full=Voltage-dependent T-type calcium channel subunit alpha-1H; AltName: Full=Low-voltage-activated calcium channel alpha1 3.2 subunit; AltName: Full=Voltage-gated calcium channel subunit alpha Cav3.2</Hit_def>
  <Hit_accession>NP_066921</Hit_accession>
  <Hit_len>2353</Hit_len>
  <Hit_hsps>
    <Hsp>
      <Hsp_num>1</Hsp_num>
      <Hsp_bit-score>29.1547</Hsp_bit-score>
      <Hsp_score>84</Hsp_score>
      <Hsp_evalue>0.0469976</Hsp_evalue>
      <Hsp_query-from>11</Hsp_query-from>
      <Hsp_query-to>126</Hsp_query-to>
      <Hsp_hit-from>1623</Hsp_hit-from>
      <Hsp_hit-to>1738</Hsp_hit-to>
      <Hsp_query-frame>0</Hsp_query-frame>
      <Hsp_hit-frame>0</Hsp_hit-frame>
      <Hsp_identity>21</Hsp_identity>
      <Hsp_positive>59</Hsp_positive>
      <Hsp_gaps>0</Hsp_gaps>
      <Hsp_align-len>116</Hsp_align-len>
      <Hsp_qseq>VLIILDIIMVIVDLSLSEKSRDVGGAPETVSLVISFFFLIDVLLRVYVEGFKVYFSSKLNIVDACIVVITLVVTMIYAFSDFSGASLIPRVVTFLRSLRILILVRIFRLASQKREL</Hsp_qseq>
      <Hsp_hseq>ITFIICVNVITMSMEHYNQPKSLDEALKYCNYVFTIVFVFEAALKLVAFGFRRFFKDRWNQLDLAIVLLSLMGITLEEIEMSAALPINPTIIRIMRVLRIARVLKLLKMATGMRAL</Hsp_hseq>
      <Hsp_midline>+  I+ + ++ + +    + + +  A +  + V +  F+ +  L++   GF+ +F  + N +D  IV+++L+   +      +   + P ++  +R LRI  ++++ ++A+  R L</Hsp_midline>
    </Hsp>
    <Hsp>
      <Hsp_num>2</Hsp_num>
      <Hsp_bit-score>25.4341</Hsp_bit-score>
      <Hsp_score>74</Hsp_score>
      <Hsp_evalue>0.619576</Hsp_evalue>
      <Hsp_query-from>12</Hsp_query-from>
      <Hsp_query-to>135</Hsp_query-to>
      <Hsp_hit-from>1299</Hsp_hit-from>
      <Hsp_hit-to>1425</Hsp_hit-to>
      <Hsp_query-frame>0</Hsp_query-frame>
      <Hsp_hit-frame>0</Hsp_hit-frame>
      <Hsp_identity>33</Hsp_identity>
      <Hsp_positive>68</Hsp_positive>
      <Hsp_gaps>15</Hsp_gaps>
      <Hsp_align-len>133</Hsp_align-len>
      <Hsp_qseq>LIILDIIMVIVDLSLSEKSRDVGGAPETVSLVISFF-----FLIDVLLRV----YVEGFKVYFSSKLNIVDACIVVITLVVTMIYAFSDFSGASLIPRVVTFLRSLRILILVRIFRLASQKRELEKVTRRMVS</Hsp_qseq>
      <Hsp_hseq>VVLVFIFLNCVTIALERPDIDPGST-ERVFLSVSNYIFTAIFVAEMMVKVVALGLLSGEHAYLQSSWNLLDGLLVLVSL-VDIVVAMASAGGA----KILGVLRVLRLLRTLRPLRVISRAPGLKLVVETLIS</Hsp_hseq>
      <Hsp_midline>++++ I +  V ++L     D G   E V L +S +     F+ +++++V     + G   Y  S  N++D  +V+++L V ++ A +   GA    +++  LR LR+L  +R  R+ S+   L+ V   ++S</Hsp_midline>
    </Hsp>
  </Hit_hsps>
</Hit>
<Hit>
  <Hit_num>127</Hit_num>
  <Hit_id>gi|808856994|gb|KKF09630.1|</Hit_id>
  <Hit_def>Voltage-dependent T-type calcium channel subunit alpha-1G [Larimichthys crocea]</Hit_def>
  <Hit_accession>KKF09630</Hit_accession>
  <Hit_len>2534</Hit_len>
  <Hit_hsps>
    <Hsp>
      <Hsp_num>1</Hsp_num>
      <Hsp_bit-score>29.1547</Hsp_bit-score>
      <Hsp_score>84</Hsp_score>
      <Hsp_evalue>0.0469976</Hsp_evalue>
      <Hsp_query-from>11</Hsp_query-from>
      <Hsp_query-to>126</Hsp_query-to>
      <Hsp_hit-from>1642</Hsp_hit-from>
      <Hsp_hit-to>1756</Hsp_hit-to>
      <Hsp_query-frame>0</Hsp_query-frame>
      <Hsp_hit-frame>0</Hsp_hit-frame>
      <Hsp_identity>21</Hsp_identity>
      <Hsp_positive>62</Hsp_positive>
      <Hsp_gaps>1</Hsp_gaps>
      <Hsp_align-len>116</Hsp_align-len>
      <Hsp_qseq>VLIILDIIMVIVDLSLSEKSRDVGGAPETVSLVISFFFLIDVLLRVYVEGFKVYFSSKLNIVDACIVVITLVVTMIYAFSDFSGASLIPRVVTFLRSLRILILVRIFRLASQKREL</Hsp_qseq>
      <Hsp_hseq>ITIVIGLNVIAMSMEHYQQPEELTEALKICNYVFTLIFVLESVFKLVAFGFRRFFKDKWNQLDLVIVLLSIMGITLEKIEEAS-LPINPTIIRIMRVLRIARVLKLLKMAVGMRAL</Hsp_hseq>
      <Hsp_midline>+ I++ + ++ + +   ++  ++  A +  + V +  F+++ + ++   GF+ +F  K N +D  IV+++++   +    + S   + P ++  +R LRI  ++++ ++A   R L</Hsp_midline>
    </Hsp>
    <Hsp>
      <Hsp_num>2</Hsp_num>
      <Hsp_bit-score>26.548</Hsp_bit-score>
      <Hsp_score>77</Hsp_score>
      <Hsp_evalue>0.286265</Hsp_evalue>
      <Hsp_query-from>10</Hsp_query-from>
      <Hsp_query-to>138</Hsp_query-to>
      <Hsp_hit-from>1309</Hsp_hit-from>
      <Hsp_hit-to>1436</Hsp_hit-to>
      <Hsp_query-frame>0</Hsp_query-frame>
      <Hsp_hit-frame>0</Hsp_hit-frame>
      <Hsp_identity>35</Hsp_identity>
      <Hsp_positive>70</Hsp_positive>
      <Hsp_gaps>19</Hsp_gaps>
      <Hsp_align-len>138</Hsp_align-len>
      <Hsp_qseq>LVLIILDIIMVIVDLSLSEKSRDVGGAPETVSLVISFF-----FLIDVLLRVYVEGF----KVYFSSKLNIVDACIVVITLVVTMIYAFSDFSGASLIPRVVTFLRSLRILILVRIFRLASQKRELEKVTRRMVSENK</Hsp_qseq>
      <Hsp_hseq>LVIIFLNCITIAM-----ERPRIDPASAERIFLTLSNYIFTAIFVAEMTIKIVALGWCFGEKAYLRSSWNILDGMLVMISVIDILVSLISN-SGT----KILGMLRVLRLLRTLRPLRVISRAPGLKLVVETLMSSLK</Hsp_hseq>
      <Hsp_midline>LV+I L+ I + +     E+ R    + E + L +S +     F+ ++ +++   G+    K Y  S  NI+D  +V+I+++  ++   S+ SG     +++  LR LR+L  +R  R+ S+   L+ V   ++S  K</Hsp_midline>
    </Hsp>
    <Hsp>
      <Hsp_num>3</Hsp_num>
      <Hsp_bit-score>21.7376</Hsp_bit-score>
      <Hsp_score>64</Hsp_score>
      <Hsp_evalue>8.03267</Hsp_evalue>
      <Hsp_query-from>11</Hsp_query-from>
      <Hsp_query-to>133</Hsp_query-to>
      <Hsp_hit-from>773</Hsp_hit-from>
      <Hsp_hit-to>886</Hsp_hit-to>
      <Hsp_query-frame>0</Hsp_query-frame>
      <Hsp_hit-frame>0</Hsp_hit-frame>
      <Hsp_identity>32</Hsp_identity>
      <Hsp_positive>61</Hsp_positive>
      <Hsp_gaps>9</Hsp_gaps>
      <Hsp_align-len>123</Hsp_align-len>
      <Hsp_qseq>VLIILDIIMVIVDLSLSEKSRDVGGAPETVSLVISFFFLIDVLLRVYVEGFKVYFSSKLNIVDACIVVITLVVTMIYAFSDFSGASLIPRVVTFLRSLRILILVRIFRLASQKRELEKVTRRM</Hsp_qseq>
      <Hsp_hseq>IMIAILINTLSMGIEYHEQPDELTNALEISNIVFTSLFSLEMLLKVLVYGPFGYIKNPYNIFDGIIVVIS-----VWEIVGQQGGGL--SVLRTFRLMRVLKLVRF--MPALQRQLVVLMKTM</Hsp_hseq>
      <Hsp_midline>++I + I  + + +   E+  ++  A E  ++V +  F +++LL+V V G   Y  +  NI D  IVVI+     ++      G  L   V+   R +R+L LVR   + + +R+L  + + M</Hsp_midline>
    </Hsp>
  </Hit_hsps>
</Hit>
<Hit>
  <Hit_num>128</Hit_num>
  <Hit_id>gi|685829365|emb|CEF64287.1|</Hit_id>
  <Hit_def>Voltage-dependent calcium channel type A subunit alpha-1 [Strongyloides ratti]</Hit_def>
  <Hit_accession>CEF64287</Hit_accession>
  <Hit_len>2099</Hit_len>
  <Hit_hsps>
    <Hsp>
      <Hsp_num>1</Hsp_num>
      <Hsp_bit-score>29.1547</Hsp_bit-score>
      <Hsp_score>84</Hsp_score>
      <Hsp_evalue>0.0469976</Hsp_evalue>
      <Hsp_query-from>48</Hsp_query-from>
      <Hsp_query-to>135</Hsp_query-to>
      <Hsp_hit-from>647</Hsp_hit-from>
      <Hsp_hit-to>725</Hsp_hit-to>
      <Hsp_query-frame>0</Hsp_query-frame>
      <Hsp_hit-frame>0</Hsp_hit-frame>
      <Hsp_identity>27</Hsp_identity>
      <Hsp_positive>52</Hsp_positive>
      <Hsp_gaps>9</Hsp_gaps>
      <Hsp_align-len>88</Hsp_align-len>
      <Hsp_qseq>FLIDVLLRVYVEGFKVYFSSKLNIVDACIVVITLVVTMIYAFSDFSGASLIPRVVTFLRSLRILILVRIFRLASQKRELEKVTRRMVS</Hsp_qseq>
      <Hsp_hseq>FICEMLVKLFAMGYRTYFASKFNRFD-CIVIVGSAFEVLWA--EVKGGSF---GISVLRALRLL---RIFKLTSYWVSLRNLVRSLMN</Hsp_hseq>
      <Hsp_midline>F+ ++L++++  G++ YF+SK N  D CIV++     +++A  +  G S     ++ LR+LR+L   RIF+L S    L  + R +++</Hsp_midline>
    </Hsp>
  </Hit_hsps>
</Hit>
<Hit>
  <Hit_num>129</Hit_num>
  <Hit_id>gi|281350867|gb|EFB26451.1|</Hit_id>
  <Hit_def>hypothetical protein PANDA_020395, partial [Ailuropoda melanoleuca]</Hit_def>
  <Hit_accession>EFB26451</Hit_accession>
  <Hit_len>1775</Hit_len>
  <Hit_hsps>
    <Hsp>
      <Hsp_num>1</Hsp_num>
      <Hsp_bit-score>29.1547</Hsp_bit-score>
      <Hsp_score>84</Hsp_score>
      <Hsp_evalue>0.0469976</Hsp_evalue>
      <Hsp_query-from>6</Hsp_query-from>
      <Hsp_query-to>126</Hsp_query-to>
      <Hsp_hit-from>1356</Hsp_hit-from>
      <Hsp_hit-to>1476</Hsp_hit-to>
      <Hsp_query-frame>0</Hsp_query-frame>
      <Hsp_hit-frame>0</Hsp_hit-frame>
      <Hsp_identity>35</Hsp_identity>
      <Hsp_positive>63</Hsp_positive>
      <Hsp_gaps>8</Hsp_gaps>
      <Hsp_align-len>125</Hsp_align-len>
      <Hsp_qseq>RVFGLVLIILDIIMVIVDLSLSEKSRDVGGAP----ETVSLVISFFFLIDVLLRVYVEGFKVYFSSKLNIVDACIVVITLVVTMIYAFSDFSGASLIPRVVTFLRSLRILILVRIFRLASQKREL</Hsp_qseq>
      <Hsp_hseq>QVFDIIIIILIFLNM---LSMMAESNDQPEATKIILERLNLAFVVIFTIECLIKIFALR-QYYFTIGWNLFDCVIVVLSIVSTMVSALENQEHIPFPPTLFRIVRLARIGRILRLVRAARGIRTL</Hsp_hseq>
      <Hsp_midline>+VF +++IIL  + +   LS+  +S D   A     E ++L     F I+ L++++    + YF+   N+ D  IVV+++V TM+ A  +       P +   +R  RI  ++R+ R A   R L</Hsp_midline>
    </Hsp>
  </Hit_hsps>
</Hit>
<Hit>
  <Hit_num>130</Hit_num>
  <Hit_id>gi|193786718|dbj|BAG52041.1|</Hit_id>
  <Hit_def>unnamed protein product [Homo sapiens]</Hit_def>
  <Hit_accession>BAG52041</Hit_accession>
  <Hit_len>853</Hit_len>
  <Hit_hsps>
    <Hsp>
      <Hsp_num>1</Hsp_num>
      <Hsp_bit-score>29.1547</Hsp_bit-score>
      <Hsp_score>84</Hsp_score>
      <Hsp_evalue>0.0469976</Hsp_evalue>
      <Hsp_query-from>11</Hsp_query-from>
      <Hsp_query-to>126</Hsp_query-to>
      <Hsp_hit-from>123</Hsp_hit-from>
      <Hsp_hit-to>238</Hsp_hit-to>
      <Hsp_query-frame>0</Hsp_query-frame>
      <Hsp_hit-frame>0</Hsp_hit-frame>
      <Hsp_identity>21</Hsp_identity>
      <Hsp_positive>59</Hsp_positive>
      <Hsp_gaps>0</Hsp_gaps>
      <Hsp_align-len>116</Hsp_align-len>
      <Hsp_qseq>VLIILDIIMVIVDLSLSEKSRDVGGAPETVSLVISFFFLIDVLLRVYVEGFKVYFSSKLNIVDACIVVITLVVTMIYAFSDFSGASLIPRVVTFLRSLRILILVRIFRLASQKREL</Hsp_qseq>
      <Hsp_hseq>ITFIICVNVITMSMEHYNQPKSLDEALKYCNYVFTIVFVFEAALKLVAFGFRRFFKDRWNQLDLAIVLLSLMGITLEEIEMSAALPINPTIIRIMRVLRIARVLKLLKMATGMRAL</Hsp_hseq>
      <Hsp_midline>+  I+ + ++ + +    + + +  A +  + V +  F+ +  L++   GF+ +F  + N +D  IV+++L+   +      +   + P ++  +R LRI  ++++ ++A+  R L</Hsp_midline>
    </Hsp>
  </Hit_hsps>
</Hit>
<Hit>
  <Hit_num>131</Hit_num>
  <Hit_id>gi|196001057|ref|XP_002110396.1|</Hit_id>
  <Hit_def>hypothetical protein TRIADDRAFT_54343 [Trichoplax adhaerens] &gt;gi|190586347|gb|EDV26400.1| hypothetical protein TRIADDRAFT_54343 [Trichoplax adhaerens]</Hit_def>
  <Hit_accession>EDV26400</Hit_accession>
  <Hit_len>372</Hit_len>
  <Hit_hsps>
    <Hsp>
      <Hsp_num>1</Hsp_num>
      <Hsp_bit-score>29.1547</Hsp_bit-score>
      <Hsp_score>84</Hsp_score>
      <Hsp_evalue>0.0469976</Hsp_evalue>
      <Hsp_query-from>10</Hsp_query-from>
      <Hsp_query-to>120</Hsp_query-to>
      <Hsp_hit-from>57</Hsp_hit-from>
      <Hsp_hit-to>177</Hsp_hit-to>
      <Hsp_query-frame>0</Hsp_query-frame>
      <Hsp_hit-frame>0</Hsp_hit-frame>
      <Hsp_identity>33</Hsp_identity>
      <Hsp_positive>64</Hsp_positive>
      <Hsp_gaps>12</Hsp_gaps>
      <Hsp_align-len>122</Hsp_align-len>
      <Hsp_qseq>LVLIILDIIMVIVDLSLS------EKSRDVGGAPETVSLVISFFFLIDVLLRVYVEGFKVYFSSKLNIVDACIVVITLVVTMI----YAFSDFSGASLIPRVV-TFLRSLRILILVRIFRLA</Hsp_qseq>
      <Hsp_hseq>ILLVFIDCGIVIAELLIDRDAIRVEDVEDVKEAFHYTSIMILGIFLFEVALKICVEGL-AFFLHYIEVLDALVVIISFIVDIMSLVPYFYNHVFNLICYARAAENKLRGIGLLIILRLWRIA</Hsp_hseq>
      <Hsp_midline>++L+ +D  +VI +L +       E   DV  A    S++I   FL +V L++ VEG   +F   + ++DA +V+I+ +V ++    Y ++         R     LR + +LI++R++R+A</Hsp_midline>
    </Hsp>
  </Hit_hsps>
</Hit>
<Hit>
  <Hit_num>132</Hit_num>
  <Hit_id>gi|53832011|ref|NP_001005407.1|</Hit_id>
  <Hit_def>voltage-dependent T-type calcium channel subunit alpha-1H isoform b [Homo sapiens]</Hit_def>
  <Hit_accession>NP_001005407</Hit_accession>
  <Hit_len>2347</Hit_len>
  <Hit_hsps>
    <Hsp>
      <Hsp_num>1</Hsp_num>
      <Hsp_bit-score>29.1547</Hsp_bit-score>
      <Hsp_score>84</Hsp_score>
      <Hsp_evalue>0.0469976</Hsp_evalue>
      <Hsp_query-from>11</Hsp_query-from>
      <Hsp_query-to>126</Hsp_query-to>
      <Hsp_hit-from>1617</Hsp_hit-from>
      <Hsp_hit-to>1732</Hsp_hit-to>
      <Hsp_query-frame>0</Hsp_query-frame>
      <Hsp_hit-frame>0</Hsp_hit-frame>
      <Hsp_identity>21</Hsp_identity>
      <Hsp_positive>59</Hsp_positive>
      <Hsp_gaps>0</Hsp_gaps>
      <Hsp_align-len>116</Hsp_align-len>
      <Hsp_qseq>VLIILDIIMVIVDLSLSEKSRDVGGAPETVSLVISFFFLIDVLLRVYVEGFKVYFSSKLNIVDACIVVITLVVTMIYAFSDFSGASLIPRVVTFLRSLRILILVRIFRLASQKREL</Hsp_qseq>
      <Hsp_hseq>ITFIICVNVITMSMEHYNQPKSLDEALKYCNYVFTIVFVFEAALKLVAFGFRRFFKDRWNQLDLAIVLLSLMGITLEEIEMSAALPINPTIIRIMRVLRIARVLKLLKMATGMRAL</Hsp_hseq>
      <Hsp_midline>+  I+ + ++ + +    + + +  A +  + V +  F+ +  L++   GF+ +F  + N +D  IV+++L+   +      +   + P ++  +R LRI  ++++ ++A+  R L</Hsp_midline>
    </Hsp>
    <Hsp>
      <Hsp_num>2</Hsp_num>
      <Hsp_bit-score>25.4341</Hsp_bit-score>
      <Hsp_score>74</Hsp_score>
      <Hsp_evalue>0.619576</Hsp_evalue>
      <Hsp_query-from>12</Hsp_query-from>
      <Hsp_query-to>135</Hsp_query-to>
      <Hsp_hit-from>1299</Hsp_hit-from>
      <Hsp_hit-to>1425</Hsp_hit-to>
      <Hsp_query-frame>0</Hsp_query-frame>
      <Hsp_hit-frame>0</Hsp_hit-frame>
      <Hsp_identity>33</Hsp_identity>
      <Hsp_positive>68</Hsp_positive>
      <Hsp_gaps>15</Hsp_gaps>
      <Hsp_align-len>133</Hsp_align-len>
      <Hsp_qseq>LIILDIIMVIVDLSLSEKSRDVGGAPETVSLVISFF-----FLIDVLLRV----YVEGFKVYFSSKLNIVDACIVVITLVVTMIYAFSDFSGASLIPRVVTFLRSLRILILVRIFRLASQKRELEKVTRRMVS</Hsp_qseq>
      <Hsp_hseq>VVLVFIFLNCVTIALERPDIDPGST-ERVFLSVSNYIFTAIFVAEMMVKVVALGLLSGEHAYLQSSWNLLDGLLVLVSL-VDIVVAMASAGGA----KILGVLRVLRLLRTLRPLRVISRAPGLKLVVETLIS</Hsp_hseq>
      <Hsp_midline>++++ I +  V ++L     D G   E V L +S +     F+ +++++V     + G   Y  S  N++D  +V+++L V ++ A +   GA    +++  LR LR+L  +R  R+ S+   L+ V   ++S</Hsp_midline>
    </Hsp>
  </Hit_hsps>
</Hit>
<Hit>
  <Hit_num>133</Hit_num>
  <Hit_id>gi|14670397|gb|AAC67239.3|</Hit_id>
  <Hit_def>T-type calcium channel alpha 1H subunit [Homo sapiens]</Hit_def>
  <Hit_accession>AAC67239</Hit_accession>
  <Hit_len>2353</Hit_len>
  <Hit_hsps>
    <Hsp>
      <Hsp_num>1</Hsp_num>
      <Hsp_bit-score>29.1547</Hsp_bit-score>
      <Hsp_score>84</Hsp_score>
      <Hsp_evalue>0.0469976</Hsp_evalue>
      <Hsp_query-from>11</Hsp_query-from>
      <Hsp_query-to>126</Hsp_query-to>
      <Hsp_hit-from>1623</Hsp_hit-from>
      <Hsp_hit-to>1738</Hsp_hit-to>
      <Hsp_query-frame>0</Hsp_query-frame>
      <Hsp_hit-frame>0</Hsp_hit-frame>
      <Hsp_identity>21</Hsp_identity>
      <Hsp_positive>59</Hsp_positive>
      <Hsp_gaps>0</Hsp_gaps>
      <Hsp_align-len>116</Hsp_align-len>
      <Hsp_qseq>VLIILDIIMVIVDLSLSEKSRDVGGAPETVSLVISFFFLIDVLLRVYVEGFKVYFSSKLNIVDACIVVITLVVTMIYAFSDFSGASLIPRVVTFLRSLRILILVRIFRLASQKREL</Hsp_qseq>
      <Hsp_hseq>ITFIICVNVITMSMEHYNQPKSLDEALKYCNYVFTIVFVFEAALKLVAFGFRRFFKDRWNQLDLAIVLLSLMGITLEEIEMSAALPINPTIIRIMRVLRIARVLKLLKMATGMRAL</Hsp_hseq>
      <Hsp_midline>+  I+ + ++ + +    + + +  A +  + V +  F+ +  L++   GF+ +F  + N +D  IV+++L+   +      +   + P ++  +R LRI  ++++ ++A+  R L</Hsp_midline>
    </Hsp>
    <Hsp>
      <Hsp_num>2</Hsp_num>
      <Hsp_bit-score>25.4341</Hsp_bit-score>
      <Hsp_score>74</Hsp_score>
      <Hsp_evalue>0.619576</Hsp_evalue>
      <Hsp_query-from>12</Hsp_query-from>
      <Hsp_query-to>135</Hsp_query-to>
      <Hsp_hit-from>1299</Hsp_hit-from>
      <Hsp_hit-to>1425</Hsp_hit-to>
      <Hsp_query-frame>0</Hsp_query-frame>
      <Hsp_hit-frame>0</Hsp_hit-frame>
      <Hsp_identity>33</Hsp_identity>
      <Hsp_positive>68</Hsp_positive>
      <Hsp_gaps>15</Hsp_gaps>
      <Hsp_align-len>133</Hsp_align-len>
      <Hsp_qseq>LIILDIIMVIVDLSLSEKSRDVGGAPETVSLVISFF-----FLIDVLLRV----YVEGFKVYFSSKLNIVDACIVVITLVVTMIYAFSDFSGASLIPRVVTFLRSLRILILVRIFRLASQKRELEKVTRRMVS</Hsp_qseq>
      <Hsp_hseq>VVLVFIFLNCVTIALERPDIDPGST-ERVFLSVSNYIFTAIFVAEMMVKVVALGLLSGEHAYLQSSWNLLDGLLVLVSL-VDIVVAMASAGGA----KILGVLRVLRLLRTLRPLRVISRAPGLKLVVETLIS</Hsp_hseq>
      <Hsp_midline>++++ I +  V ++L     D G   E V L +S +     F+ +++++V     + G   Y  S  N++D  +V+++L V ++ A +   GA    +++  LR LR+L  +R  R+ S+   L+ V   ++S</Hsp_midline>
    </Hsp>
  </Hit_hsps>
</Hit>
<Hit>
  <Hit_num>134</Hit_num>
  <Hit_id>gi|14336738|gb|AAK61268.1|AE006466_3</Hit_id>
  <Hit_def>voltage dependent t-type calcium channel alpha-1H subunit [Homo sapiens]</Hit_def>
  <Hit_accession>AAK61268</Hit_accession>
  <Hit_len>2373</Hit_len>
  <Hit_hsps>
    <Hsp>
      <Hsp_num>1</Hsp_num>
      <Hsp_bit-score>29.1547</Hsp_bit-score>
      <Hsp_score>84</Hsp_score>
      <Hsp_evalue>0.0469976</Hsp_evalue>
      <Hsp_query-from>11</Hsp_query-from>
      <Hsp_query-to>126</Hsp_query-to>
      <Hsp_hit-from>1643</Hsp_hit-from>
      <Hsp_hit-to>1758</Hsp_hit-to>
      <Hsp_query-frame>0</Hsp_query-frame>
      <Hsp_hit-frame>0</Hsp_hit-frame>
      <Hsp_identity>21</Hsp_identity>
      <Hsp_positive>59</Hsp_positive>
      <Hsp_gaps>0</Hsp_gaps>
      <Hsp_align-len>116</Hsp_align-len>
      <Hsp_qseq>VLIILDIIMVIVDLSLSEKSRDVGGAPETVSLVISFFFLIDVLLRVYVEGFKVYFSSKLNIVDACIVVITLVVTMIYAFSDFSGASLIPRVVTFLRSLRILILVRIFRLASQKREL</Hsp_qseq>
      <Hsp_hseq>ITFIICVNVITMSMEHYNQPKSLDEALKYCNYVFTIVFVFEAALKLVAFGFRRFFKDRWNQLDLAIVLLSLMGITLEEIEMSAALPINPTIIRIMRVLRIARVLKLLKMATGMRAL</Hsp_hseq>
      <Hsp_midline>+  I+ + ++ + +    + + +  A +  + V +  F+ +  L++   GF+ +F  + N +D  IV+++L+   +      +   + P ++  +R LRI  ++++ ++A+  R L</Hsp_midline>
    </Hsp>
    <Hsp>
      <Hsp_num>2</Hsp_num>
      <Hsp_bit-score>25.4341</Hsp_bit-score>
      <Hsp_score>74</Hsp_score>
      <Hsp_evalue>0.619576</Hsp_evalue>
      <Hsp_query-from>12</Hsp_query-from>
      <Hsp_query-to>135</Hsp_query-to>
      <Hsp_hit-from>1319</Hsp_hit-from>
      <Hsp_hit-to>1445</Hsp_hit-to>
      <Hsp_query-frame>0</Hsp_query-frame>
      <Hsp_hit-frame>0</Hsp_hit-frame>
      <Hsp_identity>33</Hsp_identity>
      <Hsp_positive>68</Hsp_positive>
      <Hsp_gaps>15</Hsp_gaps>
      <Hsp_align-len>133</Hsp_align-len>
      <Hsp_qseq>LIILDIIMVIVDLSLSEKSRDVGGAPETVSLVISFF-----FLIDVLLRV----YVEGFKVYFSSKLNIVDACIVVITLVVTMIYAFSDFSGASLIPRVVTFLRSLRILILVRIFRLASQKRELEKVTRRMVS</Hsp_qseq>
      <Hsp_hseq>VVLVFIFLNCVTIALERPDIDPGST-ERVFLSVSNYIFTAIFVAEMMVKVVALGLLSGEHAYLQSSWNLLDGLLVLVSL-VDIVVAMASAGGA----KILGVLRVLRLLRTLRPLRVISRAPGLKLVVETLIS</Hsp_hseq>
      <Hsp_midline>++++ I +  V ++L     D G   E V L +S +     F+ +++++V     + G   Y  S  N++D  +V+++L V ++ A +   GA    +++  LR LR+L  +R  R+ S+   L+ V   ++S</Hsp_midline>
    </Hsp>
  </Hit_hsps>
</Hit>
<Hit>
  <Hit_num>135</Hit_num>
  <Hit_id>gi|4336152|gb|AAD17668.1|</Hit_id>
  <Hit_def>low-voltage activated calcium channel alpha 1H [Homo sapiens]</Hit_def>
  <Hit_accession>AAD17668</Hit_accession>
  <Hit_len>2353</Hit_len>
  <Hit_hsps>
    <Hsp>
      <Hsp_num>1</Hsp_num>
      <Hsp_bit-score>29.1547</Hsp_bit-score>
      <Hsp_score>84</Hsp_score>
      <Hsp_evalue>0.0469976</Hsp_evalue>
      <Hsp_query-from>11</Hsp_query-from>
      <Hsp_query-to>126</Hsp_query-to>
      <Hsp_hit-from>1623</Hsp_hit-from>
      <Hsp_hit-to>1738</Hsp_hit-to>
      <Hsp_query-frame>0</Hsp_query-frame>
      <Hsp_hit-frame>0</Hsp_hit-frame>
      <Hsp_identity>21</Hsp_identity>
      <Hsp_positive>59</Hsp_positive>
      <Hsp_gaps>0</Hsp_gaps>
      <Hsp_align-len>116</Hsp_align-len>
      <Hsp_qseq>VLIILDIIMVIVDLSLSEKSRDVGGAPETVSLVISFFFLIDVLLRVYVEGFKVYFSSKLNIVDACIVVITLVVTMIYAFSDFSGASLIPRVVTFLRSLRILILVRIFRLASQKREL</Hsp_qseq>
      <Hsp_hseq>ITFIICVNVITMSMEHYNQPKSLDEALKYCNYVFTIVFVFEAALKLVAFGFRRFFKDRWNQLDLAIVLLSLMGITLEEIEMSAALPINPTIIRIMRVLRIARVLKLLKMATGMRAL</Hsp_hseq>
      <Hsp_midline>+  I+ + ++ + +    + + +  A +  + V +  F+ +  L++   GF+ +F  + N +D  IV+++L+   +      +   + P ++  +R LRI  ++++ ++A+  R L</Hsp_midline>
    </Hsp>
    <Hsp>
      <Hsp_num>2</Hsp_num>
      <Hsp_bit-score>25.4341</Hsp_bit-score>
      <Hsp_score>74</Hsp_score>
      <Hsp_evalue>0.619576</Hsp_evalue>
      <Hsp_query-from>12</Hsp_query-from>
      <Hsp_query-to>135</Hsp_query-to>
      <Hsp_hit-from>1299</Hsp_hit-from>
      <Hsp_hit-to>1425</Hsp_hit-to>
      <Hsp_query-frame>0</Hsp_query-frame>
      <Hsp_hit-frame>0</Hsp_hit-frame>
      <Hsp_identity>33</Hsp_identity>
      <Hsp_positive>68</Hsp_positive>
      <Hsp_gaps>15</Hsp_gaps>
      <Hsp_align-len>133</Hsp_align-len>
      <Hsp_qseq>LIILDIIMVIVDLSLSEKSRDVGGAPETVSLVISFF-----FLIDVLLRV----YVEGFKVYFSSKLNIVDACIVVITLVVTMIYAFSDFSGASLIPRVVTFLRSLRILILVRIFRLASQKRELEKVTRRMVS</Hsp_qseq>
      <Hsp_hseq>VVLVFIFLNCVTIALERPDIDPGST-ERVFLSVSNYIFTAIFVAEMMVKVVALGLLSGEHAYLQSSWNLLDGLLVLVSL-VDIVVAMASAGGA----KILGVLRVLRLLRTLRPLRVISRAPGLKLVVETLIS</Hsp_hseq>
      <Hsp_midline>++++ I +  V ++L     D G   E V L +S +     F+ +++++V     + G   Y  S  N++D  +V+++L V ++ A +   GA    +++  LR LR+L  +R  R+ S+   L+ V   ++S</Hsp_midline>
    </Hsp>
  </Hit_hsps>
</Hit>
<Hit>
  <Hit_num>136</Hit_num>
  <Hit_id>gi|7330235|gb|AAF60163.1|</Hit_id>
  <Hit_def>low-voltage-activated calcium channel alpha13.2 subunit delta25B splice variant, partial [Homo sapiens]</Hit_def>
  <Hit_accession>AAF60163</Hit_accession>
  <Hit_len>1536</Hit_len>
  <Hit_hsps>
    <Hsp>
      <Hsp_num>1</Hsp_num>
      <Hsp_bit-score>29.1547</Hsp_bit-score>
      <Hsp_score>84</Hsp_score>
      <Hsp_evalue>0.0469976</Hsp_evalue>
      <Hsp_query-from>11</Hsp_query-from>
      <Hsp_query-to>126</Hsp_query-to>
      <Hsp_hit-from>806</Hsp_hit-from>
      <Hsp_hit-to>921</Hsp_hit-to>
      <Hsp_query-frame>0</Hsp_query-frame>
      <Hsp_hit-frame>0</Hsp_hit-frame>
      <Hsp_identity>21</Hsp_identity>
      <Hsp_positive>59</Hsp_positive>
      <Hsp_gaps>0</Hsp_gaps>
      <Hsp_align-len>116</Hsp_align-len>
      <Hsp_qseq>VLIILDIIMVIVDLSLSEKSRDVGGAPETVSLVISFFFLIDVLLRVYVEGFKVYFSSKLNIVDACIVVITLVVTMIYAFSDFSGASLIPRVVTFLRSLRILILVRIFRLASQKREL</Hsp_qseq>
      <Hsp_hseq>ITFIICVNVITMSMEHYNQPKSLDEALKYCNYVFTIVFVFEAALKLVAFGFRRFFKDRWNQLDLAIVLLSLMGITLEEIEMSAALPINPTIIRIMRVLRIARVLKLLKMATGMRAL</Hsp_hseq>
      <Hsp_midline>+  I+ + ++ + +    + + +  A +  + V +  F+ +  L++   GF+ +F  + N +D  IV+++L+   +      +   + P ++  +R LRI  ++++ ++A+  R L</Hsp_midline>
    </Hsp>
    <Hsp>
      <Hsp_num>2</Hsp_num>
      <Hsp_bit-score>25.4341</Hsp_bit-score>
      <Hsp_score>74</Hsp_score>
      <Hsp_evalue>0.619576</Hsp_evalue>
      <Hsp_query-from>12</Hsp_query-from>
      <Hsp_query-to>135</Hsp_query-to>
      <Hsp_hit-from>482</Hsp_hit-from>
      <Hsp_hit-to>608</Hsp_hit-to>
      <Hsp_query-frame>0</Hsp_query-frame>
      <Hsp_hit-frame>0</Hsp_hit-frame>
      <Hsp_identity>33</Hsp_identity>
      <Hsp_positive>68</Hsp_positive>
      <Hsp_gaps>15</Hsp_gaps>
      <Hsp_align-len>133</Hsp_align-len>
      <Hsp_qseq>LIILDIIMVIVDLSLSEKSRDVGGAPETVSLVISFF-----FLIDVLLRV----YVEGFKVYFSSKLNIVDACIVVITLVVTMIYAFSDFSGASLIPRVVTFLRSLRILILVRIFRLASQKRELEKVTRRMVS</Hsp_qseq>
      <Hsp_hseq>VVLVFIFLNCVTIALERPDIDPGST-ERVFLSVSNYIFTAIFVAEMMVKVVALGLLSGEHAYLQSSWNLLDGLLVLVSL-VDIVVAMASAGGA----KILGVLRVLRLLRTLRPLRVISRAPGLKLVVETLIS</Hsp_hseq>
      <Hsp_midline>++++ I +  V ++L     D G   E V L +S +     F+ +++++V     + G   Y  S  N++D  +V+++L V ++ A +   GA    +++  LR LR+L  +R  R+ S+   L+ V   ++S</Hsp_midline>
    </Hsp>
  </Hit_hsps>
</Hit>
<Hit>
  <Hit_num>137</Hit_num>
  <Hit_id>gi|571501771|ref|XP_006594851.1|</Hit_id>
  <Hit_def>PREDICTED: two pore calcium channel protein 1B-like [Glycine max] &gt;gi|947073493|gb|KRH22384.1| hypothetical protein GLYMA_13G296900 [Glycine max]</Hit_def>
  <Hit_accession>KRH22384</Hit_accession>
  <Hit_len>738</Hit_len>
  <Hit_hsps>
    <Hsp>
      <Hsp_num>1</Hsp_num>
      <Hsp_bit-score>29.1547</Hsp_bit-score>
      <Hsp_score>84</Hsp_score>
      <Hsp_evalue>0.0469976</Hsp_evalue>
      <Hsp_query-from>3</Hsp_query-from>
      <Hsp_query-to>118</Hsp_query-to>
      <Hsp_hit-from>433</Hsp_hit-from>
      <Hsp_hit-to>554</Hsp_hit-to>
      <Hsp_query-frame>0</Hsp_query-frame>
      <Hsp_hit-frame>0</Hsp_hit-frame>
      <Hsp_identity>31</Hsp_identity>
      <Hsp_positive>66</Hsp_positive>
      <Hsp_gaps>10</Hsp_gaps>
      <Hsp_align-len>124</Hsp_align-len>
      <Hsp_qseq>FGFRVFGLVLIILDIIMVIVDLSLSEKSRDVGGAPETVSLVISFFFLIDVLLRVYVEGFKVYFSSKLNIVDACI-VVITLVVTMIYAFSD-----FSGASLIPRVV--TFLRSLRILILVRIFR</Hsp_qseq>
      <Hsp_hseq>FGYLVS--FVLVINLVAVIIETTLDIENNSAQKAWQVVEFVFGWIYVIEMVLKIYAFGFENYWRDGQNRFDFIVTVIIAIGETVTFAVPDDDLPFISNGEWIRYLLLARMLRLIRILMYVKRYR</Hsp_hseq>
      <Hsp_midline>FG+ V    +++++++ VI++ +L  ++     A + V  V  + ++I+++L++Y  GF+ Y+    N  D  + V+I +  T+ +A  D      S    I  ++    LR +RIL+ V+ +R</Hsp_midline>
    </Hsp>
  </Hit_hsps>
</Hit>
<Hit>
  <Hit_num>138</Hit_num>
  <Hit_id>gi|676448913|ref|XP_009051884.1|</Hit_id>
  <Hit_def>hypothetical protein LOTGIDRAFT_214105 [Lottia gigantea] &gt;gi|556108627|gb|ESO97279.1| hypothetical protein LOTGIDRAFT_214105 [Lottia gigantea]</Hit_def>
  <Hit_accession>ESO97279</Hit_accession>
  <Hit_len>226</Hit_len>
  <Hit_hsps>
    <Hsp>
      <Hsp_num>1</Hsp_num>
      <Hsp_bit-score>29.1547</Hsp_bit-score>
      <Hsp_score>84</Hsp_score>
      <Hsp_evalue>0.0469976</Hsp_evalue>
      <Hsp_query-from>2</Hsp_query-from>
      <Hsp_query-to>111</Hsp_query-to>
      <Hsp_hit-from>51</Hsp_hit-from>
      <Hsp_hit-to>168</Hsp_hit-to>
      <Hsp_query-frame>0</Hsp_query-frame>
      <Hsp_hit-frame>0</Hsp_hit-frame>
      <Hsp_identity>34</Hsp_identity>
      <Hsp_positive>66</Hsp_positive>
      <Hsp_gaps>16</Hsp_gaps>
      <Hsp_align-len>122</Hsp_align-len>
      <Hsp_qseq>SFGFRVFGLVLIILDIIMVIVDL-------SLSEKSRDVGGAPETV---SLVISFFFLIDVLLRVYVEGFKVYFSSKLNIVDACIVVITLVVTMIYAFSD--FSGASLIPRVVTFLRSLRIL</Hsp_qseq>
      <Hsp_hseq>SHNFHIGVVVLVIIDALLVISELLIDLDIVKLENKEHHV--APKVLHGFSIFILSIFMVEISIRIYVLRLE-FFKRKLEVFDALVVIVSFILDIVFINSEGTKSGVGLLV-ILRLWRVTRIL</Hsp_hseq>
      <Hsp_midline>S  F +  +VL+I+D ++VI +L        L  K   V  AP+ +   S+ I   F++++ +R+YV   + +F  KL + DA +V+++ ++ +++  S+   SG  L+  ++   R  RIL</Hsp_midline>
    </Hsp>
  </Hit_hsps>
</Hit>
<Hit>
  <Hit_num>139</Hit_num>
  <Hit_id>gi|675886440|ref|XP_009028722.1|</Hit_id>
  <Hit_def>hypothetical protein HELRODRAFT_89291, partial [Helobdella robusta] &gt;gi|555689900|gb|ESN93132.1| hypothetical protein HELRODRAFT_89291, partial [Helobdella robusta]</Hit_def>
  <Hit_accession>ESN93132</Hit_accession>
  <Hit_len>1792</Hit_len>
  <Hit_hsps>
    <Hsp>
      <Hsp_num>1</Hsp_num>
      <Hsp_bit-score>29.1547</Hsp_bit-score>
      <Hsp_score>84</Hsp_score>
      <Hsp_evalue>0.0469976</Hsp_evalue>
      <Hsp_query-from>13</Hsp_query-from>
      <Hsp_query-to>120</Hsp_query-to>
      <Hsp_hit-from>576</Hsp_hit-from>
      <Hsp_hit-to>668</Hsp_hit-to>
      <Hsp_query-frame>0</Hsp_query-frame>
      <Hsp_hit-frame>0</Hsp_hit-frame>
      <Hsp_identity>33</Hsp_identity>
      <Hsp_positive>52</Hsp_positive>
      <Hsp_gaps>15</Hsp_gaps>
      <Hsp_align-len>108</Hsp_align-len>
      <Hsp_qseq>IILDIIMVIVDLSLSEKSRDVGGAPETVSLVISFFFLIDVLLRVYVEGFKVYFSSKLNIVDACIVVITLVVTMIYAFSDFSGASLIPRVVTFLRSLRILILVRIFRLA</Hsp_qseq>
      <Hsp_hseq>IIFNTIILAIDHA--DIQEDVSNVLRIANLVFTVIFTTEVCLKITALGFLKYLANRWNSFDLFIVVLSLAELGLQKFKPFS----------ILRSFRLL---RIFKLA</Hsp_hseq>
      <Hsp_midline>II + I++ +D +  +   DV       +LV +  F  +V L++   GF  Y +++ N  D  IVV++L    +  F  FS           LRS R+L   RIF+LA</Hsp_midline>
    </Hsp>
  </Hit_hsps>
</Hit>
<Hit>
  <Hit_num>140</Hit_num>
  <Hit_id>gi|590690767|ref|XP_007043598.1|</Hit_id>
  <Hit_def>Two-pore channel 1 [Theobroma cacao] &gt;gi|508707533|gb|EOX99429.1| Two-pore channel 1 [Theobroma cacao]</Hit_def>
  <Hit_accession>EOX99429</Hit_accession>
  <Hit_len>737</Hit_len>
  <Hit_hsps>
    <Hsp>
      <Hsp_num>1</Hsp_num>
      <Hsp_bit-score>29.1547</Hsp_bit-score>
      <Hsp_score>84</Hsp_score>
      <Hsp_evalue>0.0469976</Hsp_evalue>
      <Hsp_query-from>3</Hsp_query-from>
      <Hsp_query-to>118</Hsp_query-to>
      <Hsp_hit-from>433</Hsp_hit-from>
      <Hsp_hit-to>553</Hsp_hit-to>
      <Hsp_query-frame>0</Hsp_query-frame>
      <Hsp_hit-frame>0</Hsp_hit-frame>
      <Hsp_identity>33</Hsp_identity>
      <Hsp_positive>64</Hsp_positive>
      <Hsp_gaps>9</Hsp_gaps>
      <Hsp_align-len>123</Hsp_align-len>
      <Hsp_qseq>FGFRVFGLVLIILDIIMVIVDLSLSEKSRDVGGAPETVSLVISFFFLIDVLLRVYVEGFKVYFSSKLNIVDACIV-VITLVVTMIYAFSD----FSGASLIPRVV--TFLRSLRILILVRIFR</Hsp_qseq>
      <Hsp_hseq>FGYIVS--IILILNLFAVIIETTLDIENNSGQKVWQEVEFVFGWMYVLEMALKVYAFGFENYWRDGQNRFDFLITWIIVIGETITFATPDGLDFFSNGEWIRYLLLARMLRLIRLLMHVRSYR</Hsp_hseq>
      <Hsp_midline>FG+ V   +++IL++  VI++ +L  ++       + V  V  + +++++ L+VY  GF+ Y+    N  D  I  +I +  T+ +A  D    FS    I  ++    LR +R+L+ VR +R</Hsp_midline>
    </Hsp>
  </Hit_hsps>
</Hit>
<Hit>
  <Hit_num>141</Hit_num>
  <Hit_id>gi|432098957|gb|ELK28447.1|</Hit_id>
  <Hit_def>Voltage-dependent T-type calcium channel subunit alpha-1I [Myotis davidii]</Hit_def>
  <Hit_accession>ELK28447</Hit_accession>
  <Hit_len>729</Hit_len>
  <Hit_hsps>
    <Hsp>
      <Hsp_num>1</Hsp_num>
      <Hsp_bit-score>29.1547</Hsp_bit-score>
      <Hsp_score>84</Hsp_score>
      <Hsp_evalue>0.0469976</Hsp_evalue>
      <Hsp_query-from>11</Hsp_query-from>
      <Hsp_query-to>126</Hsp_query-to>
      <Hsp_hit-from>380</Hsp_hit-from>
      <Hsp_hit-to>495</Hsp_hit-to>
      <Hsp_query-frame>0</Hsp_query-frame>
      <Hsp_hit-frame>0</Hsp_hit-frame>
      <Hsp_identity>21</Hsp_identity>
      <Hsp_positive>62</Hsp_positive>
      <Hsp_gaps>0</Hsp_gaps>
      <Hsp_align-len>116</Hsp_align-len>
      <Hsp_qseq>VLIILDIIMVIVDLSLSEKSRDVGGAPETVSLVISFFFLIDVLLRVYVEGFKVYFSSKLNIVDACIVVITLVVTMIYAFSDFSGASLIPRVVTFLRSLRILILVRIFRLASQKREL</Hsp_qseq>
      <Hsp_hseq>ITFIIGVNVITMSMEHYDQPKSLDEALKYCNYVFTIVFVIEAVLKLVAFGFRRFFKDRWNQLDLAIVLLSIMGITLEEIEMSAALPINPTLIRIMRVLRIARVLKLLKMATGMRAL</Hsp_hseq>
      <Hsp_midline>+  I+ + ++ + +   ++ + +  A +  + V +  F+I+ +L++   GF+ +F  + N +D  IV+++++   +      +   + P ++  +R LRI  ++++ ++A+  R L</Hsp_midline>
    </Hsp>
  </Hit_hsps>
</Hit>
<Hit>
  <Hit_num>142</Hit_num>
  <Hit_id>gi|17129560|emb|CAD12646.1|</Hit_id>
  <Hit_def>calcium channel, voltage-dependent, T type, alpha 1HB subunit [Homo sapiens]</Hit_def>
  <Hit_accession>CAD12646</Hit_accession>
  <Hit_len>2347</Hit_len>
  <Hit_hsps>
    <Hsp>
      <Hsp_num>1</Hsp_num>
      <Hsp_bit-score>29.1547</Hsp_bit-score>
      <Hsp_score>84</Hsp_score>
      <Hsp_evalue>0.0469976</Hsp_evalue>
      <Hsp_query-from>11</Hsp_query-from>
      <Hsp_query-to>126</Hsp_query-to>
      <Hsp_hit-from>1617</Hsp_hit-from>
      <Hsp_hit-to>1732</Hsp_hit-to>
      <Hsp_query-frame>0</Hsp_query-frame>
      <Hsp_hit-frame>0</Hsp_hit-frame>
      <Hsp_identity>21</Hsp_identity>
      <Hsp_positive>59</Hsp_positive>
      <Hsp_gaps>0</Hsp_gaps>
      <Hsp_align-len>116</Hsp_align-len>
      <Hsp_qseq>VLIILDIIMVIVDLSLSEKSRDVGGAPETVSLVISFFFLIDVLLRVYVEGFKVYFSSKLNIVDACIVVITLVVTMIYAFSDFSGASLIPRVVTFLRSLRILILVRIFRLASQKREL</Hsp_qseq>
      <Hsp_hseq>ITFIICVNVITMSMEHYNQPKSLDEALKYCNYVFTIVFVFEAALKLVAFGFRRFFKDRWNQLDLAIVLLSLMGITLEEIEMSAALPINPTIIRIMRVLRIARVLKLLKMATGMRAL</Hsp_hseq>
      <Hsp_midline>+  I+ + ++ + +    + + +  A +  + V +  F+ +  L++   GF+ +F  + N +D  IV+++L+   +      +   + P ++  +R LRI  ++++ ++A+  R L</Hsp_midline>
    </Hsp>
    <Hsp>
      <Hsp_num>2</Hsp_num>
      <Hsp_bit-score>25.4341</Hsp_bit-score>
      <Hsp_score>74</Hsp_score>
      <Hsp_evalue>0.619576</Hsp_evalue>
      <Hsp_query-from>12</Hsp_query-from>
      <Hsp_query-to>135</Hsp_query-to>
      <Hsp_hit-from>1299</Hsp_hit-from>
      <Hsp_hit-to>1425</Hsp_hit-to>
      <Hsp_query-frame>0</Hsp_query-frame>
      <Hsp_hit-frame>0</Hsp_hit-frame>
      <Hsp_identity>33</Hsp_identity>
      <Hsp_positive>68</Hsp_positive>
      <Hsp_gaps>15</Hsp_gaps>
      <Hsp_align-len>133</Hsp_align-len>
      <Hsp_qseq>LIILDIIMVIVDLSLSEKSRDVGGAPETVSLVISFF-----FLIDVLLRV----YVEGFKVYFSSKLNIVDACIVVITLVVTMIYAFSDFSGASLIPRVVTFLRSLRILILVRIFRLASQKRELEKVTRRMVS</Hsp_qseq>
      <Hsp_hseq>VVLVFIFLNCVTIALERPDIDPGST-ERVFLSVSNYIFTAIFVAEMMVKVVALGLLSGEHAYLQSSWNLLDGLLVLVSL-VDIVVAMASAGGA----KILGVLRVLRLLRTLRPLRVISRAPGLKLVVETLIS</Hsp_hseq>
      <Hsp_midline>++++ I +  V ++L     D G   E V L +S +     F+ +++++V     + G   Y  S  N++D  +V+++L V ++ A +   GA    +++  LR LR+L  +R  R+ S+   L+ V   ++S</Hsp_midline>
    </Hsp>
  </Hit_hsps>
</Hit>
<Hit>
  <Hit_num>143</Hit_num>
  <Hit_id>gi|492853191|ref|WP_006007145.1|</Hit_id>
  <Hit_def>ion transporter [Glaciecola punicea] &gt;gi|379328444|dbj|GAB56706.1| voltage-gated sodium channel [Glaciecola punicea DSM 14233 = ACAM 611]</Hit_def>
  <Hit_accession>WP_006007145</Hit_accession>
  <Hit_len>268</Hit_len>
  <Hit_hsps>
    <Hsp>
      <Hsp_num>1</Hsp_num>
      <Hsp_bit-score>29.1547</Hsp_bit-score>
      <Hsp_score>84</Hsp_score>
      <Hsp_evalue>0.0469976</Hsp_evalue>
      <Hsp_query-from>6</Hsp_query-from>
      <Hsp_query-to>119</Hsp_query-to>
      <Hsp_hit-from>16</Hsp_hit-from>
      <Hsp_hit-to>125</Hsp_hit-to>
      <Hsp_query-frame>0</Hsp_query-frame>
      <Hsp_hit-frame>0</Hsp_hit-frame>
      <Hsp_identity>34</Hsp_identity>
      <Hsp_positive>64</Hsp_positive>
      <Hsp_gaps>14</Hsp_gaps>
      <Hsp_align-len>119</Hsp_align-len>
      <Hsp_qseq>RVFGLVLIILDIIMVIVDLSLSEKSRDVGGAP----ETVSLVISFFFLIDVLLR-VYVEGFKVYFSSKLNIVDACIVVITLVVTMIYAFSDFSGASLIPRVVTFLRSLRILILVRIFRL</Hsp_qseq>
      <Hsp_hseq>KIFELVVVA---VIIISALEIGAKTYDLSDAAIFILEYLDVFITIFFLCEILVRFIGEEEKKNFFKSGWNIFDTLVVVISLIPV------DESEMALLARLIRIFRVLRMISIIPELRI</Hsp_hseq>
      <Hsp_midline>++F LV++    +++I  L +  K+ D+  A     E + + I+ FFL ++L+R +  E  K +F S  NI D  +VVI+L+        D S  +L+ R++   R LR++ ++   R+</Hsp_midline>
    </Hsp>
  </Hit_hsps>
</Hit>
<Hit>
  <Hit_num>144</Hit_num>
  <Hit_id>gi|695376648|ref|XP_009515830.1|</Hit_id>
  <Hit_def>hypothetical protein PHYSODRAFT_467180 [Phytophthora sojae] &gt;gi|348688741|gb|EGZ28555.1| hypothetical protein PHYSODRAFT_467180 [Phytophthora sojae]</Hit_def>
  <Hit_accession>EGZ28555</Hit_accession>
  <Hit_len>1499</Hit_len>
  <Hit_hsps>
    <Hsp>
      <Hsp_num>1</Hsp_num>
      <Hsp_bit-score>29.1547</Hsp_bit-score>
      <Hsp_score>84</Hsp_score>
      <Hsp_evalue>0.0469976</Hsp_evalue>
      <Hsp_query-from>5</Hsp_query-from>
      <Hsp_query-to>135</Hsp_query-to>
      <Hsp_hit-from>351</Hsp_hit-from>
      <Hsp_hit-to>478</Hsp_hit-to>
      <Hsp_query-frame>0</Hsp_query-frame>
      <Hsp_hit-frame>0</Hsp_hit-frame>
      <Hsp_identity>34</Hsp_identity>
      <Hsp_positive>69</Hsp_positive>
      <Hsp_gaps>9</Hsp_gaps>
      <Hsp_align-len>134</Hsp_align-len>
      <Hsp_qseq>FRVFGLVLIILDIIMVIVD-LSLSEKSRDVGGAPETVSLVISFFFLIDVLLRVYVEGFKVYFSSKLNIVDACIVVITLVVTMIYAFSDFSGASLIPRVVTF--LRSLRILILVRIFRLASQKRELEKVTRRMVS</Hsp_qseq>
      <Hsp_hseq>FNVLQTILILLNTIILSLDQYPIDQKLNET---VEKINFALTLAFIIEALLKVSGLGWKGWVADRYNLFDAMVIVVSATEMILSPPTFIHQQSTTSKTASFSGLRSFRLFAL---FKLARSWPSLQKLLTTMIS</Hsp_hseq>
      <Hsp_midline>F V   +LI+L+ I++ +D   + +K  +     E ++  ++  F+I+ LL+V   G+K + + + N+ DA ++V++    ++   +     S   +  +F  LRS R+  L   F+LA     L+K+   M+S</Hsp_midline>
    </Hsp>
    <Hsp>
      <Hsp_num>2</Hsp_num>
      <Hsp_bit-score>21.7376</Hsp_bit-score>
      <Hsp_score>64</Hsp_score>
      <Hsp_evalue>8.03267</Hsp_evalue>
      <Hsp_query-from>5</Hsp_query-from>
      <Hsp_query-to>135</Hsp_query-to>
      <Hsp_hit-from>715</Hsp_hit-from>
      <Hsp_hit-to>838</Hsp_hit-to>
      <Hsp_query-frame>0</Hsp_query-frame>
      <Hsp_hit-frame>0</Hsp_hit-frame>
      <Hsp_identity>29</Hsp_identity>
      <Hsp_positive>60</Hsp_positive>
      <Hsp_gaps>15</Hsp_gaps>
      <Hsp_align-len>135</Hsp_align-len>
      <Hsp_qseq>FRVFGLVLIILDIIMVIVDLSLSEKSRDVGGAPETVSLVISFFFLIDVLLRVYVEGF----KVYFSSKLNIVDACIVVITLVVTMIYAFSDFSGASLIPRVVTFLRSLRILILVRIFRLASQKRELEKVTRRMVS</Hsp_qseq>
      <Hsp_hseq>FDNLSLALIVISTVQLAIDNPLNSPDSLLATVLSWFDSVLTVLFMIEVVIKIIAYGFILHKGAYLRNSWNIMD-------FAITAVAAFFMFQGSSQF----KFVKTLRAFRALRPLRMINRNPGLKLVVSSLIA</Hsp_hseq>
      <Hsp_midline>F    L LI++  + + +D  L+     +         V++  F+I+V++++   GF      Y  +  NI+D         +T + AF  F G+S       F+++LR    +R  R+ ++   L+ V   +++</Hsp_midline>
    </Hsp>
  </Hit_hsps>
</Hit>
<Hit>
  <Hit_num>145</Hit_num>
  <Hit_id>gi|299115906|emb|CBN75915.1|</Hit_id>
  <Hit_def>similar to sodium channel, voltage-gated, type IX, alpha isoform 5 [Ectocarpus siliculosus]</Hit_def>
  <Hit_accession>CBN75915</Hit_accession>
  <Hit_len>1408</Hit_len>
  <Hit_hsps>
    <Hsp>
      <Hsp_num>1</Hsp_num>
      <Hsp_bit-score>29.1547</Hsp_bit-score>
      <Hsp_score>84</Hsp_score>
      <Hsp_evalue>0.0469976</Hsp_evalue>
      <Hsp_query-from>4</Hsp_query-from>
      <Hsp_query-to>117</Hsp_query-to>
      <Hsp_hit-from>637</Hsp_hit-from>
      <Hsp_hit-to>750</Hsp_hit-to>
      <Hsp_query-frame>0</Hsp_query-frame>
      <Hsp_hit-frame>0</Hsp_hit-frame>
      <Hsp_identity>31</Hsp_identity>
      <Hsp_positive>57</Hsp_positive>
      <Hsp_gaps>8</Hsp_gaps>
      <Hsp_align-len>118</Hsp_align-len>
      <Hsp_qseq>GFRVFGLVLIILDIIMVIVDLSLSEKSRDVGGAPETVSLVISFFFLIDVLLRVYVEGF----KVYFSSKLNIVDACIVVITLVVTMIYAFSDFSGASLIPRVVTFLRSLRILILVRIF</Hsp_qseq>
      <Hsp_hseq>GFSRLVTLLIVLSSLTVALDTPLRDPDSTAAEALWALELALTFLFVLECVLKVCASGFFFMPLAYLRDAWNVLDFGVVMVSVVQLFLIRGAGLSGL----RSLRALRALRPLRIVKRF</Hsp_hseq>
      <Hsp_midline>GF     +LI+L  + V +D  L +       A   + L ++F F+++ +L+V   GF      Y     N++D  +V++++V   +   +  SG     R +  LR+LR L +V+ F</Hsp_midline>
    </Hsp>
    <Hsp>
      <Hsp_num>2</Hsp_num>
      <Hsp_bit-score>22.106</Hsp_bit-score>
      <Hsp_score>65</Hsp_score>
      <Hsp_evalue>6.22255</Hsp_evalue>
      <Hsp_query-from>12</Hsp_query-from>
      <Hsp_query-to>132</Hsp_query-to>
      <Hsp_hit-from>232</Hsp_hit-from>
      <Hsp_hit-to>352</Hsp_hit-to>
      <Hsp_query-frame>0</Hsp_query-frame>
      <Hsp_hit-frame>0</Hsp_hit-frame>
      <Hsp_identity>29</Hsp_identity>
      <Hsp_positive>62</Hsp_positive>
      <Hsp_gaps>4</Hsp_gaps>
      <Hsp_align-len>123</Hsp_align-len>
      <Hsp_qseq>LIILDIIMVIVDLSLSEKSRDVGGAPETVSLVISFFFLIDVLLRVYVEGFKVYFSSKLNIVDACIVVITLVVTMIYAFSDFSGASLIP--RVVTFLRSLRILILVRIFRLASQKRELEKVTRR</Hsp_qseq>
      <Hsp_hseq>LIILNTLTLALDHHPMDE--EFSTVLDLLNLVFTLCFALEMALKLVALGPRGYAKDKFNLFDGLVVLSSLVELAIWPPDILTGGDGEDWGGGLSALRSFRVLRILKLARGWSSMRDLLETLRK</Hsp_hseq>
      <Hsp_midline>LIIL+ + + +D    ++  +     + ++LV +  F +++ L++   G + Y   K N+ D  +V+ +LV   I+     +G         ++ LRS R+L ++++ R  S  R+L +  R+</Hsp_midline>
    </Hsp>
  </Hit_hsps>
</Hit>
<Hit>
  <Hit_num>146</Hit_num>
  <Hit_id>gi|159465842|ref|XP_001691131.1|</Hit_id>
  <Hit_def>voltage-gated Ca2+ channel, alpha subunit [Chlamydomonas reinhardtii] &gt;gi|158270338|gb|EDO96196.1| voltage-gated Ca2+ channel, alpha subunit, partial [Chlamydomonas reinhardtii]</Hit_def>
  <Hit_accession>EDO96196</Hit_accession>
  <Hit_len>1878</Hit_len>
  <Hit_hsps>
    <Hsp>
      <Hsp_num>1</Hsp_num>
      <Hsp_bit-score>29.1547</Hsp_bit-score>
      <Hsp_score>84</Hsp_score>
      <Hsp_evalue>0.0469976</Hsp_evalue>
      <Hsp_query-from>5</Hsp_query-from>
      <Hsp_query-to>135</Hsp_query-to>
      <Hsp_hit-from>1129</Hsp_hit-from>
      <Hsp_hit-to>1250</Hsp_hit-to>
      <Hsp_query-frame>0</Hsp_query-frame>
      <Hsp_hit-frame>0</Hsp_hit-frame>
      <Hsp_identity>29</Hsp_identity>
      <Hsp_positive>67</Hsp_positive>
      <Hsp_gaps>17</Hsp_gaps>
      <Hsp_align-len>135</Hsp_align-len>
      <Hsp_qseq>FRVFGLVLIILDIIMVIVDLSLSEKSRDVGGAPETVSLVISFFFLIDVLLRVYVEGF----KVYFSSKLNIVDACIVVITLVVTMIYAFSDFSGASLIPRVVTFLRSLRILILVRIFRLASQKRELEKVTRRMVS</Hsp_qseq>
      <Hsp_hseq>FEGFIMLMILISSITLALDRPTLDPASSMAEAVKIIEWTINILFAIEMIIKLLLKGCIWHRSAYWRNGWDILDGLIVVTSLV-------------SMAAPSIAFFRTLRLLRVLRPLRMVSRVRGMRMVVETLIT</Hsp_hseq>
      <Hsp_midline>F  F +++I++  I + +D    + +  +  A + +   I+  F I++++++ ++G       Y+ +  +I+D  IVV +LV             S+    + F R+LR+L ++R  R+ S+ R +  V   +++</Hsp_midline>
    </Hsp>
    <Hsp>
      <Hsp_num>2</Hsp_num>
      <Hsp_bit-score>23.9522</Hsp_bit-score>
      <Hsp_score>70</Hsp_score>
      <Hsp_evalue>1.73053</Hsp_evalue>
      <Hsp_query-from>38</Hsp_query-from>
      <Hsp_query-to>134</Hsp_query-to>
      <Hsp_hit-from>442</Hsp_hit-from>
      <Hsp_hit-to>534</Hsp_hit-to>
      <Hsp_query-frame>0</Hsp_query-frame>
      <Hsp_hit-frame>0</Hsp_hit-frame>
      <Hsp_identity>24</Hsp_identity>
      <Hsp_positive>53</Hsp_positive>
      <Hsp_gaps>4</Hsp_gaps>
      <Hsp_align-len>97</Hsp_align-len>
      <Hsp_qseq>ETVSLVISFFFLIDVLLRVYVEGFKVYFSSKLNIVDACIVVITLVVTMIYAFSDFSGASLIPRVVTFLRSLRILILVRIFRLASQKRELEKVTRRMV</Hsp_qseq>
      <Hsp_hseq>EIINLALTAGFILEFVVKHLGCGIVGYWRDPWNILDGLIVVLS-IVEIILTYGPASGGGTNTQ---SLRTFRLLRILRSLKLLARVKALRKLMRMVI</Hsp_hseq>
      <Hsp_midline>E ++L ++  F+++ +++    G   Y+    NI+D  IVV++ +V +I  +   SG     +    LR+ R+L ++R  +L ++ + L K+ R ++</Hsp_midline>
    </Hsp>
  </Hit_hsps>
</Hit>
<Hit>
  <Hit_num>147</Hit_num>
  <Hit_id>gi|145355963|ref|XP_001422214.1|</Hit_id>
  <Hit_def>VIC family transporter: calcium ion channel [Ostreococcus lucimarinus CCE9901] &gt;gi|144582454|gb|ABP00531.1| VIC family transporter: calcium ion channel [Ostreococcus lucimarinus CCE9901]</Hit_def>
  <Hit_accession>ABP00531</Hit_accession>
  <Hit_len>1742</Hit_len>
  <Hit_hsps>
    <Hsp>
      <Hsp_num>1</Hsp_num>
      <Hsp_bit-score>29.1547</Hsp_bit-score>
      <Hsp_score>84</Hsp_score>
      <Hsp_evalue>0.0469976</Hsp_evalue>
      <Hsp_query-from>36</Hsp_query-from>
      <Hsp_query-to>129</Hsp_query-to>
      <Hsp_hit-from>394</Hsp_hit-from>
      <Hsp_hit-to>478</Hsp_hit-to>
      <Hsp_query-frame>0</Hsp_query-frame>
      <Hsp_hit-frame>0</Hsp_hit-frame>
      <Hsp_identity>29</Hsp_identity>
      <Hsp_positive>47</Hsp_positive>
      <Hsp_gaps>9</Hsp_gaps>
      <Hsp_align-len>94</Hsp_align-len>
      <Hsp_qseq>APETVSLVISFFFLIDVLLRVYVEGFKVYFSSKLNIVDACIVVITLVVTMIYAFSDFSGASLIPRVVTFLRSLRILILVRIFRLASQKRELEKV</Hsp_qseq>
      <Hsp_hseq>ASEILEYVFLGCFAVEMAIKHIGYGFRGYWSSKQNVVDGLIVFTGVISTAVTS----QGVS-----ASFIRLLRIGRALRTFRVIRNNREFRKI</Hsp_hseq>
      <Hsp_midline>A E +  V    F +++ ++    GF+ Y+SSK N+VD  IV   ++ T + +     G S      +F+R LRI   +R FR+    RE  K+</Hsp_midline>
    </Hsp>
  </Hit_hsps>
</Hit>
<Hit>
  <Hit_num>148</Hit_num>
  <Hit_id>gi|86277320|gb|ABC88010.1|</Hit_id>
  <Hit_def>low-voltage-activated calcium channel alpha1H subunit splice variant 513 [Homo sapiens]</Hit_def>
  <Hit_accession>ABC88010</Hit_accession>
  <Hit_len>1088</Hit_len>
  <Hit_hsps>
    <Hsp>
      <Hsp_num>1</Hsp_num>
      <Hsp_bit-score>29.1547</Hsp_bit-score>
      <Hsp_score>84</Hsp_score>
      <Hsp_evalue>0.0469976</Hsp_evalue>
      <Hsp_query-from>11</Hsp_query-from>
      <Hsp_query-to>126</Hsp_query-to>
      <Hsp_hit-from>358</Hsp_hit-from>
      <Hsp_hit-to>473</Hsp_hit-to>
      <Hsp_query-frame>0</Hsp_query-frame>
      <Hsp_hit-frame>0</Hsp_hit-frame>
      <Hsp_identity>21</Hsp_identity>
      <Hsp_positive>59</Hsp_positive>
      <Hsp_gaps>0</Hsp_gaps>
      <Hsp_align-len>116</Hsp_align-len>
      <Hsp_qseq>VLIILDIIMVIVDLSLSEKSRDVGGAPETVSLVISFFFLIDVLLRVYVEGFKVYFSSKLNIVDACIVVITLVVTMIYAFSDFSGASLIPRVVTFLRSLRILILVRIFRLASQKREL</Hsp_qseq>
      <Hsp_hseq>ITFIICVNVITMSMEHYNQPKSLDEALKYCNYVFTIVFVFEAALKLVAFGFRRFFKDRWNQLDLAIVLLSLMGITLEEIEMSAALPINPTIIRIMRVLRIARVLKLLKMATGMRAL</Hsp_hseq>
      <Hsp_midline>+  I+ + ++ + +    + + +  A +  + V +  F+ +  L++   GF+ +F  + N +D  IV+++L+   +      +   + P ++  +R LRI  ++++ ++A+  R L</Hsp_midline>
    </Hsp>
    <Hsp>
      <Hsp_num>2</Hsp_num>
      <Hsp_bit-score>25.4341</Hsp_bit-score>
      <Hsp_score>74</Hsp_score>
      <Hsp_evalue>0.619576</Hsp_evalue>
      <Hsp_query-from>12</Hsp_query-from>
      <Hsp_query-to>135</Hsp_query-to>
      <Hsp_hit-from>40</Hsp_hit-from>
      <Hsp_hit-to>166</Hsp_hit-to>
      <Hsp_query-frame>0</Hsp_query-frame>
      <Hsp_hit-frame>0</Hsp_hit-frame>
      <Hsp_identity>33</Hsp_identity>
      <Hsp_positive>68</Hsp_positive>
      <Hsp_gaps>15</Hsp_gaps>
      <Hsp_align-len>133</Hsp_align-len>
      <Hsp_qseq>LIILDIIMVIVDLSLSEKSRDVGGAPETVSLVISFF-----FLIDVLLRV----YVEGFKVYFSSKLNIVDACIVVITLVVTMIYAFSDFSGASLIPRVVTFLRSLRILILVRIFRLASQKRELEKVTRRMVS</Hsp_qseq>
      <Hsp_hseq>VVLVFIFLNCVTIALERPDIDPGST-ERVFLSVSNYIFTAIFVAEMMVKVVALGLLSGEHAYLQSSWNLLDGLLVLVSL-VDIVVAMASAGGA----KILGVLRVLRLLRTLRPLRVISRAPGLKLVVETLIS</Hsp_hseq>
      <Hsp_midline>++++ I +  V ++L     D G   E V L +S +     F+ +++++V     + G   Y  S  N++D  +V+++L V ++ A +   GA    +++  LR LR+L  +R  R+ S+   L+ V   ++S</Hsp_midline>
    </Hsp>
  </Hit_hsps>
</Hit>
<Hit>
  <Hit_num>149</Hit_num>
  <Hit_id>gi|86277324|gb|ABC88012.1|</Hit_id>
  <Hit_def>low-voltage-activated calcium channel alpha1H subunit splice variant 577 [Homo sapiens]</Hit_def>
  <Hit_accession>ABC88012</Hit_accession>
  <Hit_len>1099</Hit_len>
  <Hit_hsps>
    <Hsp>
      <Hsp_num>1</Hsp_num>
      <Hsp_bit-score>29.1547</Hsp_bit-score>
      <Hsp_score>84</Hsp_score>
      <Hsp_evalue>0.0469976</Hsp_evalue>
      <Hsp_query-from>11</Hsp_query-from>
      <Hsp_query-to>126</Hsp_query-to>
      <Hsp_hit-from>369</Hsp_hit-from>
      <Hsp_hit-to>484</Hsp_hit-to>
      <Hsp_query-frame>0</Hsp_query-frame>
      <Hsp_hit-frame>0</Hsp_hit-frame>
      <Hsp_identity>21</Hsp_identity>
      <Hsp_positive>59</Hsp_positive>
      <Hsp_gaps>0</Hsp_gaps>
      <Hsp_align-len>116</Hsp_align-len>
      <Hsp_qseq>VLIILDIIMVIVDLSLSEKSRDVGGAPETVSLVISFFFLIDVLLRVYVEGFKVYFSSKLNIVDACIVVITLVVTMIYAFSDFSGASLIPRVVTFLRSLRILILVRIFRLASQKREL</Hsp_qseq>
      <Hsp_hseq>ITFIICVNVITMSMEHYNQPKSLDEALKYCNYVFTIVFVFEAALKLVAFGFRRFFKDRWNQLDLAIVLLSLMGITLEEIEMSAALPINPTIIRIMRVLRIARVLKLLKMATGMRAL</Hsp_hseq>
      <Hsp_midline>+  I+ + ++ + +    + + +  A +  + V +  F+ +  L++   GF+ +F  + N +D  IV+++L+   +      +   + P ++  +R LRI  ++++ ++A+  R L</Hsp_midline>
    </Hsp>
    <Hsp>
      <Hsp_num>2</Hsp_num>
      <Hsp_bit-score>25.4341</Hsp_bit-score>
      <Hsp_score>74</Hsp_score>
      <Hsp_evalue>0.619576</Hsp_evalue>
      <Hsp_query-from>12</Hsp_query-from>
      <Hsp_query-to>135</Hsp_query-to>
      <Hsp_hit-from>40</Hsp_hit-from>
      <Hsp_hit-to>166</Hsp_hit-to>
      <Hsp_query-frame>0</Hsp_query-frame>
      <Hsp_hit-frame>0</Hsp_hit-frame>
      <Hsp_identity>33</Hsp_identity>
      <Hsp_positive>68</Hsp_positive>
      <Hsp_gaps>15</Hsp_gaps>
      <Hsp_align-len>133</Hsp_align-len>
      <Hsp_qseq>LIILDIIMVIVDLSLSEKSRDVGGAPETVSLVISFF-----FLIDVLLRV----YVEGFKVYFSSKLNIVDACIVVITLVVTMIYAFSDFSGASLIPRVVTFLRSLRILILVRIFRLASQKRELEKVTRRMVS</Hsp_qseq>
      <Hsp_hseq>VVLVFIFLNCVTIALERPDIDPGST-ERVFLSVSNYIFTAIFVAEMMVKVVALGLLSGEHAYLQSSWNLLDGLLVLVSL-VDIVVAMASAGGA----KILGVLRVLRLLRTLRPLRVISRAPGLKLVVETLIS</Hsp_hseq>
      <Hsp_midline>++++ I +  V ++L     D G   E V L +S +     F+ +++++V     + G   Y  S  N++D  +V+++L V ++ A +   GA    +++  LR LR+L  +R  R+ S+   L+ V   ++S</Hsp_midline>
    </Hsp>
  </Hit_hsps>
</Hit>
<Hit>
  <Hit_num>150</Hit_num>
  <Hit_id>gi|86277322|gb|ABC88011.1|</Hit_id>
  <Hit_def>low-voltage-activated calcium channel alpha1H subunit splice variant 544 [Homo sapiens]</Hit_def>
  <Hit_accession>ABC88011</Hit_accession>
  <Hit_len>1083</Hit_len>
  <Hit_hsps>
    <Hsp>
      <Hsp_num>1</Hsp_num>
      <Hsp_bit-score>29.1547</Hsp_bit-score>
      <Hsp_score>84</Hsp_score>
      <Hsp_evalue>0.0469976</Hsp_evalue>
      <Hsp_query-from>11</Hsp_query-from>
      <Hsp_query-to>126</Hsp_query-to>
      <Hsp_hit-from>364</Hsp_hit-from>
      <Hsp_hit-to>479</Hsp_hit-to>
      <Hsp_query-frame>0</Hsp_query-frame>
      <Hsp_hit-frame>0</Hsp_hit-frame>
      <Hsp_identity>21</Hsp_identity>
      <Hsp_positive>59</Hsp_positive>
      <Hsp_gaps>0</Hsp_gaps>
      <Hsp_align-len>116</Hsp_align-len>
      <Hsp_qseq>VLIILDIIMVIVDLSLSEKSRDVGGAPETVSLVISFFFLIDVLLRVYVEGFKVYFSSKLNIVDACIVVITLVVTMIYAFSDFSGASLIPRVVTFLRSLRILILVRIFRLASQKREL</Hsp_qseq>
      <Hsp_hseq>ITFIICVNVITMSMEHYNQPKSLDEALKYCNYVFTIVFVFEAALKLVAFGFRRFFKDRWNQLDLAIVLLSLMGITLEEIEMSAALPINPTIIRIMRVLRIARVLKLLKMATGMRAL</Hsp_hseq>
      <Hsp_midline>+  I+ + ++ + +    + + +  A +  + V +  F+ +  L++   GF+ +F  + N +D  IV+++L+   +      +   + P ++  +R LRI  ++++ ++A+  R L</Hsp_midline>
    </Hsp>
    <Hsp>
      <Hsp_num>2</Hsp_num>
      <Hsp_bit-score>25.4341</Hsp_bit-score>
      <Hsp_score>74</Hsp_score>
      <Hsp_evalue>0.619576</Hsp_evalue>
      <Hsp_query-from>12</Hsp_query-from>
      <Hsp_query-to>135</Hsp_query-to>
      <Hsp_hit-from>40</Hsp_hit-from>
      <Hsp_hit-to>166</Hsp_hit-to>
      <Hsp_query-frame>0</Hsp_query-frame>
      <Hsp_hit-frame>0</Hsp_hit-frame>
      <Hsp_identity>33</Hsp_identity>
      <Hsp_positive>68</Hsp_positive>
      <Hsp_gaps>15</Hsp_gaps>
      <Hsp_align-len>133</Hsp_align-len>
      <Hsp_qseq>LIILDIIMVIVDLSLSEKSRDVGGAPETVSLVISFF-----FLIDVLLRV----YVEGFKVYFSSKLNIVDACIVVITLVVTMIYAFSDFSGASLIPRVVTFLRSLRILILVRIFRLASQKRELEKVTRRMVS</Hsp_qseq>
      <Hsp_hseq>VVLVFIFLNCVTIALERPDIDPGST-ERVFLSVSNYIFTAIFVAEMMVKVVALGLLSGEHAYLQSSWNLLDGLLVLVSL-VDIVVAMASAGGA----KILGVLRVLRLLRTLRPLRVISRAPGLKLVVETLIS</Hsp_hseq>
      <Hsp_midline>++++ I +  V ++L     D G   E V L +S +     F+ +++++V     + G   Y  S  N++D  +V+++L V ++ A +   GA    +++  LR LR+L  +R  R+ S+   L+ V   ++S</Hsp_midline>
    </Hsp>
  </Hit_hsps>
</Hit>
<Hit>
  <Hit_num>151</Hit_num>
  <Hit_id>gi|86277318|gb|ABC88009.1|</Hit_id>
  <Hit_def>low-voltage-activated calcium channel alpha1H subunit splice variant 512 [Homo sapiens]</Hit_def>
  <Hit_accession>ABC88009</Hit_accession>
  <Hit_len>1077</Hit_len>
  <Hit_hsps>
    <Hsp>
      <Hsp_num>1</Hsp_num>
      <Hsp_bit-score>29.1547</Hsp_bit-score>
      <Hsp_score>84</Hsp_score>
      <Hsp_evalue>0.0469976</Hsp_evalue>
      <Hsp_query-from>11</Hsp_query-from>
      <Hsp_query-to>126</Hsp_query-to>
      <Hsp_hit-from>358</Hsp_hit-from>
      <Hsp_hit-to>473</Hsp_hit-to>
      <Hsp_query-frame>0</Hsp_query-frame>
      <Hsp_hit-frame>0</Hsp_hit-frame>
      <Hsp_identity>21</Hsp_identity>
      <Hsp_positive>59</Hsp_positive>
      <Hsp_gaps>0</Hsp_gaps>
      <Hsp_align-len>116</Hsp_align-len>
      <Hsp_qseq>VLIILDIIMVIVDLSLSEKSRDVGGAPETVSLVISFFFLIDVLLRVYVEGFKVYFSSKLNIVDACIVVITLVVTMIYAFSDFSGASLIPRVVTFLRSLRILILVRIFRLASQKREL</Hsp_qseq>
      <Hsp_hseq>ITFIICVNVITMSMEHYNQPKSLDEALKYCNYVFTIVFVFEAALKLVAFGFRRFFKDRWNQLDLAIVLLSLMGITLEEIEMSAALPINPTIIRIMRVLRIARVLKLLKMATGMRAL</Hsp_hseq>
      <Hsp_midline>+  I+ + ++ + +    + + +  A +  + V +  F+ +  L++   GF+ +F  + N +D  IV+++L+   +      +   + P ++  +R LRI  ++++ ++A+  R L</Hsp_midline>
    </Hsp>
    <Hsp>
      <Hsp_num>2</Hsp_num>
      <Hsp_bit-score>25.4341</Hsp_bit-score>
      <Hsp_score>74</Hsp_score>
      <Hsp_evalue>0.619576</Hsp_evalue>
      <Hsp_query-from>12</Hsp_query-from>
      <Hsp_query-to>135</Hsp_query-to>
      <Hsp_hit-from>40</Hsp_hit-from>
      <Hsp_hit-to>166</Hsp_hit-to>
      <Hsp_query-frame>0</Hsp_query-frame>
      <Hsp_hit-frame>0</Hsp_hit-frame>
      <Hsp_identity>33</Hsp_identity>
      <Hsp_positive>68</Hsp_positive>
      <Hsp_gaps>15</Hsp_gaps>
      <Hsp_align-len>133</Hsp_align-len>
      <Hsp_qseq>LIILDIIMVIVDLSLSEKSRDVGGAPETVSLVISFF-----FLIDVLLRV----YVEGFKVYFSSKLNIVDACIVVITLVVTMIYAFSDFSGASLIPRVVTFLRSLRILILVRIFRLASQKRELEKVTRRMVS</Hsp_qseq>
      <Hsp_hseq>VVLVFIFLNCVTIALERPDIDPGST-ERVFLSVSNYIFTAIFVAEMMVKVVALGLLSGEHAYLQSSWNLLDGLLVLVSL-VDIVVAMASAGGA----KILGVLRVLRLLRTLRPLRVISRAPGLKLVVETLIS</Hsp_hseq>
      <Hsp_midline>++++ I +  V ++L     D G   E V L +S +     F+ +++++V     + G   Y  S  N++D  +V+++L V ++ A +   GA    +++  LR LR+L  +R  R+ S+   L+ V   ++S</Hsp_midline>
    </Hsp>
  </Hit_hsps>
</Hit>
<Hit>
  <Hit_num>152</Hit_num>
  <Hit_id>gi|119606089|gb|EAW85683.1|</Hit_id>
  <Hit_def>calcium channel, voltage-dependent, alpha 1H subunit, isoform CRA_a [Homo sapiens]</Hit_def>
  <Hit_accession>EAW85683</Hit_accession>
  <Hit_len>2353</Hit_len>
  <Hit_hsps>
    <Hsp>
      <Hsp_num>1</Hsp_num>
      <Hsp_bit-score>29.1547</Hsp_bit-score>
      <Hsp_score>84</Hsp_score>
      <Hsp_evalue>0.0469976</Hsp_evalue>
      <Hsp_query-from>11</Hsp_query-from>
      <Hsp_query-to>126</Hsp_query-to>
      <Hsp_hit-from>1623</Hsp_hit-from>
      <Hsp_hit-to>1738</Hsp_hit-to>
      <Hsp_query-frame>0</Hsp_query-frame>
      <Hsp_hit-frame>0</Hsp_hit-frame>
      <Hsp_identity>21</Hsp_identity>
      <Hsp_positive>59</Hsp_positive>
      <Hsp_gaps>0</Hsp_gaps>
      <Hsp_align-len>116</Hsp_align-len>
      <Hsp_qseq>VLIILDIIMVIVDLSLSEKSRDVGGAPETVSLVISFFFLIDVLLRVYVEGFKVYFSSKLNIVDACIVVITLVVTMIYAFSDFSGASLIPRVVTFLRSLRILILVRIFRLASQKREL</Hsp_qseq>
      <Hsp_hseq>ITFIICVNVITMSMEHYNQPKSLDEALKYCNYVFTIVFVFEAALKLVAFGFRRFFKDRWNQLDLAIVLLSLMGITLEEIEMSAALPINPTIIRIMRVLRIARVLKLLKMATGMRAL</Hsp_hseq>
      <Hsp_midline>+  I+ + ++ + +    + + +  A +  + V +  F+ +  L++   GF+ +F  + N +D  IV+++L+   +      +   + P ++  +R LRI  ++++ ++A+  R L</Hsp_midline>
    </Hsp>
    <Hsp>
      <Hsp_num>2</Hsp_num>
      <Hsp_bit-score>25.4341</Hsp_bit-score>
      <Hsp_score>74</Hsp_score>
      <Hsp_evalue>0.619576</Hsp_evalue>
      <Hsp_query-from>12</Hsp_query-from>
      <Hsp_query-to>135</Hsp_query-to>
      <Hsp_hit-from>1299</Hsp_hit-from>
      <Hsp_hit-to>1425</Hsp_hit-to>
      <Hsp_query-frame>0</Hsp_query-frame>
      <Hsp_hit-frame>0</Hsp_hit-frame>
      <Hsp_identity>33</Hsp_identity>
      <Hsp_positive>68</Hsp_positive>
      <Hsp_gaps>15</Hsp_gaps>
      <Hsp_align-len>133</Hsp_align-len>
      <Hsp_qseq>LIILDIIMVIVDLSLSEKSRDVGGAPETVSLVISFF-----FLIDVLLRV----YVEGFKVYFSSKLNIVDACIVVITLVVTMIYAFSDFSGASLIPRVVTFLRSLRILILVRIFRLASQKRELEKVTRRMVS</Hsp_qseq>
      <Hsp_hseq>VVLVFIFLNCVTIALERPDIDPGST-ERVFLSVSNYIFTAIFVAEMMVKVVALGLLSGEHAYLQSSWNLLDGLLVLVSL-VDIVVAMASAGGA----KILGVLRVLRLLRTLRPLRVISRAPGLKLVVETLIS</Hsp_hseq>
      <Hsp_midline>++++ I +  V ++L     D G   E V L +S +     F+ +++++V     + G   Y  S  N++D  +V+++L V ++ A +   GA    +++  LR LR+L  +R  R+ S+   L+ V   ++S</Hsp_midline>
    </Hsp>
  </Hit_hsps>
</Hit>
<Hit>
  <Hit_num>153</Hit_num>
  <Hit_id>gi|119606090|gb|EAW85684.1|</Hit_id>
  <Hit_def>calcium channel, voltage-dependent, alpha 1H subunit, isoform CRA_b [Homo sapiens]</Hit_def>
  <Hit_accession>EAW85684</Hit_accession>
  <Hit_len>2429</Hit_len>
  <Hit_hsps>
    <Hsp>
      <Hsp_num>1</Hsp_num>
      <Hsp_bit-score>29.1547</Hsp_bit-score>
      <Hsp_score>84</Hsp_score>
      <Hsp_evalue>0.0469976</Hsp_evalue>
      <Hsp_query-from>11</Hsp_query-from>
      <Hsp_query-to>126</Hsp_query-to>
      <Hsp_hit-from>1699</Hsp_hit-from>
      <Hsp_hit-to>1814</Hsp_hit-to>
      <Hsp_query-frame>0</Hsp_query-frame>
      <Hsp_hit-frame>0</Hsp_hit-frame>
      <Hsp_identity>21</Hsp_identity>
      <Hsp_positive>59</Hsp_positive>
      <Hsp_gaps>0</Hsp_gaps>
      <Hsp_align-len>116</Hsp_align-len>
      <Hsp_qseq>VLIILDIIMVIVDLSLSEKSRDVGGAPETVSLVISFFFLIDVLLRVYVEGFKVYFSSKLNIVDACIVVITLVVTMIYAFSDFSGASLIPRVVTFLRSLRILILVRIFRLASQKREL</Hsp_qseq>
      <Hsp_hseq>ITFIICVNVITMSMEHYNQPKSLDEALKYCNYVFTIVFVFEAALKLVAFGFRRFFKDRWNQLDLAIVLLSLMGITLEEIEMSAALPINPTIIRIMRVLRIARVLKLLKMATGMRAL</Hsp_hseq>
      <Hsp_midline>+  I+ + ++ + +    + + +  A +  + V +  F+ +  L++   GF+ +F  + N +D  IV+++L+   +      +   + P ++  +R LRI  ++++ ++A+  R L</Hsp_midline>
    </Hsp>
    <Hsp>
      <Hsp_num>2</Hsp_num>
      <Hsp_bit-score>25.4341</Hsp_bit-score>
      <Hsp_score>74</Hsp_score>
      <Hsp_evalue>0.619576</Hsp_evalue>
      <Hsp_query-from>12</Hsp_query-from>
      <Hsp_query-to>135</Hsp_query-to>
      <Hsp_hit-from>1375</Hsp_hit-from>
      <Hsp_hit-to>1501</Hsp_hit-to>
      <Hsp_query-frame>0</Hsp_query-frame>
      <Hsp_hit-frame>0</Hsp_hit-frame>
      <Hsp_identity>33</Hsp_identity>
      <Hsp_positive>68</Hsp_positive>
      <Hsp_gaps>15</Hsp_gaps>
      <Hsp_align-len>133</Hsp_align-len>
      <Hsp_qseq>LIILDIIMVIVDLSLSEKSRDVGGAPETVSLVISFF-----FLIDVLLRV----YVEGFKVYFSSKLNIVDACIVVITLVVTMIYAFSDFSGASLIPRVVTFLRSLRILILVRIFRLASQKRELEKVTRRMVS</Hsp_qseq>
      <Hsp_hseq>VVLVFIFLNCVTIALERPDIDPGST-ERVFLSVSNYIFTAIFVAEMMVKVVALGLLSGEHAYLQSSWNLLDGLLVLVSL-VDIVVAMASAGGA----KILGVLRVLRLLRTLRPLRVISRAPGLKLVVETLIS</Hsp_hseq>
      <Hsp_midline>++++ I +  V ++L     D G   E V L +S +     F+ +++++V     + G   Y  S  N++D  +V+++L V ++ A +   GA    +++  LR LR+L  +R  R+ S+   L+ V   ++S</Hsp_midline>
    </Hsp>
  </Hit_hsps>
</Hit>
<Hit>
  <Hit_num>154</Hit_num>
  <Hit_id>gi|946597579|gb|EDW05979.2|</Hit_id>
  <Hit_def>uncharacterized protein Dmoj_GI16177, partial [Drosophila mojavensis]</Hit_def>
  <Hit_accession>EDW05979</Hit_accession>
  <Hit_len>3097</Hit_len>
  <Hit_hsps>
    <Hsp>
      <Hsp_num>1</Hsp_num>
      <Hsp_bit-score>28.7817</Hsp_bit-score>
      <Hsp_score>83</Hsp_score>
      <Hsp_evalue>0.0608632</Hsp_evalue>
      <Hsp_query-from>9</Hsp_query-from>
      <Hsp_query-to>133</Hsp_query-to>
      <Hsp_hit-from>1131</Hsp_hit-from>
      <Hsp_hit-to>1253</Hsp_hit-to>
      <Hsp_query-frame>0</Hsp_query-frame>
      <Hsp_hit-frame>0</Hsp_hit-frame>
      <Hsp_identity>35</Hsp_identity>
      <Hsp_positive>65</Hsp_positive>
      <Hsp_gaps>4</Hsp_gaps>
      <Hsp_align-len>126</Hsp_align-len>
      <Hsp_qseq>GLVLIILDIIMVIVDLSLSEKSRDVGGAPETVSLVISFFFLIDVLLRVYVEGFKVYFSSKLNIVDACIVVITLV-VTMIYAFSDFSGASLIPRVVTFLRSLRILILVRIFRLASQKRELEKVTRRM</Hsp_qseq>
      <Hsp_hseq>GILLAIL-INTLSMGIEYHNQPEELTAIVETSNVVFSGIFAVEMLLKVIAEGPFRYIANGFNVFDGIIVILSAIEICQTFAGNGTGGGGSGLSVLRTFRLLRILKLVRF--MPNLRRQLFVMLRTM</Hsp_hseq>
      <Hsp_midline>G++L IL I  + + +    +  ++    ET ++V S  F +++LL+V  EG   Y ++  N+ D  IV+++ + +   +A +   G      V+   R LRIL LVR   + + +R+L  + R M</Hsp_midline>
    </Hsp>
    <Hsp>
      <Hsp_num>2</Hsp_num>
      <Hsp_bit-score>26.9198</Hsp_bit-score>
      <Hsp_score>78</Hsp_score>
      <Hsp_evalue>0.221236</Hsp_evalue>
      <Hsp_query-from>39</Hsp_query-from>
      <Hsp_query-to>135</Hsp_query-to>
      <Hsp_hit-from>2081</Hsp_hit-from>
      <Hsp_hit-to>2176</Hsp_hit-to>
      <Hsp_query-frame>0</Hsp_query-frame>
      <Hsp_hit-frame>0</Hsp_hit-frame>
      <Hsp_identity>26</Hsp_identity>
      <Hsp_positive>52</Hsp_positive>
      <Hsp_gaps>9</Hsp_gaps>
      <Hsp_align-len>101</Hsp_align-len>
      <Hsp_qseq>TVSLVISFFFLIDVLLRVYVEGF----KVYFSSKLNIVDACIVVITLVVTMIYAFSDFSGASLIPRVVTFLRSLRILILVRIFRLASQKRELEKVTRRMVS</Hsp_qseq>
      <Hsp_hseq>TANYVFTVVFTVEMFIKVVATGMFYGPDAYFTSGWNIMDGSLVTISIIDLLMSLISESS-----PRIFGILRVFRLLRSLRPLRVINRAPGLKLVVQTLLS</Hsp_hseq>
      <Hsp_midline>T + V +  F +++ ++V   G       YF+S  NI+D  +V I+++  ++   S+ S     PR+   LR  R+L  +R  R+ ++   L+ V + ++S</Hsp_midline>
    </Hsp>
  </Hit_hsps>
</Hit>
<Hit>
  <Hit_num>155</Hit_num>
  <Hit_id>gi|946562452|gb|EDW62334.2|</Hit_id>
  <Hit_def>uncharacterized protein Dvir_GJ16667 [Drosophila virilis]</Hit_def>
  <Hit_accession>EDW62334</Hit_accession>
  <Hit_len>3051</Hit_len>
  <Hit_hsps>
    <Hsp>
      <Hsp_num>1</Hsp_num>
      <Hsp_bit-score>28.7817</Hsp_bit-score>
      <Hsp_score>83</Hsp_score>
      <Hsp_evalue>0.0608632</Hsp_evalue>
      <Hsp_query-from>9</Hsp_query-from>
      <Hsp_query-to>133</Hsp_query-to>
      <Hsp_hit-from>1104</Hsp_hit-from>
      <Hsp_hit-to>1226</Hsp_hit-to>
      <Hsp_query-frame>0</Hsp_query-frame>
      <Hsp_hit-frame>0</Hsp_hit-frame>
      <Hsp_identity>35</Hsp_identity>
      <Hsp_positive>65</Hsp_positive>
      <Hsp_gaps>4</Hsp_gaps>
      <Hsp_align-len>126</Hsp_align-len>
      <Hsp_qseq>GLVLIILDIIMVIVDLSLSEKSRDVGGAPETVSLVISFFFLIDVLLRVYVEGFKVYFSSKLNIVDACIVVITLV-VTMIYAFSDFSGASLIPRVVTFLRSLRILILVRIFRLASQKRELEKVTRRM</Hsp_qseq>
      <Hsp_hseq>GILLAIL-INTLSMGIEYHNQPEELTAIVETSNVVFSGIFAVEMLLKVVAEGPFRYIANGFNVFDGIIVILSAIEICQTFAGNGTGGGGSGLSVLRTFRLLRILKLVRF--MPNLRRQLFVMLRTM</Hsp_hseq>
      <Hsp_midline>G++L IL I  + + +    +  ++    ET ++V S  F +++LL+V  EG   Y ++  N+ D  IV+++ + +   +A +   G      V+   R LRIL LVR   + + +R+L  + R M</Hsp_midline>
    </Hsp>
    <Hsp>
      <Hsp_num>2</Hsp_num>
      <Hsp_bit-score>26.9198</Hsp_bit-score>
      <Hsp_score>78</Hsp_score>
      <Hsp_evalue>0.221236</Hsp_evalue>
      <Hsp_query-from>39</Hsp_query-from>
      <Hsp_query-to>135</Hsp_query-to>
      <Hsp_hit-from>2056</Hsp_hit-from>
      <Hsp_hit-to>2151</Hsp_hit-to>
      <Hsp_query-frame>0</Hsp_query-frame>
      <Hsp_hit-frame>0</Hsp_hit-frame>
      <Hsp_identity>27</Hsp_identity>
      <Hsp_positive>52</Hsp_positive>
      <Hsp_gaps>9</Hsp_gaps>
      <Hsp_align-len>101</Hsp_align-len>
      <Hsp_qseq>TVSLVISFFFLIDVLLRVYVEGF----KVYFSSKLNIVDACIVVITLVVTMIYAFSDFSGASLIPRVVTFLRSLRILILVRIFRLASQKRELEKVTRRMVS</Hsp_qseq>
      <Hsp_hseq>TANYVFTVVFTIEMFIKVVATGMFYGPDAYFTSGWNIMDGSLVTISIIDLLMSLISESS-----PRIFGILRVFRLLRSLRPLRVINRAPGLKLVVQTLLS</Hsp_hseq>
      <Hsp_midline>T + V +  F I++ ++V   G       YF+S  NI+D  +V I+++  ++   S+ S     PR+   LR  R+L  +R  R+ ++   L+ V + ++S</Hsp_midline>
    </Hsp>
  </Hit_hsps>
</Hit>
<Hit>
  <Hit_num>156</Hit_num>
  <Hit_id>gi|944421681|gb|KQL66088.1|</Hit_id>
  <Hit_def>calcium channel, voltage-dependent, T type, alpha 1I subunit isoform C [Alligator mississippiensis]</Hit_def>
  <Hit_accession>KQL66088</Hit_accession>
  <Hit_len>2293</Hit_len>
  <Hit_hsps>
    <Hsp>
      <Hsp_num>1</Hsp_num>
      <Hsp_bit-score>28.7817</Hsp_bit-score>
      <Hsp_score>83</Hsp_score>
      <Hsp_evalue>0.0608632</Hsp_evalue>
      <Hsp_query-from>11</Hsp_query-from>
      <Hsp_query-to>126</Hsp_query-to>
      <Hsp_hit-from>1420</Hsp_hit-from>
      <Hsp_hit-to>1535</Hsp_hit-to>
      <Hsp_query-frame>0</Hsp_query-frame>
      <Hsp_hit-frame>0</Hsp_hit-frame>
      <Hsp_identity>20</Hsp_identity>
      <Hsp_positive>60</Hsp_positive>
      <Hsp_gaps>0</Hsp_gaps>
      <Hsp_align-len>116</Hsp_align-len>
      <Hsp_qseq>VLIILDIIMVIVDLSLSEKSRDVGGAPETVSLVISFFFLIDVLLRVYVEGFKVYFSSKLNIVDACIVVITLVVTMIYAFSDFSGASLIPRVVTFLRSLRILILVRIFRLASQKREL</Hsp_qseq>
      <Hsp_hseq>ITFIIGVNVITMSMEHYNQPKSLDEALKYCNYVFTIVFVFEAVLKLVAFGFRRFFKDRWNQLDLAIVLLSIMGITLEEIEMNAALPINPTIIRIMRVLRIARVLKLLKMATGMRAL</Hsp_hseq>
      <Hsp_midline>+  I+ + ++ + +    + + +  A +  + V +  F+ + +L++   GF+ +F  + N +D  IV+++++   +      +   + P ++  +R LRI  ++++ ++A+  R L</Hsp_midline>
    </Hsp>
    <Hsp>
      <Hsp_num>2</Hsp_num>
      <Hsp_bit-score>23.2129</Hsp_bit-score>
      <Hsp_score>68</Hsp_score>
      <Hsp_evalue>2.88902</Hsp_evalue>
      <Hsp_query-from>43</Hsp_query-from>
      <Hsp_query-to>135</Hsp_query-to>
      <Hsp_hit-from>1137</Hsp_hit-from>
      <Hsp_hit-to>1228</Hsp_hit-to>
      <Hsp_query-frame>0</Hsp_query-frame>
      <Hsp_hit-frame>0</Hsp_hit-frame>
      <Hsp_identity>23</Hsp_identity>
      <Hsp_positive>51</Hsp_positive>
      <Hsp_gaps>9</Hsp_gaps>
      <Hsp_align-len>97</Hsp_align-len>
      <Hsp_qseq>VISFFFLIDVLLRVYVEGF----KVYFSSKLNIVDACIVVITLVVTMIYAFSDFSGASLIPRVVTFLRSLRILILVRIFRLASQKRELEKVTRRMVS</Hsp_qseq>
      <Hsp_hseq>IFTAIFVAEMMVKVVALGFFSGENTYLQSSWNVLDGVLVFVS-IIDIIVSMASAGGA----KILGVLRVLRLLRTLRPLRVISRAPGLKLVVETLIS</Hsp_hseq>
      <Hsp_midline>+ +  F+ +++++V   GF      Y  S  N++D  +V ++ ++ +I + +   GA    +++  LR LR+L  +R  R+ S+   L+ V   ++S</Hsp_midline>
    </Hsp>
  </Hit_hsps>
</Hit>
<Hit>
  <Hit_num>157</Hit_num>
  <Hit_id>gi|944421680|gb|KQL66087.1|</Hit_id>
  <Hit_def>calcium channel, voltage-dependent, T type, alpha 1I subunit isoform B [Alligator mississippiensis]</Hit_def>
  <Hit_accession>KQL66087</Hit_accession>
  <Hit_len>2248</Hit_len>
  <Hit_hsps>
    <Hsp>
      <Hsp_num>1</Hsp_num>
      <Hsp_bit-score>28.7817</Hsp_bit-score>
      <Hsp_score>83</Hsp_score>
      <Hsp_evalue>0.0608632</Hsp_evalue>
      <Hsp_query-from>11</Hsp_query-from>
      <Hsp_query-to>126</Hsp_query-to>
      <Hsp_hit-from>1427</Hsp_hit-from>
      <Hsp_hit-to>1542</Hsp_hit-to>
      <Hsp_query-frame>0</Hsp_query-frame>
      <Hsp_hit-frame>0</Hsp_hit-frame>
      <Hsp_identity>20</Hsp_identity>
      <Hsp_positive>60</Hsp_positive>
      <Hsp_gaps>0</Hsp_gaps>
      <Hsp_align-len>116</Hsp_align-len>
      <Hsp_qseq>VLIILDIIMVIVDLSLSEKSRDVGGAPETVSLVISFFFLIDVLLRVYVEGFKVYFSSKLNIVDACIVVITLVVTMIYAFSDFSGASLIPRVVTFLRSLRILILVRIFRLASQKREL</Hsp_qseq>
      <Hsp_hseq>ITFIIGVNVITMSMEHYNQPKSLDEALKYCNYVFTIVFVFEAVLKLVAFGFRRFFKDRWNQLDLAIVLLSIMGITLEEIEMNAALPINPTIIRIMRVLRIARVLKLLKMATGMRAL</Hsp_hseq>
      <Hsp_midline>+  I+ + ++ + +    + + +  A +  + V +  F+ + +L++   GF+ +F  + N +D  IV+++++   +      +   + P ++  +R LRI  ++++ ++A+  R L</Hsp_midline>
    </Hsp>
    <Hsp>
      <Hsp_num>2</Hsp_num>
      <Hsp_bit-score>23.2129</Hsp_bit-score>
      <Hsp_score>68</Hsp_score>
      <Hsp_evalue>2.88902</Hsp_evalue>
      <Hsp_query-from>43</Hsp_query-from>
      <Hsp_query-to>135</Hsp_query-to>
      <Hsp_hit-from>1137</Hsp_hit-from>
      <Hsp_hit-to>1228</Hsp_hit-to>
      <Hsp_query-frame>0</Hsp_query-frame>
      <Hsp_hit-frame>0</Hsp_hit-frame>
      <Hsp_identity>23</Hsp_identity>
      <Hsp_positive>51</Hsp_positive>
      <Hsp_gaps>9</Hsp_gaps>
      <Hsp_align-len>97</Hsp_align-len>
      <Hsp_qseq>VISFFFLIDVLLRVYVEGF----KVYFSSKLNIVDACIVVITLVVTMIYAFSDFSGASLIPRVVTFLRSLRILILVRIFRLASQKRELEKVTRRMVS</Hsp_qseq>
      <Hsp_hseq>IFTAIFVAEMMVKVVALGFFSGENTYLQSSWNVLDGVLVFVS-IIDIIVSMASAGGA----KILGVLRVLRLLRTLRPLRVISRAPGLKLVVETLIS</Hsp_hseq>
      <Hsp_midline>+ +  F+ +++++V   GF      Y  S  N++D  +V ++ ++ +I + +   GA    +++  LR LR+L  +R  R+ S+   L+ V   ++S</Hsp_midline>
    </Hsp>
  </Hit_hsps>
</Hit>
<Hit>
  <Hit_num>158</Hit_num>
  <Hit_id>gi|944421679|gb|KQL66086.1|</Hit_id>
  <Hit_def>calcium channel, voltage-dependent, T type, alpha 1I subunit isoform A [Alligator mississippiensis]</Hit_def>
  <Hit_accession>KQL66086</Hit_accession>
  <Hit_len>2241</Hit_len>
  <Hit_hsps>
    <Hsp>
      <Hsp_num>1</Hsp_num>
      <Hsp_bit-score>28.7817</Hsp_bit-score>
      <Hsp_score>83</Hsp_score>
      <Hsp_evalue>0.0608632</Hsp_evalue>
      <Hsp_query-from>11</Hsp_query-from>
      <Hsp_query-to>126</Hsp_query-to>
      <Hsp_hit-from>1420</Hsp_hit-from>
      <Hsp_hit-to>1535</Hsp_hit-to>
      <Hsp_query-frame>0</Hsp_query-frame>
      <Hsp_hit-frame>0</Hsp_hit-frame>
      <Hsp_identity>20</Hsp_identity>
      <Hsp_positive>60</Hsp_positive>
      <Hsp_gaps>0</Hsp_gaps>
      <Hsp_align-len>116</Hsp_align-len>
      <Hsp_qseq>VLIILDIIMVIVDLSLSEKSRDVGGAPETVSLVISFFFLIDVLLRVYVEGFKVYFSSKLNIVDACIVVITLVVTMIYAFSDFSGASLIPRVVTFLRSLRILILVRIFRLASQKREL</Hsp_qseq>
      <Hsp_hseq>ITFIIGVNVITMSMEHYNQPKSLDEALKYCNYVFTIVFVFEAVLKLVAFGFRRFFKDRWNQLDLAIVLLSIMGITLEEIEMNAALPINPTIIRIMRVLRIARVLKLLKMATGMRAL</Hsp_hseq>
      <Hsp_midline>+  I+ + ++ + +    + + +  A +  + V +  F+ + +L++   GF+ +F  + N +D  IV+++++   +      +   + P ++  +R LRI  ++++ ++A+  R L</Hsp_midline>
    </Hsp>
    <Hsp>
      <Hsp_num>2</Hsp_num>
      <Hsp_bit-score>23.2129</Hsp_bit-score>
      <Hsp_score>68</Hsp_score>
      <Hsp_evalue>2.88902</Hsp_evalue>
      <Hsp_query-from>43</Hsp_query-from>
      <Hsp_query-to>135</Hsp_query-to>
      <Hsp_hit-from>1137</Hsp_hit-from>
      <Hsp_hit-to>1228</Hsp_hit-to>
      <Hsp_query-frame>0</Hsp_query-frame>
      <Hsp_hit-frame>0</Hsp_hit-frame>
      <Hsp_identity>23</Hsp_identity>
      <Hsp_positive>51</Hsp_positive>
      <Hsp_gaps>9</Hsp_gaps>
      <Hsp_align-len>97</Hsp_align-len>
      <Hsp_qseq>VISFFFLIDVLLRVYVEGF----KVYFSSKLNIVDACIVVITLVVTMIYAFSDFSGASLIPRVVTFLRSLRILILVRIFRLASQKRELEKVTRRMVS</Hsp_qseq>
      <Hsp_hseq>IFTAIFVAEMMVKVVALGFFSGENTYLQSSWNVLDGVLVFVS-IIDIIVSMASAGGA----KILGVLRVLRLLRTLRPLRVISRAPGLKLVVETLIS</Hsp_hseq>
      <Hsp_midline>+ +  F+ +++++V   GF      Y  S  N++D  +V ++ ++ +I + +   GA    +++  LR LR+L  +R  R+ S+   L+ V   ++S</Hsp_midline>
    </Hsp>
  </Hit_hsps>
</Hit>
<Hit>
  <Hit_num>159</Hit_num>
  <Hit_id>gi|922865664|gb|KOO32672.1|</Hit_id>
  <Hit_def>voltage-gated ion channel superfamily [Chrysochromulina sp. CCMP291]</Hit_def>
  <Hit_accession>KOO32672</Hit_accession>
  <Hit_len>1525</Hit_len>
  <Hit_hsps>
    <Hsp>
      <Hsp_num>1</Hsp_num>
      <Hsp_bit-score>28.7817</Hsp_bit-score>
      <Hsp_score>83</Hsp_score>
      <Hsp_evalue>0.0608632</Hsp_evalue>
      <Hsp_query-from>8</Hsp_query-from>
      <Hsp_query-to>129</Hsp_query-to>
      <Hsp_hit-from>471</Hsp_hit-from>
      <Hsp_hit-to>585</Hsp_hit-to>
      <Hsp_query-frame>0</Hsp_query-frame>
      <Hsp_hit-frame>0</Hsp_hit-frame>
      <Hsp_identity>31</Hsp_identity>
      <Hsp_positive>68</Hsp_positive>
      <Hsp_gaps>13</Hsp_gaps>
      <Hsp_align-len>125</Hsp_align-len>
      <Hsp_qseq>FGLVLIILDIIMVIVDLSLSEKSRDVGGAPETVSLVISFFFLIDVLLRVYVEGFKVYFSSKLNIVD---ACIVVITLVVTMIYAFSDFSGASLIPRVVTFLRSLRILILVRIFRLASQKRELEKV</Hsp_qseq>
      <Hsp_hseq>FSTGLVLFNMLLMV--LPYEGMTEEYAMNLESASTVVTYIFIVEMFAKLLGIGCANYWSDGWNKLDGTIVCMSILEIVLTIIFA---GGGANL-----SFLRIMRMLRVLRMLRLMRSWKGLYKV</Hsp_hseq>
      <Hsp_midline>F   L++ ++++++  L     + +     E+ S V+++ F++++  ++   G   Y+S   N +D    C+ ++ +V+T+I+A     GA+L     +FLR +R+L ++R+ RL    + L KV</Hsp_midline>
    </Hsp>
    <Hsp>
      <Hsp_num>2</Hsp_num>
      <Hsp_bit-score>22.106</Hsp_bit-score>
      <Hsp_score>65</Hsp_score>
      <Hsp_evalue>6.22255</Hsp_evalue>
      <Hsp_query-from>45</Hsp_query-from>
      <Hsp_query-to>134</Hsp_query-to>
      <Hsp_hit-from>828</Hsp_hit-from>
      <Hsp_hit-to>911</Hsp_hit-to>
      <Hsp_query-frame>0</Hsp_query-frame>
      <Hsp_hit-frame>0</Hsp_hit-frame>
      <Hsp_identity>27</Hsp_identity>
      <Hsp_positive>50</Hsp_positive>
      <Hsp_gaps>14</Hsp_gaps>
      <Hsp_align-len>94</Hsp_align-len>
      <Hsp_qseq>SFFFLIDVLLRV----YVEGFKVYFSSKLNIVDACIVVITLVVTMIYAFSDFSGASLIPRVVTFLRSLRILILVRIFRLASQKRELEKVTRRMV</Hsp_qseq>
      <Hsp_hseq>TFFFSVEMLLKVISFSFCGGPKSYITNPWNILDLIIVSISYLVLLAEIFPVFAP----------LKTLRILRVLRPLRLISRHPGMKLIVSSVI</Hsp_hseq>
      <Hsp_midline>+FFF +++LL+V    +  G K Y ++  NI+D  IV I+ +V +   F  F+           L++LRIL ++R  RL S+   ++ +   ++</Hsp_midline>
    </Hsp>
  </Hit_hsps>
</Hit>
<Hit>
  <Hit_num>160</Hit_num>
  <Hit_id>gi|923133327|ref|XP_013760129.1|</Hit_id>
  <Hit_def>egg laying defective protein 19 [Thecamonas trahens ATCC 50062] &gt;gi|906553613|gb|KNC46856.1| egg laying defective protein 19 [Thecamonas trahens ATCC 50062]</Hit_def>
  <Hit_accession>KNC46856</Hit_accession>
  <Hit_len>1509</Hit_len>
  <Hit_hsps>
    <Hsp>
      <Hsp_num>1</Hsp_num>
      <Hsp_bit-score>28.7817</Hsp_bit-score>
      <Hsp_score>83</Hsp_score>
      <Hsp_evalue>0.0608632</Hsp_evalue>
      <Hsp_query-from>12</Hsp_query-from>
      <Hsp_query-to>120</Hsp_query-to>
      <Hsp_hit-from>421</Hsp_hit-from>
      <Hsp_hit-to>520</Hsp_hit-to>
      <Hsp_query-frame>0</Hsp_query-frame>
      <Hsp_hit-frame>0</Hsp_hit-frame>
      <Hsp_identity>32</Hsp_identity>
      <Hsp_positive>60</Hsp_positive>
      <Hsp_gaps>13</Hsp_gaps>
      <Hsp_align-len>111</Hsp_align-len>
      <Hsp_qseq>LIILDIIMVIVDLSLSEKS--RDVGGAPETVSLVISFFFLIDVLLRVYVEGFKVYFSSKLNIVDACIVVITLVVTMIYAFSDFSGASLIPRVVTFLRSLRILILVRIFRLA</Hsp_qseq>
      <Hsp_hseq>IIIAAIVLNTVALSLEYPNAPRKLKDVLFWVNIVFTVLFALEMVLKIAGMGLRRYIADRFNVFDAFIVVVSL-IELVAARGEGSGLSV----------LRAFRLLRVFKLA</Hsp_hseq>
      <Hsp_midline>+II  I++  V LSL   +  R +      V++V +  F ++++L++   G + Y + + N+ DA IVV++L + ++ A  + SG S+          LR   L+R+F+LA</Hsp_midline>
    </Hsp>
    <Hsp>
      <Hsp_num>2</Hsp_num>
      <Hsp_bit-score>28.7817</Hsp_bit-score>
      <Hsp_score>83</Hsp_score>
      <Hsp_evalue>0.0608632</Hsp_evalue>
      <Hsp_query-from>38</Hsp_query-from>
      <Hsp_query-to>129</Hsp_query-to>
      <Hsp_hit-from>1103</Hsp_hit-from>
      <Hsp_hit-to>1188</Hsp_hit-to>
      <Hsp_query-frame>0</Hsp_query-frame>
      <Hsp_hit-frame>0</Hsp_hit-frame>
      <Hsp_identity>25</Hsp_identity>
      <Hsp_positive>50</Hsp_positive>
      <Hsp_gaps>6</Hsp_gaps>
      <Hsp_align-len>92</Hsp_align-len>
      <Hsp_qseq>ETVSLVISFFFLIDVLLRVYVEGFKVYFSSKLNIVDACIVVITLVVTMIYAFSDFSGASLIPRVVTFLRSLRILILVRIFRLASQKRELEKV</Hsp_qseq>
      <Hsp_hseq>EIVNYIFAFIFALEAGIKIAVYKW-LYFVNRWNQFDFSVVLLSLVGIVITLF-----GTVLPINPTLLRILRVFRVARIFRIIKSAAGIRKL</Hsp_hseq>
      <Hsp_midline>E V+ + +F F ++  +++ V  + +YF ++ N  D  +V+++LV  +I  F      +++P   T LR LR+  + RIFR+      + K+</Hsp_midline>
    </Hsp>
  </Hit_hsps>
</Hit>
<Hit>
  <Hit_num>161</Hit_num>
  <Hit_id>gi|74189468|dbj|BAE22740.1|</Hit_id>
  <Hit_def>unnamed protein product [Mus musculus]</Hit_def>
  <Hit_accession>BAE22740</Hit_accession>
  <Hit_len>1052</Hit_len>
  <Hit_hsps>
    <Hsp>
      <Hsp_num>1</Hsp_num>
      <Hsp_bit-score>28.7817</Hsp_bit-score>
      <Hsp_score>83</Hsp_score>
      <Hsp_evalue>0.0608632</Hsp_evalue>
      <Hsp_query-from>7</Hsp_query-from>
      <Hsp_query-to>126</Hsp_query-to>
      <Hsp_hit-from>319</Hsp_hit-from>
      <Hsp_hit-to>436</Hsp_hit-to>
      <Hsp_query-frame>0</Hsp_query-frame>
      <Hsp_hit-frame>0</Hsp_hit-frame>
      <Hsp_identity>26</Hsp_identity>
      <Hsp_positive>62</Hsp_positive>
      <Hsp_gaps>2</Hsp_gaps>
      <Hsp_align-len>120</Hsp_align-len>
      <Hsp_qseq>VFGLVLIILDIIMVIVDLSLSEKSRDVGGAPETVSLVISFFFLIDVLLRVYVEGFKVYFSSKLNIVDACIVVITLVVTMIYAFSDFSGASLIPRVVTFLRSLRILILVRIFRLASQKREL</Hsp_qseq>
      <Hsp_hseq>LFITFIICLNVITMSMEHYNQPKSLDE--ALKYCNYVFTIVFVFEAALKLVAFGFRRFFKDRWNQLDLAIVLLSIMGIALEEIEMNAALPINPTIIRIMRVLRIARVLKLLKMATGMRAL</Hsp_hseq>
      <Hsp_midline>+F   +I L++I + ++     KS D   A +  + V +  F+ +  L++   GF+ +F  + N +D  IV+++++   +      +   + P ++  +R LRI  ++++ ++A+  R L</Hsp_midline>
    </Hsp>
    <Hsp>
      <Hsp_num>2</Hsp_num>
      <Hsp_bit-score>24.3223</Hsp_bit-score>
      <Hsp_score>71</Hsp_score>
      <Hsp_evalue>1.33898</Hsp_evalue>
      <Hsp_query-from>12</Hsp_query-from>
      <Hsp_query-to>135</Hsp_query-to>
      <Hsp_hit-from>3</Hsp_hit-from>
      <Hsp_hit-to>129</Hsp_hit-to>
      <Hsp_query-frame>0</Hsp_query-frame>
      <Hsp_hit-frame>0</Hsp_hit-frame>
      <Hsp_identity>30</Hsp_identity>
      <Hsp_positive>65</Hsp_positive>
      <Hsp_gaps>13</Hsp_gaps>
      <Hsp_align-len>132</Hsp_align-len>
      <Hsp_qseq>LIILDIIMVIVDLSLSEKSRDVGGAPETVSLVISFF----FLIDVLLRVYVEGF----KVYFSSKLNIVDACIVVITLVVTMIYAFSDFSGASLIPRVVTFLRSLRILILVRIFRLASQKRELEKVTRRMVS</Hsp_qseq>
      <Hsp_hseq>VVLVFIFLNCITIALERPDIDPGSTERAFLSVSNYIFTAIFVVEMMVKVVALGLLWGEHAYLQSSWNVLDGLLVLVSL-VDIIVAVASAGGA----KILGVLRVLRLLRTLRPLRVISRAPGLKLVVETLIS</Hsp_hseq>
      <Hsp_midline>++++ I +  + ++L     D G        V ++     F+++++++V   G       Y  S  N++D  +V+++L V +I A +   GA    +++  LR LR+L  +R  R+ S+   L+ V   ++S</Hsp_midline>
    </Hsp>
  </Hit_hsps>
</Hit>
<Hit>
  <Hit_num>162</Hit_num>
  <Hit_id>gi|71274194|ref|NP_722521.1|</Hit_id>
  <Hit_def>voltage-dependent T-type calcium channel subunit alpha-1H [Rattus norvegicus] &gt;gi|84028181|sp|Q9EQ60.2|CAC1H_RAT RecName: Full=Voltage-dependent T-type calcium channel subunit alpha-1H; AltName: Full=Voltage-gated calcium channel subunit alpha Cav3.2 &gt;gi|71164857|gb|AAG35187.2|AF290213_1 calcium channel alpha-1-H subunit [Rattus norvegicus]</Hit_def>
  <Hit_accession>NP_722521</Hit_accession>
  <Hit_len>2359</Hit_len>
  <Hit_hsps>
    <Hsp>
      <Hsp_num>1</Hsp_num>
      <Hsp_bit-score>28.7817</Hsp_bit-score>
      <Hsp_score>83</Hsp_score>
      <Hsp_evalue>0.0608632</Hsp_evalue>
      <Hsp_query-from>7</Hsp_query-from>
      <Hsp_query-to>126</Hsp_query-to>
      <Hsp_hit-from>1626</Hsp_hit-from>
      <Hsp_hit-to>1743</Hsp_hit-to>
      <Hsp_query-frame>0</Hsp_query-frame>
      <Hsp_hit-frame>0</Hsp_hit-frame>
      <Hsp_identity>26</Hsp_identity>
      <Hsp_positive>62</Hsp_positive>
      <Hsp_gaps>2</Hsp_gaps>
      <Hsp_align-len>120</Hsp_align-len>
      <Hsp_qseq>VFGLVLIILDIIMVIVDLSLSEKSRDVGGAPETVSLVISFFFLIDVLLRVYVEGFKVYFSSKLNIVDACIVVITLVVTMIYAFSDFSGASLIPRVVTFLRSLRILILVRIFRLASQKREL</Hsp_qseq>
      <Hsp_hseq>LFITFIICLNVITMSMEHYNQPKSLDE--ALKYCNYVFTIVFVFEAALKLVAFGFRRFFKDRWNQLDLAIVLLSIMGIALEEIEMNAALPINPTIIRIMRVLRIARVLKLLKMATGMRAL</Hsp_hseq>
      <Hsp_midline>+F   +I L++I + ++     KS D   A +  + V +  F+ +  L++   GF+ +F  + N +D  IV+++++   +      +   + P ++  +R LRI  ++++ ++A+  R L</Hsp_midline>
    </Hsp>
    <Hsp>
      <Hsp_num>2</Hsp_num>
      <Hsp_bit-score>24.6927</Hsp_bit-score>
      <Hsp_score>72</Hsp_score>
      <Hsp_evalue>1.03583</Hsp_evalue>
      <Hsp_query-from>12</Hsp_query-from>
      <Hsp_query-to>135</Hsp_query-to>
      <Hsp_hit-from>1310</Hsp_hit-from>
      <Hsp_hit-to>1436</Hsp_hit-to>
      <Hsp_query-frame>0</Hsp_query-frame>
      <Hsp_hit-frame>0</Hsp_hit-frame>
      <Hsp_identity>30</Hsp_identity>
      <Hsp_positive>65</Hsp_positive>
      <Hsp_gaps>13</Hsp_gaps>
      <Hsp_align-len>132</Hsp_align-len>
      <Hsp_qseq>LIILDIIMVIVDLSLSEKSRDVGGAPETVSLVISFF----FLIDVLLRVYVEGF----KVYFSSKLNIVDACIVVITLVVTMIYAFSDFSGASLIPRVVTFLRSLRILILVRIFRLASQKRELEKVTRRMVS</Hsp_qseq>
      <Hsp_hseq>VVLVFIFLNCITIALERPDIDPGSTERAFLSVSNYIFTAIFVVEMMVKVVALGLLWGEHAYLQSSWNVLDGLLVLVSL-VDIIVAMASAGGA----KILGVLRVLRLLRTLRPLRVISRAPGLKLVVETLIS</Hsp_hseq>
      <Hsp_midline>++++ I +  + ++L     D G        V ++     F+++++++V   G       Y  S  N++D  +V+++L V +I A +   GA    +++  LR LR+L  +R  R+ S+   L+ V   ++S</Hsp_midline>
    </Hsp>
  </Hit_hsps>
</Hit>
<Hit>
  <Hit_num>163</Hit_num>
  <Hit_id>gi|47214563|emb|CAF96236.1|</Hit_id>
  <Hit_def>unnamed protein product, partial [Tetraodon nigroviridis]</Hit_def>
  <Hit_accession>CAF96236</Hit_accession>
  <Hit_len>1670</Hit_len>
  <Hit_hsps>
    <Hsp>
      <Hsp_num>1</Hsp_num>
      <Hsp_bit-score>28.7817</Hsp_bit-score>
      <Hsp_score>83</Hsp_score>
      <Hsp_evalue>0.0608632</Hsp_evalue>
      <Hsp_query-from>11</Hsp_query-from>
      <Hsp_query-to>126</Hsp_query-to>
      <Hsp_hit-from>1408</Hsp_hit-from>
      <Hsp_hit-to>1522</Hsp_hit-to>
      <Hsp_query-frame>0</Hsp_query-frame>
      <Hsp_hit-frame>0</Hsp_hit-frame>
      <Hsp_identity>20</Hsp_identity>
      <Hsp_positive>62</Hsp_positive>
      <Hsp_gaps>1</Hsp_gaps>
      <Hsp_align-len>116</Hsp_align-len>
      <Hsp_qseq>VLIILDIIMVIVDLSLSEKSRDVGGAPETVSLVISFFFLIDVLLRVYVEGFKVYFSSKLNIVDACIVVITLVVTMIYAFSDFSGASLIPRVVTFLRSLRILILVRIFRLASQKREL</Hsp_qseq>
      <Hsp_hseq>ITIVIGLNVIAMSMEHYQQPEELTEALKICNYIFTLIFVLESVFKLVAFGFRRFFKDKWNQLDLVIVLLSIMGITLEKIEEAS-LPINPTIIRIMRVLRIARVLKLLKMAVGMRAL</Hsp_hseq>
      <Hsp_midline>+ I++ + ++ + +   ++  ++  A +  + + +  F+++ + ++   GF+ +F  K N +D  IV+++++   +    + S   + P ++  +R LRI  ++++ ++A   R L</Hsp_midline>
    </Hsp>
    <Hsp>
      <Hsp_num>2</Hsp_num>
      <Hsp_bit-score>21.7376</Hsp_bit-score>
      <Hsp_score>64</Hsp_score>
      <Hsp_evalue>8.03267</Hsp_evalue>
      <Hsp_query-from>11</Hsp_query-from>
      <Hsp_query-to>133</Hsp_query-to>
      <Hsp_hit-from>596</Hsp_hit-from>
      <Hsp_hit-to>709</Hsp_hit-to>
      <Hsp_query-frame>0</Hsp_query-frame>
      <Hsp_hit-frame>0</Hsp_hit-frame>
      <Hsp_identity>32</Hsp_identity>
      <Hsp_positive>61</Hsp_positive>
      <Hsp_gaps>9</Hsp_gaps>
      <Hsp_align-len>123</Hsp_align-len>
      <Hsp_qseq>VLIILDIIMVIVDLSLSEKSRDVGGAPETVSLVISFFFLIDVLLRVYVEGFKVYFSSKLNIVDACIVVITLVVTMIYAFSDFSGASLIPRVVTFLRSLRILILVRIFRLASQKRELEKVTRRM</Hsp_qseq>
      <Hsp_hseq>IMIAILINTLSMGIEYHEQPDELTNALEISNIVFTSLFSLEMLLKVLVYGPFGYIKNPYNIFDGIIVVIS-----VWEIVGQQGGGL--SVLRTFRLMRVLKLVRF--MPALQRQLVVLMKTM</Hsp_hseq>
      <Hsp_midline>++I + I  + + +   E+  ++  A E  ++V +  F +++LL+V V G   Y  +  NI D  IVVI+     ++      G  L   V+   R +R+L LVR   + + +R+L  + + M</Hsp_midline>
    </Hsp>
  </Hit_hsps>
</Hit>
<Hit>
  <Hit_num>164</Hit_num>
  <Hit_id>gi|873232166|emb|CEM06448.1|</Hit_id>
  <Hit_def>unnamed protein product [Vitrella brassicaformis CCMP3155]</Hit_def>
  <Hit_accession>CEM06448</Hit_accession>
  <Hit_len>1973</Hit_len>
  <Hit_hsps>
    <Hsp>
      <Hsp_num>1</Hsp_num>
      <Hsp_bit-score>28.7817</Hsp_bit-score>
      <Hsp_score>83</Hsp_score>
      <Hsp_evalue>0.0608632</Hsp_evalue>
      <Hsp_query-from>8</Hsp_query-from>
      <Hsp_query-to>129</Hsp_query-to>
      <Hsp_hit-from>678</Hsp_hit-from>
      <Hsp_hit-to>802</Hsp_hit-to>
      <Hsp_query-frame>0</Hsp_query-frame>
      <Hsp_hit-frame>0</Hsp_hit-frame>
      <Hsp_identity>33</Hsp_identity>
      <Hsp_positive>61</Hsp_positive>
      <Hsp_gaps>9</Hsp_gaps>
      <Hsp_align-len>128</Hsp_align-len>
      <Hsp_qseq>FGLVLIILDIIMVIVDLSLSEKS------RDVGGAPETVSLVISFFFLIDVLLRVYVEGFKVYFSSKLNIVDACIVVITLVVTMIYAFSDFSGASLIPRVVTFLRSLRILILVRIFRLASQKRELEKV</Hsp_qseq>
      <Hsp_hseq>FITLLIIVNTVVLAIDHYDPTKSDTSGMDADLQKLLDTFNYVFTFVFFGEMAIKLTGLGCRAYFADGFNTFDFIIVWISIGEITVLNYVPF---SILPDKNGVFTALRTFRLLRVLRLARSWKGLRKV</Hsp_hseq>
      <Hsp_midline>F  +LII++ +++ +D     KS       D+    +T + V +F F  ++ +++   G + YF+   N  D  IV I++    +  +  F   S++P       +LR   L+R+ RLA   + L KV</Hsp_midline>
    </Hsp>
  </Hit_hsps>
</Hit>
<Hit>
  <Hit_num>165</Hit_num>
  <Hit_id>gi|678331959|emb|CDW78331.1|</Hit_id>
  <Hit_def>voltage-gated ion channel superfamily [Stylonychia lemnae]</Hit_def>
  <Hit_accession>CDW78331</Hit_accession>
  <Hit_len>2456</Hit_len>
  <Hit_hsps>
    <Hsp>
      <Hsp_num>1</Hsp_num>
      <Hsp_bit-score>28.7817</Hsp_bit-score>
      <Hsp_score>83</Hsp_score>
      <Hsp_evalue>0.0608632</Hsp_evalue>
      <Hsp_query-from>6</Hsp_query-from>
      <Hsp_query-to>129</Hsp_query-to>
      <Hsp_hit-from>1538</Hsp_hit-from>
      <Hsp_hit-to>1654</Hsp_hit-to>
      <Hsp_query-frame>0</Hsp_query-frame>
      <Hsp_hit-frame>0</Hsp_hit-frame>
      <Hsp_identity>30</Hsp_identity>
      <Hsp_positive>61</Hsp_positive>
      <Hsp_gaps>9</Hsp_gaps>
      <Hsp_align-len>125</Hsp_align-len>
      <Hsp_qseq>RVFGLVLIILDII-MVIVDLSLSEKSRDVGGAPETVSLVISFFFLIDVLLRVYVEGFKVYFSSKLNIVDACIVVITLVVTMIYAFSDFSGASLIPRVVTFLRSLRILILVRIFRLASQKRELEKV</Hsp_qseq>
      <Hsp_hseq>RFFDLVIFVCILLNTLILCLKWYDQPNDLDFSTDVINYIFTFIFTLEAFIKIMALD-KLYFKDGWNIFDFTIVIGSIASVFLTLFTTLS----IGGATTIIRAFRI---SRVFRLIKKAQSLRMV</Hsp_hseq>
      <Hsp_midline>R F LV+ +  ++  +I+ L   ++  D+  + + ++ + +F F ++  +++     K+YF    NI D  IV+ ++    +  F+  S    I    T +R+ RI    R+FRL  + + L  V</Hsp_midline>
    </Hsp>
    <Hsp>
      <Hsp_num>2</Hsp_num>
      <Hsp_bit-score>28.409</Hsp_bit-score>
      <Hsp_score>82</Hsp_score>
      <Hsp_evalue>0.0788091</Hsp_evalue>
      <Hsp_query-from>13</Hsp_query-from>
      <Hsp_query-to>131</Hsp_query-to>
      <Hsp_hit-from>850</Hsp_hit-from>
      <Hsp_hit-to>963</Hsp_hit-to>
      <Hsp_query-frame>0</Hsp_query-frame>
      <Hsp_hit-frame>0</Hsp_hit-frame>
      <Hsp_identity>37</Hsp_identity>
      <Hsp_positive>61</Hsp_positive>
      <Hsp_gaps>13</Hsp_gaps>
      <Hsp_align-len>123</Hsp_align-len>
      <Hsp_qseq>IILDIIMVIVDLSLSEKSRD--VGGAPETVSLVISFFFLIDVLLRVYVEGFKVYFSSKLNIVDACIVVITLVVTMIYA--FSDFSGASLIPRVVTFLRSLRILILVRIFRLASQKRELEKVTR</Hsp_qseq>
      <Hsp_hseq>ISLSIVLNTVILSLDSYPEDDNLNFIYEWINTGFSLVFIAEMLIKLVALGLKAYFIDAFNTFD-CIVVFATVIDLFVSNLLSYESGGAF-----TALRAFRLL---RIFKLAKSWKKLQQLLK</Hsp_hseq>
      <Hsp_midline>I L I++  V LSL     D  +    E ++   S  F+ ++L+++   G K YF    N  D CIVV   V+ +  +   S  SG +      T LR+ R+L   RIF+LA   ++L+++ +</Hsp_midline>
    </Hsp>
  </Hit_hsps>
</Hit>
<Hit>
  <Hit_num>166</Hit_num>
  <Hit_id>gi|654569431|ref|WP_028036659.1|</Hit_id>
  <Hit_def>cation transporter [Candidatus Pelagibacter ubique]</Hit_def>
  <Hit_accession>WP_028036659</Hit_accession>
  <Hit_len>229</Hit_len>
  <Hit_hsps>
    <Hsp>
      <Hsp_num>1</Hsp_num>
      <Hsp_bit-score>28.7817</Hsp_bit-score>
      <Hsp_score>83</Hsp_score>
      <Hsp_evalue>0.0608632</Hsp_evalue>
      <Hsp_query-from>6</Hsp_query-from>
      <Hsp_query-to>139</Hsp_query-to>
      <Hsp_hit-from>12</Hsp_hit-from>
      <Hsp_hit-to>132</Hsp_hit-to>
      <Hsp_query-frame>0</Hsp_query-frame>
      <Hsp_hit-frame>0</Hsp_hit-frame>
      <Hsp_identity>41</Hsp_identity>
      <Hsp_positive>69</Hsp_positive>
      <Hsp_gaps>17</Hsp_gaps>
      <Hsp_align-len>136</Hsp_align-len>
      <Hsp_qseq>RVFGLVLIILDIIMVI-VDLSLSEKSRDVGGAPETVSLVISFFFLIDVLLRVYVEGFKV-YFSSKLNIVDACIVVITLVVTMIYAFSDFSGASLIPRVVTFLRSLRILILVRIFRLASQKRELEKVTRRMVSENKR</Hsp_qseq>
      <Hsp_hseq>RIFQFVVISIIIVNAITIGVNTYDLSEFTTQAINYLDYSITVFFVIEILIRFIGEPKKLNFFKSGWNIFDTLIVLISLIP--------------IPNNSSFL-LLRLLRVFRVLRIISVVPELKKIIEALLSSVKR</Hsp_hseq>
      <Hsp_midline>R+F  V+I + I+  I + ++  + S     A   +   I+ FF+I++L+R   E  K+ +F S  NI D  IV+I+L+               IP   +FL  LR+L + R+ R+ S   EL+K+   ++S  KR</Hsp_midline>
    </Hsp>
  </Hit_hsps>
</Hit>
<Hit>
  <Hit_num>167</Hit_num>
  <Hit_id>gi|731408708|ref|XP_010656956.1|</Hit_id>
  <Hit_def>PREDICTED: two pore channel 1 isoform X1 [Vitis vinifera] &gt;gi|302143292|emb|CBI21853.3| unnamed protein product [Vitis vinifera]</Hit_def>
  <Hit_accession>CBI21853</Hit_accession>
  <Hit_len>732</Hit_len>
  <Hit_hsps>
    <Hsp>
      <Hsp_num>1</Hsp_num>
      <Hsp_bit-score>28.7817</Hsp_bit-score>
      <Hsp_score>83</Hsp_score>
      <Hsp_evalue>0.0608632</Hsp_evalue>
      <Hsp_query-from>11</Hsp_query-from>
      <Hsp_query-to>119</Hsp_query-to>
      <Hsp_hit-from>442</Hsp_hit-from>
      <Hsp_hit-to>545</Hsp_hit-to>
      <Hsp_query-frame>0</Hsp_query-frame>
      <Hsp_hit-frame>0</Hsp_hit-frame>
      <Hsp_identity>26</Hsp_identity>
      <Hsp_positive>58</Hsp_positive>
      <Hsp_gaps>11</Hsp_gaps>
      <Hsp_align-len>112</Hsp_align-len>
      <Hsp_qseq>VLIILDIIMVIVDLSLSEKSRDVGGAPETVSLVISFFFLIDVLLRVYVEGFKVYFSSKLNIVDACIVVITLVVTMIYAFSDFSGASLIPRVVTFLRS---LRILILVRIFRL</Hsp_qseq>
      <Hsp_hseq>VILVLNLVAVIIETTLDIENNSAQKVWQKVEFVLGWIYVLEMALKVFAFGFKNYWRDDSNRFDFFITWIIVI--------GETATFVAPSSLSFLSNGEWIRYLLLARMLRL</Hsp_hseq>
      <Hsp_midline>V+++L+++ VI++ +L  ++       + V  V+ + +++++ L+V+  GFK Y+    N  D  I  I ++          +   + P  ++FL +   +R L+L R+ RL</Hsp_midline>
    </Hsp>
  </Hit_hsps>
</Hit>
<Hit>
  <Hit_num>168</Hit_num>
  <Hit_id>gi|526117449|ref|NP_001268025.1|</Hit_id>
  <Hit_def>two pore channel 1 [Vitis vinifera] &gt;gi|197215947|gb|ACH53197.1| two pore channel 1 [Vitis vinifera]</Hit_def>
  <Hit_accession>NP_001268025</Hit_accession>
  <Hit_len>680</Hit_len>
  <Hit_hsps>
    <Hsp>
      <Hsp_num>1</Hsp_num>
      <Hsp_bit-score>28.7817</Hsp_bit-score>
      <Hsp_score>83</Hsp_score>
      <Hsp_evalue>0.0608632</Hsp_evalue>
      <Hsp_query-from>11</Hsp_query-from>
      <Hsp_query-to>119</Hsp_query-to>
      <Hsp_hit-from>442</Hsp_hit-from>
      <Hsp_hit-to>545</Hsp_hit-to>
      <Hsp_query-frame>0</Hsp_query-frame>
      <Hsp_hit-frame>0</Hsp_hit-frame>
      <Hsp_identity>26</Hsp_identity>
      <Hsp_positive>58</Hsp_positive>
      <Hsp_gaps>11</Hsp_gaps>
      <Hsp_align-len>112</Hsp_align-len>
      <Hsp_qseq>VLIILDIIMVIVDLSLSEKSRDVGGAPETVSLVISFFFLIDVLLRVYVEGFKVYFSSKLNIVDACIVVITLVVTMIYAFSDFSGASLIPRVVTFLRS---LRILILVRIFRL</Hsp_qseq>
      <Hsp_hseq>VILVLNLVAVIIETTLDIENNSAQKVWQKVEFVLGWIYVLEMALKVFAFGFKNYWRDDSNRFDFFITWIIVI--------GETATFVAPSSLSFLSNGEWIRYLLLARMLRL</Hsp_hseq>
      <Hsp_midline>V+++L+++ VI++ +L  ++       + V  V+ + +++++ L+V+  GFK Y+    N  D  I  I ++          +   + P  ++FL +   +R L+L R+ RL</Hsp_midline>
    </Hsp>
  </Hit_hsps>
</Hit>
<Hit>
  <Hit_num>169</Hit_num>
  <Hit_id>gi|195048830|ref|XP_001992601.1|</Hit_id>
  <Hit_def>GH24843 [Drosophila grimshawi] &gt;gi|193893442|gb|EDV92308.1| GH24843 [Drosophila grimshawi]</Hit_def>
  <Hit_accession>EDV92308</Hit_accession>
  <Hit_len>2873</Hit_len>
  <Hit_hsps>
    <Hsp>
      <Hsp_num>1</Hsp_num>
      <Hsp_bit-score>28.7817</Hsp_bit-score>
      <Hsp_score>83</Hsp_score>
      <Hsp_evalue>0.0608632</Hsp_evalue>
      <Hsp_query-from>9</Hsp_query-from>
      <Hsp_query-to>133</Hsp_query-to>
      <Hsp_hit-from>929</Hsp_hit-from>
      <Hsp_hit-to>1051</Hsp_hit-to>
      <Hsp_query-frame>0</Hsp_query-frame>
      <Hsp_hit-frame>0</Hsp_hit-frame>
      <Hsp_identity>35</Hsp_identity>
      <Hsp_positive>66</Hsp_positive>
      <Hsp_gaps>4</Hsp_gaps>
      <Hsp_align-len>126</Hsp_align-len>
      <Hsp_qseq>GLVLIILDIIMVIVDLSLSEKSRDVGGAPETVSLVISFFFLIDVLLRVYVEGFKVYFSSKLNIVDACIVVITLV-VTMIYAFSDFSGASLIPRVVTFLRSLRILILVRIFRLASQKRELEKVTRRM</Hsp_qseq>
      <Hsp_hseq>GILLAIL-INTLSMGIEYHDQPDELTAIVETSNVVFSGIFAVEMLLKVIAEGPFRYIANGFNVFDGIIVILSAIEICQTFAGNGTGGGGSGLSVLRTFRLLRILKLVRF--MPNLRRQLFVMLRTM</Hsp_hseq>
      <Hsp_midline>G++L IL I  + + +   ++  ++    ET ++V S  F +++LL+V  EG   Y ++  N+ D  IV+++ + +   +A +   G      V+   R LRIL LVR   + + +R+L  + R M</Hsp_midline>
    </Hsp>
    <Hsp>
      <Hsp_num>2</Hsp_num>
      <Hsp_bit-score>27.2918</Hsp_bit-score>
      <Hsp_score>79</Hsp_score>
      <Hsp_evalue>0.170954</Hsp_evalue>
      <Hsp_query-from>39</Hsp_query-from>
      <Hsp_query-to>135</Hsp_query-to>
      <Hsp_hit-from>1861</Hsp_hit-from>
      <Hsp_hit-to>1956</Hsp_hit-to>
      <Hsp_query-frame>0</Hsp_query-frame>
      <Hsp_hit-frame>0</Hsp_hit-frame>
      <Hsp_identity>27</Hsp_identity>
      <Hsp_positive>52</Hsp_positive>
      <Hsp_gaps>9</Hsp_gaps>
      <Hsp_align-len>101</Hsp_align-len>
      <Hsp_qseq>TVSLVISFFFLIDVLLRVYVEGF----KVYFSSKLNIVDACIVVITLVVTMIYAFSDFSGASLIPRVVTFLRSLRILILVRIFRLASQKRELEKVTRRMVS</Hsp_qseq>
      <Hsp_hseq>TANYVFTVVFTVEMFIKVVATGMFYGPDAYFTSGWNIMDGSLVTISIVDLLMSLISESS-----PRIFGILRVFRLLRSLRPLRVINRAPGLKLVVQTLLS</Hsp_hseq>
      <Hsp_midline>T + V +  F +++ ++V   G       YF+S  NI+D  +V I++V  ++   S+ S     PR+   LR  R+L  +R  R+ ++   L+ V + ++S</Hsp_midline>
    </Hsp>
  </Hit_hsps>
</Hit>
<Hit>
  <Hit_num>170</Hit_num>
  <Hit_id>gi|2791841|gb|AAB96953.1|</Hit_id>
  <Hit_def>putative voltage-gated sodium channel [Exaiptasia pallida]</Hit_def>
  <Hit_accession>AAB96953</Hit_accession>
  <Hit_len>1810</Hit_len>
  <Hit_hsps>
    <Hsp>
      <Hsp_num>1</Hsp_num>
      <Hsp_bit-score>28.7817</Hsp_bit-score>
      <Hsp_score>83</Hsp_score>
      <Hsp_evalue>0.0608632</Hsp_evalue>
      <Hsp_query-from>43</Hsp_query-from>
      <Hsp_query-to>120</Hsp_query-to>
      <Hsp_hit-from>661</Hsp_hit-from>
      <Hsp_hit-to>730</Hsp_hit-to>
      <Hsp_query-frame>0</Hsp_query-frame>
      <Hsp_hit-frame>0</Hsp_hit-frame>
      <Hsp_identity>28</Hsp_identity>
      <Hsp_positive>45</Hsp_positive>
      <Hsp_gaps>8</Hsp_gaps>
      <Hsp_align-len>78</Hsp_align-len>
      <Hsp_qseq>VISFFFLIDVLLRVYVEGFKVYFSSKLNIVDACIVVITLVVTMIYAFSDFSGASLIPRVVTFLRSLRILILVRIFRLA</Hsp_qseq>
      <Hsp_hseq>VFTMVFLLEMILKITAFGFKGYIKSRWNIFDGFIVVISMVDLMVELLVDDHDSGL-----SVLRTFRLL---RVFKLA</Hsp_hseq>
      <Hsp_midline>V +  FL++++L++   GFK Y  S+ NI D  IVVI++V  M+    D   + L     + LR+ R+L   R+F+LA</Hsp_midline>
    </Hsp>
  </Hit_hsps>
</Hit>
<Hit>
  <Hit_num>171</Hit_num>
  <Hit_id>gi|537142898|gb|ERE68697.1|</Hit_id>
  <Hit_def>voltage-dependent T-type calcium channel subunit alpha-1H-like protein [Cricetulus griseus]</Hit_def>
  <Hit_accession>ERE68697</Hit_accession>
  <Hit_len>1981</Hit_len>
  <Hit_hsps>
    <Hsp>
      <Hsp_num>1</Hsp_num>
      <Hsp_bit-score>28.7817</Hsp_bit-score>
      <Hsp_score>83</Hsp_score>
      <Hsp_evalue>0.0608632</Hsp_evalue>
      <Hsp_query-from>7</Hsp_query-from>
      <Hsp_query-to>126</Hsp_query-to>
      <Hsp_hit-from>1246</Hsp_hit-from>
      <Hsp_hit-to>1363</Hsp_hit-to>
      <Hsp_query-frame>0</Hsp_query-frame>
      <Hsp_hit-frame>0</Hsp_hit-frame>
      <Hsp_identity>26</Hsp_identity>
      <Hsp_positive>62</Hsp_positive>
      <Hsp_gaps>2</Hsp_gaps>
      <Hsp_align-len>120</Hsp_align-len>
      <Hsp_qseq>VFGLVLIILDIIMVIVDLSLSEKSRDVGGAPETVSLVISFFFLIDVLLRVYVEGFKVYFSSKLNIVDACIVVITLVVTMIYAFSDFSGASLIPRVVTFLRSLRILILVRIFRLASQKREL</Hsp_qseq>
      <Hsp_hseq>LFITFIICLNVITMSMEHYNQPKSLDE--ALKYCNYVFTIVFVFEAALKLVAFGFRRFFKDRWNQLDLAIVLLSIMGIALEEIEMNAALPINPTIIRIMRVLRIARVLKLLKMATGMRAL</Hsp_hseq>
      <Hsp_midline>+F   +I L++I + ++     KS D   A +  + V +  F+ +  L++   GF+ +F  + N +D  IV+++++   +      +   + P ++  +R LRI  ++++ ++A+  R L</Hsp_midline>
    </Hsp>
    <Hsp>
      <Hsp_num>2</Hsp_num>
      <Hsp_bit-score>24.6927</Hsp_bit-score>
      <Hsp_score>72</Hsp_score>
      <Hsp_evalue>1.03583</Hsp_evalue>
      <Hsp_query-from>12</Hsp_query-from>
      <Hsp_query-to>135</Hsp_query-to>
      <Hsp_hit-from>985</Hsp_hit-from>
      <Hsp_hit-to>1111</Hsp_hit-to>
      <Hsp_query-frame>0</Hsp_query-frame>
      <Hsp_hit-frame>0</Hsp_hit-frame>
      <Hsp_identity>30</Hsp_identity>
      <Hsp_positive>65</Hsp_positive>
      <Hsp_gaps>13</Hsp_gaps>
      <Hsp_align-len>132</Hsp_align-len>
      <Hsp_qseq>LIILDIIMVIVDLSLSEKSRDVGGAPETVSLVISFF----FLIDVLLRVYVEGF----KVYFSSKLNIVDACIVVITLVVTMIYAFSDFSGASLIPRVVTFLRSLRILILVRIFRLASQKRELEKVTRRMVS</Hsp_qseq>
      <Hsp_hseq>VVLVFIFLNCITIALERPDIDPGSTERAFLSVSNYIFTAIFVVEMMVKVVALGLLWGEHAYLQSSWNVLDGLLVLVSL-VDIIVAMASAGGA----KILGVLRVLRLLRTLRPLRVISRAPGLKLVVETLIS</Hsp_hseq>
      <Hsp_midline>++++ I +  + ++L     D G        V ++     F+++++++V   G       Y  S  N++D  +V+++L V +I A +   GA    +++  LR LR+L  +R  R+ S+   L+ V   ++S</Hsp_midline>
    </Hsp>
  </Hit_hsps>
</Hit>
<Hit>
  <Hit_num>172</Hit_num>
  <Hit_id>gi|537142897|gb|ERE68696.1|</Hit_id>
  <Hit_def>voltage-dependent T-type calcium channel subunit alpha-1H-like protein [Cricetulus griseus]</Hit_def>
  <Hit_accession>ERE68696</Hit_accession>
  <Hit_len>2042</Hit_len>
  <Hit_hsps>
    <Hsp>
      <Hsp_num>1</Hsp_num>
      <Hsp_bit-score>28.7817</Hsp_bit-score>
      <Hsp_score>83</Hsp_score>
      <Hsp_evalue>0.0608632</Hsp_evalue>
      <Hsp_query-from>7</Hsp_query-from>
      <Hsp_query-to>126</Hsp_query-to>
      <Hsp_hit-from>1302</Hsp_hit-from>
      <Hsp_hit-to>1419</Hsp_hit-to>
      <Hsp_query-frame>0</Hsp_query-frame>
      <Hsp_hit-frame>0</Hsp_hit-frame>
      <Hsp_identity>26</Hsp_identity>
      <Hsp_positive>62</Hsp_positive>
      <Hsp_gaps>2</Hsp_gaps>
      <Hsp_align-len>120</Hsp_align-len>
      <Hsp_qseq>VFGLVLIILDIIMVIVDLSLSEKSRDVGGAPETVSLVISFFFLIDVLLRVYVEGFKVYFSSKLNIVDACIVVITLVVTMIYAFSDFSGASLIPRVVTFLRSLRILILVRIFRLASQKREL</Hsp_qseq>
      <Hsp_hseq>LFITFIICLNVITMSMEHYNQPKSLDE--ALKYCNYVFTIVFVFEAALKLVAFGFRRFFKDRWNQLDLAIVLLSIMGIALEEIEMNAALPINPTIIRIMRVLRIARVLKLLKMATGMRAL</Hsp_hseq>
      <Hsp_midline>+F   +I L++I + ++     KS D   A +  + V +  F+ +  L++   GF+ +F  + N +D  IV+++++   +      +   + P ++  +R LRI  ++++ ++A+  R L</Hsp_midline>
    </Hsp>
    <Hsp>
      <Hsp_num>2</Hsp_num>
      <Hsp_bit-score>24.6927</Hsp_bit-score>
      <Hsp_score>72</Hsp_score>
      <Hsp_evalue>1.03583</Hsp_evalue>
      <Hsp_query-from>12</Hsp_query-from>
      <Hsp_query-to>135</Hsp_query-to>
      <Hsp_hit-from>985</Hsp_hit-from>
      <Hsp_hit-to>1111</Hsp_hit-to>
      <Hsp_query-frame>0</Hsp_query-frame>
      <Hsp_hit-frame>0</Hsp_hit-frame>
      <Hsp_identity>30</Hsp_identity>
      <Hsp_positive>65</Hsp_positive>
      <Hsp_gaps>13</Hsp_gaps>
      <Hsp_align-len>132</Hsp_align-len>
      <Hsp_qseq>LIILDIIMVIVDLSLSEKSRDVGGAPETVSLVISFF----FLIDVLLRVYVEGF----KVYFSSKLNIVDACIVVITLVVTMIYAFSDFSGASLIPRVVTFLRSLRILILVRIFRLASQKRELEKVTRRMVS</Hsp_qseq>
      <Hsp_hseq>VVLVFIFLNCITIALERPDIDPGSTERAFLSVSNYIFTAIFVVEMMVKVVALGLLWGEHAYLQSSWNVLDGLLVLVSL-VDIIVAMASAGGA----KILGVLRVLRLLRTLRPLRVISRAPGLKLVVETLIS</Hsp_hseq>
      <Hsp_midline>++++ I +  + ++L     D G        V ++     F+++++++V   G       Y  S  N++D  +V+++L V +I A +   GA    +++  LR LR+L  +R  R+ S+   L+ V   ++S</Hsp_midline>
    </Hsp>
  </Hit_hsps>
</Hit>
<Hit>
  <Hit_num>173</Hit_num>
  <Hit_id>gi|528770416|gb|EPY90075.1|</Hit_id>
  <Hit_def>hypothetical protein CB1_000054034 [Camelus ferus]</Hit_def>
  <Hit_accession>EPY90075</Hit_accession>
  <Hit_len>966</Hit_len>
  <Hit_hsps>
    <Hsp>
      <Hsp_num>1</Hsp_num>
      <Hsp_bit-score>28.7817</Hsp_bit-score>
      <Hsp_score>83</Hsp_score>
      <Hsp_evalue>0.0608632</Hsp_evalue>
      <Hsp_query-from>11</Hsp_query-from>
      <Hsp_query-to>126</Hsp_query-to>
      <Hsp_hit-from>620</Hsp_hit-from>
      <Hsp_hit-to>735</Hsp_hit-to>
      <Hsp_query-frame>0</Hsp_query-frame>
      <Hsp_hit-frame>0</Hsp_hit-frame>
      <Hsp_identity>20</Hsp_identity>
      <Hsp_positive>60</Hsp_positive>
      <Hsp_gaps>0</Hsp_gaps>
      <Hsp_align-len>116</Hsp_align-len>
      <Hsp_qseq>VLIILDIIMVIVDLSLSEKSRDVGGAPETVSLVISFFFLIDVLLRVYVEGFKVYFSSKLNIVDACIVVITLVVTMIYAFSDFSGASLIPRVVTFLRSLRILILVRIFRLASQKREL</Hsp_qseq>
      <Hsp_hseq>ITFIIGVNVITMSMEHYNQPKSLDEALKYCNYVFTIVFVFEAVLKLVAFGFRRFFKDRWNQLDLAIVLLSIMGITLEEIEMNAALPINPTIIRIMRVLRIARVLKLLKMATGMRAL</Hsp_hseq>
      <Hsp_midline>+  I+ + ++ + +    + + +  A +  + V +  F+ + +L++   GF+ +F  + N +D  IV+++++   +      +   + P ++  +R LRI  ++++ ++A+  R L</Hsp_midline>
    </Hsp>
  </Hit_hsps>
</Hit>
<Hit>
  <Hit_num>174</Hit_num>
  <Hit_id>gi|13447470|gb|AAK21607.2|</Hit_id>
  <Hit_def>low-voltage-activated calcium channel alpha13.2 subunit [Mus musculus]</Hit_def>
  <Hit_accession>AAK21607</Hit_accession>
  <Hit_len>2365</Hit_len>
  <Hit_hsps>
    <Hsp>
      <Hsp_num>1</Hsp_num>
      <Hsp_bit-score>28.7817</Hsp_bit-score>
      <Hsp_score>83</Hsp_score>
      <Hsp_evalue>0.0608632</Hsp_evalue>
      <Hsp_query-from>7</Hsp_query-from>
      <Hsp_query-to>126</Hsp_query-to>
      <Hsp_hit-from>1632</Hsp_hit-from>
      <Hsp_hit-to>1749</Hsp_hit-to>
      <Hsp_query-frame>0</Hsp_query-frame>
      <Hsp_hit-frame>0</Hsp_hit-frame>
      <Hsp_identity>26</Hsp_identity>
      <Hsp_positive>62</Hsp_positive>
      <Hsp_gaps>2</Hsp_gaps>
      <Hsp_align-len>120</Hsp_align-len>
      <Hsp_qseq>VFGLVLIILDIIMVIVDLSLSEKSRDVGGAPETVSLVISFFFLIDVLLRVYVEGFKVYFSSKLNIVDACIVVITLVVTMIYAFSDFSGASLIPRVVTFLRSLRILILVRIFRLASQKREL</Hsp_qseq>
      <Hsp_hseq>LFITFIICLNVITMSMEHYNQPKSLDE--ALKYCNYVFTIVFVFEAALKLVAFGFRRFFKDRWNQLDLAIVLLSIMGIALEEIEMNAALPINPTIIRIMRVLRIARVLKLLKMATGMRAL</Hsp_hseq>
      <Hsp_midline>+F   +I L++I + ++     KS D   A +  + V +  F+ +  L++   GF+ +F  + N +D  IV+++++   +      +   + P ++  +R LRI  ++++ ++A+  R L</Hsp_midline>
    </Hsp>
    <Hsp>
      <Hsp_num>2</Hsp_num>
      <Hsp_bit-score>24.3223</Hsp_bit-score>
      <Hsp_score>71</Hsp_score>
      <Hsp_evalue>1.33898</Hsp_evalue>
      <Hsp_query-from>12</Hsp_query-from>
      <Hsp_query-to>135</Hsp_query-to>
      <Hsp_hit-from>1310</Hsp_hit-from>
      <Hsp_hit-to>1436</Hsp_hit-to>
      <Hsp_query-frame>0</Hsp_query-frame>
      <Hsp_hit-frame>0</Hsp_hit-frame>
      <Hsp_identity>30</Hsp_identity>
      <Hsp_positive>65</Hsp_positive>
      <Hsp_gaps>13</Hsp_gaps>
      <Hsp_align-len>132</Hsp_align-len>
      <Hsp_qseq>LIILDIIMVIVDLSLSEKSRDVGGAPETVSLVISFF----FLIDVLLRVYVEGF----KVYFSSKLNIVDACIVVITLVVTMIYAFSDFSGASLIPRVVTFLRSLRILILVRIFRLASQKRELEKVTRRMVS</Hsp_qseq>
      <Hsp_hseq>VVLVFIFLNCITIALERPDIDPGSTERAFLSVSNYIFTAIFVVEMMVKVVALGLLWGEHAYLQSSWNVLDGLLVLVSL-VDIIVAVASAGGA----KILGVLRVLRLLRTLRPLRVISRAPGLKLVVETLIS</Hsp_hseq>
      <Hsp_midline>++++ I +  + ++L     D G        V ++     F+++++++V   G       Y  S  N++D  +V+++L V +I A +   GA    +++  LR LR+L  +R  R+ S+   L+ V   ++S</Hsp_midline>
    </Hsp>
  </Hit_hsps>
</Hit>
<Hit>
  <Hit_num>175</Hit_num>
  <Hit_id>gi|28972636|dbj|BAC65734.1|</Hit_id>
  <Hit_def>mKIAA4255 protein [Mus musculus]</Hit_def>
  <Hit_accession>BAC65734</Hit_accession>
  <Hit_len>1460</Hit_len>
  <Hit_hsps>
    <Hsp>
      <Hsp_num>1</Hsp_num>
      <Hsp_bit-score>28.7817</Hsp_bit-score>
      <Hsp_score>83</Hsp_score>
      <Hsp_evalue>0.0608632</Hsp_evalue>
      <Hsp_query-from>7</Hsp_query-from>
      <Hsp_query-to>126</Hsp_query-to>
      <Hsp_hit-from>727</Hsp_hit-from>
      <Hsp_hit-to>844</Hsp_hit-to>
      <Hsp_query-frame>0</Hsp_query-frame>
      <Hsp_hit-frame>0</Hsp_hit-frame>
      <Hsp_identity>26</Hsp_identity>
      <Hsp_positive>62</Hsp_positive>
      <Hsp_gaps>2</Hsp_gaps>
      <Hsp_align-len>120</Hsp_align-len>
      <Hsp_qseq>VFGLVLIILDIIMVIVDLSLSEKSRDVGGAPETVSLVISFFFLIDVLLRVYVEGFKVYFSSKLNIVDACIVVITLVVTMIYAFSDFSGASLIPRVVTFLRSLRILILVRIFRLASQKREL</Hsp_qseq>
      <Hsp_hseq>LFITFIICLNVITMSMEHYNQPKSLDE--ALKYCNYVFTIVFVFEAALKLVAFGFRRFFKDRWNQLDLAIVLLSIMGIALEEIEMNAALPINPTIIRIMRVLRIARVLKLLKMATGMRAL</Hsp_hseq>
      <Hsp_midline>+F   +I L++I + ++     KS D   A +  + V +  F+ +  L++   GF+ +F  + N +D  IV+++++   +      +   + P ++  +R LRI  ++++ ++A+  R L</Hsp_midline>
    </Hsp>
    <Hsp>
      <Hsp_num>2</Hsp_num>
      <Hsp_bit-score>24.3223</Hsp_bit-score>
      <Hsp_score>71</Hsp_score>
      <Hsp_evalue>1.33898</Hsp_evalue>
      <Hsp_query-from>12</Hsp_query-from>
      <Hsp_query-to>135</Hsp_query-to>
      <Hsp_hit-from>411</Hsp_hit-from>
      <Hsp_hit-to>537</Hsp_hit-to>
      <Hsp_query-frame>0</Hsp_query-frame>
      <Hsp_hit-frame>0</Hsp_hit-frame>
      <Hsp_identity>30</Hsp_identity>
      <Hsp_positive>65</Hsp_positive>
      <Hsp_gaps>13</Hsp_gaps>
      <Hsp_align-len>132</Hsp_align-len>
      <Hsp_qseq>LIILDIIMVIVDLSLSEKSRDVGGAPETVSLVISFF----FLIDVLLRVYVEGF----KVYFSSKLNIVDACIVVITLVVTMIYAFSDFSGASLIPRVVTFLRSLRILILVRIFRLASQKRELEKVTRRMVS</Hsp_qseq>
      <Hsp_hseq>VVLVFIFLNCITIALERPDIDPGSTERAFLSVSNYIFTAIFVVEMMVKVVALGLLWGEHAYLQSSWNVLDGLLVLVSL-VDIIVAVASAGGA----KILGVLRVLRLLRTLRPLRVISRAPGLKLVVETLIS</Hsp_hseq>
      <Hsp_midline>++++ I +  + ++L     D G        V ++     F+++++++V   G       Y  S  N++D  +V+++L V +I A +   GA    +++  LR LR+L  +R  R+ S+   L+ V   ++S</Hsp_midline>
    </Hsp>
  </Hit_hsps>
</Hit>
<Hit>
  <Hit_num>176</Hit_num>
  <Hit_id>gi|405961373|gb|EKC27184.1|</Hit_id>
  <Hit_def>Voltage-dependent L-type calcium channel subunit alpha-1C [Crassostrea gigas]</Hit_def>
  <Hit_accession>EKC27184</Hit_accession>
  <Hit_len>2210</Hit_len>
  <Hit_hsps>
    <Hsp>
      <Hsp_num>1</Hsp_num>
      <Hsp_bit-score>28.7817</Hsp_bit-score>
      <Hsp_score>83</Hsp_score>
      <Hsp_evalue>0.0608632</Hsp_evalue>
      <Hsp_query-from>48</Hsp_query-from>
      <Hsp_query-to>126</Hsp_query-to>
      <Hsp_hit-from>517</Hsp_hit-from>
      <Hsp_hit-to>590</Hsp_hit-to>
      <Hsp_query-frame>0</Hsp_query-frame>
      <Hsp_hit-frame>0</Hsp_hit-frame>
      <Hsp_identity>26</Hsp_identity>
      <Hsp_positive>48</Hsp_positive>
      <Hsp_gaps>5</Hsp_gaps>
      <Hsp_align-len>79</Hsp_align-len>
      <Hsp_qseq>FLIDVLLRVYVEGFKVYFSSKLNIVDACIVVITLVVTMIYAFSDFSGASLIPRVVTFLRSLRILILVRIFRLASQKREL</Hsp_qseq>
      <Hsp_hseq>FIFEMLIKMYGLGVRIYFQSSFNIFD-CGVIIVSIIEVIWSYYK-DGASF---GISTLRALRLLRVFKVTRYWSSLRNL</Hsp_hseq>
      <Hsp_midline>F+ ++L+++Y  G ++YF S  NI D C V+I  ++ +I+++    GAS     ++ LR+LR+L + ++ R  S  R L</Hsp_midline>
    </Hsp>
  </Hit_hsps>
</Hit>
<Hit>
  <Hit_num>177</Hit_num>
  <Hit_id>gi|403366136|gb|EJY82860.1|</Hit_id>
  <Hit_def>Cation channel family protein [Oxytricha trifallax]</Hit_def>
  <Hit_accession>EJY82860</Hit_accession>
  <Hit_len>3344</Hit_len>
  <Hit_hsps>
    <Hsp>
      <Hsp_num>1</Hsp_num>
      <Hsp_bit-score>28.7817</Hsp_bit-score>
      <Hsp_score>83</Hsp_score>
      <Hsp_evalue>0.0608632</Hsp_evalue>
      <Hsp_query-from>39</Hsp_query-from>
      <Hsp_query-to>135</Hsp_query-to>
      <Hsp_hit-from>2143</Hsp_hit-from>
      <Hsp_hit-to>2236</Hsp_hit-to>
      <Hsp_query-frame>0</Hsp_query-frame>
      <Hsp_hit-frame>0</Hsp_hit-frame>
      <Hsp_identity>24</Hsp_identity>
      <Hsp_positive>47</Hsp_positive>
      <Hsp_gaps>3</Hsp_gaps>
      <Hsp_align-len>97</Hsp_align-len>
      <Hsp_qseq>TVSLVISFFFLIDVLLRVYVEGFKVYFSSKLNIVDACIVVITLVVTMIYAFSDFSGASLIPRVVTFLRSLRILILVRIFRLASQKRELEKVTRRMVS</Hsp_qseq>
      <Hsp_hseq>TCNTLFTIMFAVEMFLKILAVGITKYLRDKLNYMDGTIVILSMVELV---FLSGKGALKALRSIRIIRAFRVLRVARLLRGLKSMMNIIAVIQRSIS</Hsp_hseq>
      <Hsp_midline>T + + +  F +++ L++   G   Y   KLN +D  IV++++V  +   F    GA    R +  +R+ R+L + R+ R       +  V +R +S</Hsp_midline>
    </Hsp>
  </Hit_hsps>
</Hit>
<Hit>
  <Hit_num>178</Hit_num>
  <Hit_id>gi|403359206|gb|EJY79258.1|</Hit_id>
  <Hit_def>Cation channel family protein [Oxytricha trifallax]</Hit_def>
  <Hit_accession>EJY79258</Hit_accession>
  <Hit_len>3076</Hit_len>
  <Hit_hsps>
    <Hsp>
      <Hsp_num>1</Hsp_num>
      <Hsp_bit-score>28.7817</Hsp_bit-score>
      <Hsp_score>83</Hsp_score>
      <Hsp_evalue>0.0608632</Hsp_evalue>
      <Hsp_query-from>5</Hsp_query-from>
      <Hsp_query-to>129</Hsp_query-to>
      <Hsp_hit-from>1662</Hsp_hit-from>
      <Hsp_hit-to>1786</Hsp_hit-to>
      <Hsp_query-frame>0</Hsp_query-frame>
      <Hsp_hit-frame>0</Hsp_hit-frame>
      <Hsp_identity>28</Hsp_identity>
      <Hsp_positive>64</Hsp_positive>
      <Hsp_gaps>4</Hsp_gaps>
      <Hsp_align-len>127</Hsp_align-len>
      <Hsp_qseq>FRVFGLVLIILDIIMVIVDLSLSEKSRDVGGAPETVSLVISFFFLIDVLLRVYVEGFKVYFSSKLNIVDACIVVITLVVTMIYAF--SDFSGASLIPRVVTFLRSLRILILVRIFRLASQKRELEKV</Hsp_qseq>
      <Hsp_hseq>FENFMTICVLINTIILSMDRHNIDPYTDF--VCTLFNLVFTYIFCMELLLKLAGLGIKKYFKDLMNYLDTAVVILSLIEIVVNSAQQEQNGGKSISKGSLSAFRAVRIFRTFRVLRVARLLRQLRSM</Hsp_hseq>
      <Hsp_midline>F  F  + ++++ I++ +D    +   D        +LV ++ F +++LL++   G K YF   +N +D  +V+++L+  ++ +       G S+    ++  R++RI    R+ R+A   R+L  +</Hsp_midline>
    </Hsp>
  </Hit_hsps>
</Hit>
<Hit>
  <Hit_num>179</Hit_num>
  <Hit_id>gi|344248296|gb|EGW04400.1|</Hit_id>
  <Hit_def>Voltage-dependent T-type calcium channel subunit alpha-1H [Cricetulus griseus]</Hit_def>
  <Hit_accession>EGW04400</Hit_accession>
  <Hit_len>2745</Hit_len>
  <Hit_hsps>
    <Hsp>
      <Hsp_num>1</Hsp_num>
      <Hsp_bit-score>28.7817</Hsp_bit-score>
      <Hsp_score>83</Hsp_score>
      <Hsp_evalue>0.0608632</Hsp_evalue>
      <Hsp_query-from>7</Hsp_query-from>
      <Hsp_query-to>126</Hsp_query-to>
      <Hsp_hit-from>2005</Hsp_hit-from>
      <Hsp_hit-to>2122</Hsp_hit-to>
      <Hsp_query-frame>0</Hsp_query-frame>
      <Hsp_hit-frame>0</Hsp_hit-frame>
      <Hsp_identity>26</Hsp_identity>
      <Hsp_positive>62</Hsp_positive>
      <Hsp_gaps>2</Hsp_gaps>
      <Hsp_align-len>120</Hsp_align-len>
      <Hsp_qseq>VFGLVLIILDIIMVIVDLSLSEKSRDVGGAPETVSLVISFFFLIDVLLRVYVEGFKVYFSSKLNIVDACIVVITLVVTMIYAFSDFSGASLIPRVVTFLRSLRILILVRIFRLASQKREL</Hsp_qseq>
      <Hsp_hseq>LFITFIICLNVITMSMEHYNQPKSLDE--ALKYCNYVFTIVFVFEAALKLVAFGFRRFFKDRWNQLDLAIVLLSIMGIALEEIEMNAALPINPTIIRIMRVLRIARVLKLLKMATGMRAL</Hsp_hseq>
      <Hsp_midline>+F   +I L++I + ++     KS D   A +  + V +  F+ +  L++   GF+ +F  + N +D  IV+++++   +      +   + P ++  +R LRI  ++++ ++A+  R L</Hsp_midline>
    </Hsp>
    <Hsp>
      <Hsp_num>2</Hsp_num>
      <Hsp_bit-score>24.6927</Hsp_bit-score>
      <Hsp_score>72</Hsp_score>
      <Hsp_evalue>1.03583</Hsp_evalue>
      <Hsp_query-from>12</Hsp_query-from>
      <Hsp_query-to>135</Hsp_query-to>
      <Hsp_hit-from>1689</Hsp_hit-from>
      <Hsp_hit-to>1815</Hsp_hit-to>
      <Hsp_query-frame>0</Hsp_query-frame>
      <Hsp_hit-frame>0</Hsp_hit-frame>
      <Hsp_identity>30</Hsp_identity>
      <Hsp_positive>65</Hsp_positive>
      <Hsp_gaps>13</Hsp_gaps>
      <Hsp_align-len>132</Hsp_align-len>
      <Hsp_qseq>LIILDIIMVIVDLSLSEKSRDVGGAPETVSLVISFF----FLIDVLLRVYVEGF----KVYFSSKLNIVDACIVVITLVVTMIYAFSDFSGASLIPRVVTFLRSLRILILVRIFRLASQKRELEKVTRRMVS</Hsp_qseq>
      <Hsp_hseq>VVLVFIFLNCITIALERPDIDPGSTERAFLSVSNYIFTAIFVVEMMVKVVALGLLWGEHAYLQSSWNVLDGLLVLVSL-VDIIVAMASAGGA----KILGVLRVLRLLRTLRPLRVISRAPGLKLVVETLIS</Hsp_hseq>
      <Hsp_midline>++++ I +  + ++L     D G        V ++     F+++++++V   G       Y  S  N++D  +V+++L V +I A +   GA    +++  LR LR+L  +R  R+ S+   L+ V   ++S</Hsp_midline>
    </Hsp>
  </Hit_hsps>
</Hit>
<Hit>
  <Hit_num>180</Hit_num>
  <Hit_id>gi|341940564|sp|O88427.3|CAC1H_MOUSE</Hit_id>
  <Hit_def>RecName: Full=Voltage-dependent T-type calcium channel subunit alpha-1H; AltName: Full=Voltage-gated calcium channel subunit alpha Cav3.2</Hit_def>
  <Hit_accession>O88427</Hit_accession>
  <Hit_len>2365</Hit_len>
  <Hit_hsps>
    <Hsp>
      <Hsp_num>1</Hsp_num>
      <Hsp_bit-score>28.7817</Hsp_bit-score>
      <Hsp_score>83</Hsp_score>
      <Hsp_evalue>0.0608632</Hsp_evalue>
      <Hsp_query-from>7</Hsp_query-from>
      <Hsp_query-to>126</Hsp_query-to>
      <Hsp_hit-from>1632</Hsp_hit-from>
      <Hsp_hit-to>1749</Hsp_hit-to>
      <Hsp_query-frame>0</Hsp_query-frame>
      <Hsp_hit-frame>0</Hsp_hit-frame>
      <Hsp_identity>26</Hsp_identity>
      <Hsp_positive>62</Hsp_positive>
      <Hsp_gaps>2</Hsp_gaps>
      <Hsp_align-len>120</Hsp_align-len>
      <Hsp_qseq>VFGLVLIILDIIMVIVDLSLSEKSRDVGGAPETVSLVISFFFLIDVLLRVYVEGFKVYFSSKLNIVDACIVVITLVVTMIYAFSDFSGASLIPRVVTFLRSLRILILVRIFRLASQKREL</Hsp_qseq>
      <Hsp_hseq>LFITFIICLNVITMSMEHYNQPKSLDE--ALKYCNYVFTIVFVFEAALKLVAFGFRRFFKDRWNQLDLAIVLLSIMGIALEEIEMNAALPINPTIIRIMRVLRIARVLKLLKMATGMRAL</Hsp_hseq>
      <Hsp_midline>+F   +I L++I + ++     KS D   A +  + V +  F+ +  L++   GF+ +F  + N +D  IV+++++   +      +   + P ++  +R LRI  ++++ ++A+  R L</Hsp_midline>
    </Hsp>
    <Hsp>
      <Hsp_num>2</Hsp_num>
      <Hsp_bit-score>24.3223</Hsp_bit-score>
      <Hsp_score>71</Hsp_score>
      <Hsp_evalue>1.33898</Hsp_evalue>
      <Hsp_query-from>12</Hsp_query-from>
      <Hsp_query-to>135</Hsp_query-to>
      <Hsp_hit-from>1310</Hsp_hit-from>
      <Hsp_hit-to>1436</Hsp_hit-to>
      <Hsp_query-frame>0</Hsp_query-frame>
      <Hsp_hit-frame>0</Hsp_hit-frame>
      <Hsp_identity>30</Hsp_identity>
      <Hsp_positive>65</Hsp_positive>
      <Hsp_gaps>13</Hsp_gaps>
      <Hsp_align-len>132</Hsp_align-len>
      <Hsp_qseq>LIILDIIMVIVDLSLSEKSRDVGGAPETVSLVISFF----FLIDVLLRVYVEGF----KVYFSSKLNIVDACIVVITLVVTMIYAFSDFSGASLIPRVVTFLRSLRILILVRIFRLASQKRELEKVTRRMVS</Hsp_qseq>
      <Hsp_hseq>VVLVFIFLNCITIALERPDIDPGSTERAFLSVSNYIFTAIFVVEMMVKVVALGLLWGEHAYLQSSWNVLDGLLVLVSL-VDIIVAVASAGGA----KILGVLRVLRLLRTLRPLRVISRAPGLKLVVETLIS</Hsp_hseq>
      <Hsp_midline>++++ I +  + ++L     D G        V ++     F+++++++V   G       Y  S  N++D  +V+++L V +I A +   GA    +++  LR LR+L  +R  R+ S+   L+ V   ++S</Hsp_midline>
    </Hsp>
  </Hit_hsps>
</Hit>
<Hit>
  <Hit_num>181</Hit_num>
  <Hit_id>gi|471232119|ref|XP_004037181.1|</Hit_id>
  <Hit_def>hypothetical protein IMG5_206855 [Ichthyophthirius multifiliis] &gt;gi|340507187|gb|EGR33195.1| hypothetical protein IMG5_206855 [Ichthyophthirius multifiliis]</Hit_def>
  <Hit_accession>EGR33195</Hit_accession>
  <Hit_len>2069</Hit_len>
  <Hit_hsps>
    <Hsp>
      <Hsp_num>1</Hsp_num>
      <Hsp_bit-score>28.7817</Hsp_bit-score>
      <Hsp_score>83</Hsp_score>
      <Hsp_evalue>0.0608632</Hsp_evalue>
      <Hsp_query-from>5</Hsp_query-from>
      <Hsp_query-to>137</Hsp_query-to>
      <Hsp_hit-from>1050</Hsp_hit-from>
      <Hsp_hit-to>1177</Hsp_hit-to>
      <Hsp_query-frame>0</Hsp_query-frame>
      <Hsp_hit-frame>0</Hsp_hit-frame>
      <Hsp_identity>33</Hsp_identity>
      <Hsp_positive>67</Hsp_positive>
      <Hsp_gaps>9</Hsp_gaps>
      <Hsp_align-len>135</Hsp_align-len>
      <Hsp_qseq>FRVFGLVLIILDIIMVIVDLSLSEKSRDVGGAPETVSLVISFFFLIDVLLRVYVEGFKVYFSSKLNIVDACIVVITLVVTMIYAFSDFSGASLIPRVVTFLRSLRILILVRIFRLASQKRELE--KVTRRMVSEN</Hsp_qseq>
      <Hsp_hseq>FDNFIMLCVVMNTVVLALDGVMSDQGEYI---LNQFNFSFTIIFTIDMGLKLFGMGVIEYIADKMNIFDSIIVSLSLVELLILN----DGTSSNTSKFSAFRSIRILRVFRVLRVTRLIRSLQFMKIMMEAISSN</Hsp_hseq>
      <Hsp_midline>F  F ++ ++++ +++ +D  +S++   +       +   +  F ID+ L+++  G   Y + K+NI D+ IV ++LV  +I       G S      +  RS+RIL + R+ R+    R L+  K+    +S N</Hsp_midline>
    </Hsp>
  </Hit_hsps>
</Hit>
<Hit>
  <Hit_num>182</Hit_num>
  <Hit_id>gi|471227671|ref|XP_004034743.1|</Hit_id>
  <Hit_def>hypothetical protein IMG5_114650 [Ichthyophthirius multifiliis] &gt;gi|340504850|gb|EGR31257.1| hypothetical protein IMG5_114650 [Ichthyophthirius multifiliis]</Hit_def>
  <Hit_accession>EGR31257</Hit_accession>
  <Hit_len>962</Hit_len>
  <Hit_hsps>
    <Hsp>
      <Hsp_num>1</Hsp_num>
      <Hsp_bit-score>28.7817</Hsp_bit-score>
      <Hsp_score>83</Hsp_score>
      <Hsp_evalue>0.0608632</Hsp_evalue>
      <Hsp_query-from>5</Hsp_query-from>
      <Hsp_query-to>126</Hsp_query-to>
      <Hsp_hit-from>504</Hsp_hit-from>
      <Hsp_hit-to>616</Hsp_hit-to>
      <Hsp_query-frame>0</Hsp_query-frame>
      <Hsp_hit-frame>0</Hsp_hit-frame>
      <Hsp_identity>29</Hsp_identity>
      <Hsp_positive>60</Hsp_positive>
      <Hsp_gaps>9</Hsp_gaps>
      <Hsp_align-len>122</Hsp_align-len>
      <Hsp_qseq>FRVFGLVLIILDIIMVIVDLSLSEKSRDVGGAPETVSLVISFFFLIDVLLRVYVEGFKVYFSSKLNIVDACIVVITLVVTMIYAFSDFSGASLIPRVVTFLRSLRILILVRIFRLASQKREL</Hsp_qseq>
      <Hsp_hseq>FLIFTTLVIIANTIVLSLDKYPIDNAYE--NRLELFNIIFTYIFAYEMCIKIIAFGLKGYFKDSFNIFD-CILVFLSVIEII-----FQQSGLFVTIAGF-RSLRLFRIIKLIKRLENLRFL</Hsp_hseq>
      <Hsp_midline>F +F  ++II + I++ +D    + + +     E  +++ ++ F  ++ +++   G K YF    NI D CI+V   V+ +I     F  + L   +  F RSLR+  ++++ +     R L</Hsp_midline>
    </Hsp>
  </Hit_hsps>
</Hit>
<Hit>
  <Hit_num>183</Hit_num>
  <Hit_id>gi|514693717|ref|XP_004994430.1|</Hit_id>
  <Hit_def>hypothetical protein PTSG_04342 [Salpingoeca rosetta] &gt;gi|326427037|gb|EGD72607.1| hypothetical protein PTSG_04342 [Salpingoeca rosetta]</Hit_def>
  <Hit_accession>EGD72607</Hit_accession>
  <Hit_len>565</Hit_len>
  <Hit_hsps>
    <Hsp>
      <Hsp_num>1</Hsp_num>
      <Hsp_bit-score>28.7817</Hsp_bit-score>
      <Hsp_score>83</Hsp_score>
      <Hsp_evalue>0.0608632</Hsp_evalue>
      <Hsp_query-from>12</Hsp_query-from>
      <Hsp_query-to>129</Hsp_query-to>
      <Hsp_hit-from>218</Hsp_hit-from>
      <Hsp_hit-to>326</Hsp_hit-to>
      <Hsp_query-frame>0</Hsp_query-frame>
      <Hsp_hit-frame>0</Hsp_hit-frame>
      <Hsp_identity>34</Hsp_identity>
      <Hsp_positive>62</Hsp_positive>
      <Hsp_gaps>17</Hsp_gaps>
      <Hsp_align-len>122</Hsp_align-len>
      <Hsp_qseq>LIILDIIMVIVDLSLSEKSRDVGGAPET----VSLVISFFFLIDVLLRVYVEGFKVYFSSKLNIVDACIVVITLVVTMIYAFSDFSGASLIPRVVTFLRSLRILILVRIFRLASQKRELEKV</Hsp_qseq>
      <Hsp_hseq>VILANLIYVVVEAALHS-------GPETPVSKYQLLFSFFFLFEVIIKLIGFGSKAYFQDGWNMFDFVIVTVSVSLAVIELAANQSDIGI---YITIARAFR---LARIFRTHKTFKQIVEV</Hsp_hseq>
      <Hsp_midline>+I+ ++I V+V+ +L          PET      L+ SFFFL +V++++   G K YF    N+ D  IV +++ + +I   ++ S   +    +T  R+ R   L RIFR     +++ +V</Hsp_midline>
    </Hsp>
  </Hit_hsps>
</Hit>
<Hit>
  <Hit_num>184</Hit_num>
  <Hit_id>gi|315423548|gb|ADU17253.1|</Hit_id>
  <Hit_def>skeletal muscle dihydropyridine receptor alpha 1S subunit [Acipenser ruthenus]</Hit_def>
  <Hit_accession>ADU17253</Hit_accession>
  <Hit_len>1870</Hit_len>
  <Hit_hsps>
    <Hsp>
      <Hsp_num>1</Hsp_num>
      <Hsp_bit-score>28.7817</Hsp_bit-score>
      <Hsp_score>83</Hsp_score>
      <Hsp_evalue>0.0608632</Hsp_evalue>
      <Hsp_query-from>8</Hsp_query-from>
      <Hsp_query-to>135</Hsp_query-to>
      <Hsp_hit-from>443</Hsp_hit-from>
      <Hsp_hit-to>562</Hsp_hit-to>
      <Hsp_query-frame>0</Hsp_query-frame>
      <Hsp_hit-frame>0</Hsp_hit-frame>
      <Hsp_identity>30</Hsp_identity>
      <Hsp_positive>63</Hsp_positive>
      <Hsp_gaps>8</Hsp_gaps>
      <Hsp_align-len>128</Hsp_align-len>
      <Hsp_qseq>FGLVLIILDIIMVIVDLSLSEKSRDVGGAPETVSLVISFFFLIDVLLRVYVEGFKVYFSSKLNIVDACIVVITLVVTMIYAFSDFSGASLIPRVVTFLRSLRILILVRIFRLASQKRELEKVTRRMVS</Hsp_qseq>
      <Hsp_hseq>YWLVILVVFLNTMAIATEHHNQSDGLTNVQDTANKVLLSLFTAEMLLKMYALGFQSYFISLFNRFD-CFVVCTGIIELILVEINI----MAPLGISVLRCIRLL---RIFKITKYWTSLSNLVASLLN</Hsp_hseq>
      <Hsp_midline>+ LV++++ +  + +      +S  +    +T + V+   F  ++LL++Y  GF+ YF S  N  D C VV T ++ +I    +     + P  ++ LR +R+L   RIF++      L  +   +++</Hsp_midline>
    </Hsp>
  </Hit_hsps>
</Hit>
<Hit>
  <Hit_num>185</Hit_num>
  <Hit_id>gi|254826788|ref|NP_001157163.1|</Hit_id>
  <Hit_def>voltage-dependent T-type calcium channel subunit alpha-1H isoform 2 [Mus musculus]</Hit_def>
  <Hit_accession>NP_001157163</Hit_accession>
  <Hit_len>2007</Hit_len>
  <Hit_hsps>
    <Hsp>
      <Hsp_num>1</Hsp_num>
      <Hsp_bit-score>28.7817</Hsp_bit-score>
      <Hsp_score>83</Hsp_score>
      <Hsp_evalue>0.0608632</Hsp_evalue>
      <Hsp_query-from>7</Hsp_query-from>
      <Hsp_query-to>126</Hsp_query-to>
      <Hsp_hit-from>1626</Hsp_hit-from>
      <Hsp_hit-to>1743</Hsp_hit-to>
      <Hsp_query-frame>0</Hsp_query-frame>
      <Hsp_hit-frame>0</Hsp_hit-frame>
      <Hsp_identity>26</Hsp_identity>
      <Hsp_positive>62</Hsp_positive>
      <Hsp_gaps>2</Hsp_gaps>
      <Hsp_align-len>120</Hsp_align-len>
      <Hsp_qseq>VFGLVLIILDIIMVIVDLSLSEKSRDVGGAPETVSLVISFFFLIDVLLRVYVEGFKVYFSSKLNIVDACIVVITLVVTMIYAFSDFSGASLIPRVVTFLRSLRILILVRIFRLASQKREL</Hsp_qseq>
      <Hsp_hseq>LFITFIICLNVITMSMEHYNQPKSLDE--ALKYCNYVFTIVFVFEAALKLVAFGFRRFFKDRWNQLDLAIVLLSIMGIALEEIEMNAALPINPTIIRIMRVLRIARVLKLLKMATGMRAL</Hsp_hseq>
      <Hsp_midline>+F   +I L++I + ++     KS D   A +  + V +  F+ +  L++   GF+ +F  + N +D  IV+++++   +      +   + P ++  +R LRI  ++++ ++A+  R L</Hsp_midline>
    </Hsp>
    <Hsp>
      <Hsp_num>2</Hsp_num>
      <Hsp_bit-score>24.3223</Hsp_bit-score>
      <Hsp_score>71</Hsp_score>
      <Hsp_evalue>1.33898</Hsp_evalue>
      <Hsp_query-from>12</Hsp_query-from>
      <Hsp_query-to>135</Hsp_query-to>
      <Hsp_hit-from>1310</Hsp_hit-from>
      <Hsp_hit-to>1436</Hsp_hit-to>
      <Hsp_query-frame>0</Hsp_query-frame>
      <Hsp_hit-frame>0</Hsp_hit-frame>
      <Hsp_identity>30</Hsp_identity>
      <Hsp_positive>65</Hsp_positive>
      <Hsp_gaps>13</Hsp_gaps>
      <Hsp_align-len>132</Hsp_align-len>
      <Hsp_qseq>LIILDIIMVIVDLSLSEKSRDVGGAPETVSLVISFF----FLIDVLLRVYVEGF----KVYFSSKLNIVDACIVVITLVVTMIYAFSDFSGASLIPRVVTFLRSLRILILVRIFRLASQKRELEKVTRRMVS</Hsp_qseq>
      <Hsp_hseq>VVLVFIFLNCITIALERPDIDPGSTERAFLSVSNYIFTAIFVVEMMVKVVALGLLWGEHAYLQSSWNVLDGLLVLVSL-VDIIVAVASAGGA----KILGVLRVLRLLRTLRPLRVISRAPGLKLVVETLIS</Hsp_hseq>
      <Hsp_midline>++++ I +  + ++L     D G        V ++     F+++++++V   G       Y  S  N++D  +V+++L V +I A +   GA    +++  LR LR+L  +R  R+ S+   L+ V   ++S</Hsp_midline>
    </Hsp>
  </Hit_hsps>
</Hit>
<Hit>
  <Hit_num>186</Hit_num>
  <Hit_id>gi|254826786|ref|NP_067390.4|</Hit_id>
  <Hit_def>voltage-dependent T-type calcium channel subunit alpha-1H isoform 1 [Mus musculus]</Hit_def>
  <Hit_accession>NP_067390</Hit_accession>
  <Hit_len>2359</Hit_len>
  <Hit_hsps>
    <Hsp>
      <Hsp_num>1</Hsp_num>
      <Hsp_bit-score>28.7817</Hsp_bit-score>
      <Hsp_score>83</Hsp_score>
      <Hsp_evalue>0.0608632</Hsp_evalue>
      <Hsp_query-from>7</Hsp_query-from>
      <Hsp_query-to>126</Hsp_query-to>
      <Hsp_hit-from>1626</Hsp_hit-from>
      <Hsp_hit-to>1743</Hsp_hit-to>
      <Hsp_query-frame>0</Hsp_query-frame>
      <Hsp_hit-frame>0</Hsp_hit-frame>
      <Hsp_identity>26</Hsp_identity>
      <Hsp_positive>62</Hsp_positive>
      <Hsp_gaps>2</Hsp_gaps>
      <Hsp_align-len>120</Hsp_align-len>
      <Hsp_qseq>VFGLVLIILDIIMVIVDLSLSEKSRDVGGAPETVSLVISFFFLIDVLLRVYVEGFKVYFSSKLNIVDACIVVITLVVTMIYAFSDFSGASLIPRVVTFLRSLRILILVRIFRLASQKREL</Hsp_qseq>
      <Hsp_hseq>LFITFIICLNVITMSMEHYNQPKSLDE--ALKYCNYVFTIVFVFEAALKLVAFGFRRFFKDRWNQLDLAIVLLSIMGIALEEIEMNAALPINPTIIRIMRVLRIARVLKLLKMATGMRAL</Hsp_hseq>
      <Hsp_midline>+F   +I L++I + ++     KS D   A +  + V +  F+ +  L++   GF+ +F  + N +D  IV+++++   +      +   + P ++  +R LRI  ++++ ++A+  R L</Hsp_midline>
    </Hsp>
    <Hsp>
      <Hsp_num>2</Hsp_num>
      <Hsp_bit-score>24.3223</Hsp_bit-score>
      <Hsp_score>71</Hsp_score>
      <Hsp_evalue>1.33898</Hsp_evalue>
      <Hsp_query-from>12</Hsp_query-from>
      <Hsp_query-to>135</Hsp_query-to>
      <Hsp_hit-from>1310</Hsp_hit-from>
      <Hsp_hit-to>1436</Hsp_hit-to>
      <Hsp_query-frame>0</Hsp_query-frame>
      <Hsp_hit-frame>0</Hsp_hit-frame>
      <Hsp_identity>30</Hsp_identity>
      <Hsp_positive>65</Hsp_positive>
      <Hsp_gaps>13</Hsp_gaps>
      <Hsp_align-len>132</Hsp_align-len>
      <Hsp_qseq>LIILDIIMVIVDLSLSEKSRDVGGAPETVSLVISFF----FLIDVLLRVYVEGF----KVYFSSKLNIVDACIVVITLVVTMIYAFSDFSGASLIPRVVTFLRSLRILILVRIFRLASQKRELEKVTRRMVS</Hsp_qseq>
      <Hsp_hseq>VVLVFIFLNCITIALERPDIDPGSTERAFLSVSNYIFTAIFVVEMMVKVVALGLLWGEHAYLQSSWNVLDGLLVLVSL-VDIIVAVASAGGA----KILGVLRVLRLLRTLRPLRVISRAPGLKLVVETLIS</Hsp_hseq>
      <Hsp_midline>++++ I +  + ++L     D G        V ++     F+++++++V   G       Y  S  N++D  +V+++L V +I A +   GA    +++  LR LR+L  +R  R+ S+   L+ V   ++S</Hsp_midline>
    </Hsp>
  </Hit_hsps>
</Hit>
<Hit>
  <Hit_num>187</Hit_num>
  <Hit_id>gi|303285552|ref|XP_003062066.1|</Hit_id>
  <Hit_def>voltage-gated ion channel superfamily, partial [Micromonas pusilla CCMP1545] &gt;gi|226456477|gb|EEH53778.1| voltage-gated ion channel superfamily, partial [Micromonas pusilla CCMP1545]</Hit_def>
  <Hit_accession>EEH53778</Hit_accession>
  <Hit_len>677</Hit_len>
  <Hit_hsps>
    <Hsp>
      <Hsp_num>1</Hsp_num>
      <Hsp_bit-score>28.7817</Hsp_bit-score>
      <Hsp_score>83</Hsp_score>
      <Hsp_evalue>0.0608632</Hsp_evalue>
      <Hsp_query-from>9</Hsp_query-from>
      <Hsp_query-to>134</Hsp_query-to>
      <Hsp_hit-from>376</Hsp_hit-from>
      <Hsp_hit-to>489</Hsp_hit-to>
      <Hsp_query-frame>0</Hsp_query-frame>
      <Hsp_hit-frame>0</Hsp_hit-frame>
      <Hsp_identity>30</Hsp_identity>
      <Hsp_positive>61</Hsp_positive>
      <Hsp_gaps>12</Hsp_gaps>
      <Hsp_align-len>126</Hsp_align-len>
      <Hsp_qseq>GLVLIILDIIMVIVDLSLSEKSRDVGGAPETVSLVISFFFLIDVLLRVYVEGFKVYFSSKLNIVDACIVVITLVVTMIYAFSDFSGASLIPRVVTFLRSLRILILVRIFRLASQKRELEKVTRRMV</Hsp_qseq>
      <Hsp_hseq>GIMVAIIGSVLVMAT-SRHDESAEETEAKENVNVAFTAVFIAECGLKIAAMGFREYWSSNWNKFDFFIVCSSIVDLCVGFLS-----------TSFARLIRLFRLSRMFRLIKSLKGLKSLFETLI</Hsp_hseq>
      <Hsp_midline>G+++ I+  ++V+   S  ++S +   A E V++  +  F+ +  L++   GF+ Y+SS  N  D  IV  ++V   +   S            +F R +R+  L R+FRL    + L+ +   ++</Hsp_midline>
    </Hsp>
    <Hsp>
      <Hsp_num>2</Hsp_num>
      <Hsp_bit-score>23.9522</Hsp_bit-score>
      <Hsp_score>70</Hsp_score>
      <Hsp_evalue>1.73053</Hsp_evalue>
      <Hsp_query-from>5</Hsp_query-from>
      <Hsp_query-to>131</Hsp_query-to>
      <Hsp_hit-from>52</Hsp_hit-from>
      <Hsp_hit-to>172</Hsp_hit-to>
      <Hsp_query-frame>0</Hsp_query-frame>
      <Hsp_hit-frame>0</Hsp_hit-frame>
      <Hsp_identity>30</Hsp_identity>
      <Hsp_positive>62</Hsp_positive>
      <Hsp_gaps>16</Hsp_gaps>
      <Hsp_align-len>132</Hsp_align-len>
      <Hsp_qseq>FRVFGLVLIILDIIMVIVDLSLSEKSRDVGGAPETVSLVISFFFLIDVLLR-----VYVEGFKVYFSSKLNIVDACIVVITLVVTMIYAFSDFSGASLIPRVVTFLRSLRILILVRIFRLASQKRELEKVTR</Hsp_qseq>
      <Hsp_hseq>FNNFFLALIYVNTVLMAIEHHGMDEDLERGLA--ITNFVFTFFFTLEVTIKMIGLGIFAFGFPKYIRERTNQLDFFIVATTLLEIALTSVASHIG---------WVRSLRVLRAIRPLRALTKSSGMRLVLK</Hsp_hseq>
      <Hsp_midline>F  F L LI ++ +++ ++    ++  + G A    + V +FFF ++V ++     ++  GF  Y   + N +D  IV  TL+   + + +   G         ++RSLR+L  +R  R  ++   +  V +</Hsp_midline>
    </Hsp>
  </Hit_hsps>
</Hit>
<Hit>
  <Hit_num>188</Hit_num>
  <Hit_id>gi|187952781|gb|AAI38027.1|</Hit_id>
  <Hit_def>Calcium channel, voltage-dependent, T type, alpha 1H subunit [Mus musculus]</Hit_def>
  <Hit_accession>AAI38027</Hit_accession>
  <Hit_len>2359</Hit_len>
  <Hit_hsps>
    <Hsp>
      <Hsp_num>1</Hsp_num>
      <Hsp_bit-score>28.7817</Hsp_bit-score>
      <Hsp_score>83</Hsp_score>
      <Hsp_evalue>0.0608632</Hsp_evalue>
      <Hsp_query-from>7</Hsp_query-from>
      <Hsp_query-to>126</Hsp_query-to>
      <Hsp_hit-from>1626</Hsp_hit-from>
      <Hsp_hit-to>1743</Hsp_hit-to>
      <Hsp_query-frame>0</Hsp_query-frame>
      <Hsp_hit-frame>0</Hsp_hit-frame>
      <Hsp_identity>26</Hsp_identity>
      <Hsp_positive>62</Hsp_positive>
      <Hsp_gaps>2</Hsp_gaps>
      <Hsp_align-len>120</Hsp_align-len>
      <Hsp_qseq>VFGLVLIILDIIMVIVDLSLSEKSRDVGGAPETVSLVISFFFLIDVLLRVYVEGFKVYFSSKLNIVDACIVVITLVVTMIYAFSDFSGASLIPRVVTFLRSLRILILVRIFRLASQKREL</Hsp_qseq>
      <Hsp_hseq>LFITFIICLNVITMSMEHYNQPKSLDE--ALKYCNYVFTIVFVFEAALKLVAFGFRRFFKDRWNQLDLAIVLLSIMGIALEEIEMNAALPINPTIIRIMRVLRIARVLKLLKMATGMRAL</Hsp_hseq>
      <Hsp_midline>+F   +I L++I + ++     KS D   A +  + V +  F+ +  L++   GF+ +F  + N +D  IV+++++   +      +   + P ++  +R LRI  ++++ ++A+  R L</Hsp_midline>
    </Hsp>
    <Hsp>
      <Hsp_num>2</Hsp_num>
      <Hsp_bit-score>24.3223</Hsp_bit-score>
      <Hsp_score>71</Hsp_score>
      <Hsp_evalue>1.33898</Hsp_evalue>
      <Hsp_query-from>12</Hsp_query-from>
      <Hsp_query-to>135</Hsp_query-to>
      <Hsp_hit-from>1310</Hsp_hit-from>
      <Hsp_hit-to>1436</Hsp_hit-to>
      <Hsp_query-frame>0</Hsp_query-frame>
      <Hsp_hit-frame>0</Hsp_hit-frame>
      <Hsp_identity>30</Hsp_identity>
      <Hsp_positive>65</Hsp_positive>
      <Hsp_gaps>13</Hsp_gaps>
      <Hsp_align-len>132</Hsp_align-len>
      <Hsp_qseq>LIILDIIMVIVDLSLSEKSRDVGGAPETVSLVISFF----FLIDVLLRVYVEGF----KVYFSSKLNIVDACIVVITLVVTMIYAFSDFSGASLIPRVVTFLRSLRILILVRIFRLASQKRELEKVTRRMVS</Hsp_qseq>
      <Hsp_hseq>VVLVFIFLNCITIALERPDIDPGSTERAFLSVSNYIFTAIFVVEMMVKVVALGLLWGEHAYLQSSWNVLDGLLVLVSL-VDIIVAVASAGGA----KILGVLRVLRLLRTLRPLRVISRAPGLKLVVETLIS</Hsp_hseq>
      <Hsp_midline>++++ I +  + ++L     D G        V ++     F+++++++V   G       Y  S  N++D  +V+++L V +I A +   GA    +++  LR LR+L  +R  R+ S+   L+ V   ++S</Hsp_midline>
    </Hsp>
  </Hit_hsps>
</Hit>
<Hit>
  <Hit_num>189</Hit_num>
  <Hit_id>gi|156368561|ref|XP_001627761.1|</Hit_id>
  <Hit_def>predicted protein [Nematostella vectensis] &gt;gi|156214681|gb|EDO35661.1| predicted protein, partial [Nematostella vectensis]</Hit_def>
  <Hit_accession>EDO35661</Hit_accession>
  <Hit_len>1534</Hit_len>
  <Hit_hsps>
    <Hsp>
      <Hsp_num>1</Hsp_num>
      <Hsp_bit-score>28.7817</Hsp_bit-score>
      <Hsp_score>83</Hsp_score>
      <Hsp_evalue>0.0608632</Hsp_evalue>
      <Hsp_query-from>9</Hsp_query-from>
      <Hsp_query-to>122</Hsp_query-to>
      <Hsp_hit-from>831</Hsp_hit-from>
      <Hsp_hit-to>938</Hsp_hit-to>
      <Hsp_query-frame>0</Hsp_query-frame>
      <Hsp_hit-frame>0</Hsp_hit-frame>
      <Hsp_identity>30</Hsp_identity>
      <Hsp_positive>61</Hsp_positive>
      <Hsp_gaps>12</Hsp_gaps>
      <Hsp_align-len>117</Hsp_align-len>
      <Hsp_qseq>GLVLIIL---DIIMVIVDLSLSEKSRDVGGAPETVSLVISFFFLIDVLLRVYVEGFKVYFSSKLNIVDACIVVITLVVTMIYAFSDFSGASLIPRVVTFLRSLRILILVRIFRLASQ</Hsp_qseq>
      <Hsp_hseq>GIILFLIAASSISLAFEDVYLDSKPT-LKQVLQILNILFAVIFTVEMLLKWIGLGFKTYFTNPWNILDFVIVIVSIMVSLATIFGNDQ--------IAFIRSLRTLRAFRPLRAISR</Hsp_hseq>
      <Hsp_midline>G++L ++    I +   D+ L  K   +    + ++++ +  F +++LL+    GFK YF++  NI+D  IV+++++V++   F +          + F+RSLR L   R  R  S+</Hsp_midline>
    </Hsp>
    <Hsp>
      <Hsp_num>2</Hsp_num>
      <Hsp_bit-score>23.9522</Hsp_bit-score>
      <Hsp_score>70</Hsp_score>
      <Hsp_evalue>1.73053</Hsp_evalue>
      <Hsp_query-from>43</Hsp_query-from>
      <Hsp_query-to>115</Hsp_query-to>
      <Hsp_hit-from>541</Hsp_hit-from>
      <Hsp_hit-to>612</Hsp_hit-to>
      <Hsp_query-frame>0</Hsp_query-frame>
      <Hsp_hit-frame>0</Hsp_hit-frame>
      <Hsp_identity>24</Hsp_identity>
      <Hsp_positive>42</Hsp_positive>
      <Hsp_gaps>1</Hsp_gaps>
      <Hsp_align-len>73</Hsp_align-len>
      <Hsp_qseq>VISFFFLIDVLLRVYVEGFKVYFSSKLNIVDACIVVITLVVTMIYAFSDFSGASLIPRVVTFLRSLRILILVR</Hsp_qseq>
      <Hsp_hseq>VFTFIFLLEMILKLIALGFLGYIRVAWNIFDGIVVIISIVDFIVNKFVPDAGGTGISVLRTF-RLLRVLKLAK</Hsp_hseq>
      <Hsp_midline>V +F FL++++L++   GF  Y     NI D  +V+I++V  ++  F   +G + I  + TF R LR+L L +</Hsp_midline>
    </Hsp>
  </Hit_hsps>
</Hit>
<Hit>
  <Hit_num>190</Hit_num>
  <Hit_id>gi|149052114|gb|EDM03931.1|</Hit_id>
  <Hit_def>calcium channel, voltage-dependent, T type, alpha 1H subunit [Rattus norvegicus]</Hit_def>
  <Hit_accession>EDM03931</Hit_accession>
  <Hit_len>2359</Hit_len>
  <Hit_hsps>
    <Hsp>
      <Hsp_num>1</Hsp_num>
      <Hsp_bit-score>28.7817</Hsp_bit-score>
      <Hsp_score>83</Hsp_score>
      <Hsp_evalue>0.0608632</Hsp_evalue>
      <Hsp_query-from>7</Hsp_query-from>
      <Hsp_query-to>126</Hsp_query-to>
      <Hsp_hit-from>1626</Hsp_hit-from>
      <Hsp_hit-to>1743</Hsp_hit-to>
      <Hsp_query-frame>0</Hsp_query-frame>
      <Hsp_hit-frame>0</Hsp_hit-frame>
      <Hsp_identity>26</Hsp_identity>
      <Hsp_positive>62</Hsp_positive>
      <Hsp_gaps>2</Hsp_gaps>
      <Hsp_align-len>120</Hsp_align-len>
      <Hsp_qseq>VFGLVLIILDIIMVIVDLSLSEKSRDVGGAPETVSLVISFFFLIDVLLRVYVEGFKVYFSSKLNIVDACIVVITLVVTMIYAFSDFSGASLIPRVVTFLRSLRILILVRIFRLASQKREL</Hsp_qseq>
      <Hsp_hseq>LFITFIICLNVITMSMEHYNQPKSLDE--ALKYCNYVFTIVFVFEAALKLVAFGFRRFFKDRWNQLDLAIVLLSIMGIALEEIEMNAALPINPTIIRIMRVLRIARVLKLLKMATGMRAL</Hsp_hseq>
      <Hsp_midline>+F   +I L++I + ++     KS D   A +  + V +  F+ +  L++   GF+ +F  + N +D  IV+++++   +      +   + P ++  +R LRI  ++++ ++A+  R L</Hsp_midline>
    </Hsp>
    <Hsp>
      <Hsp_num>2</Hsp_num>
      <Hsp_bit-score>24.6927</Hsp_bit-score>
      <Hsp_score>72</Hsp_score>
      <Hsp_evalue>1.03583</Hsp_evalue>
      <Hsp_query-from>12</Hsp_query-from>
      <Hsp_query-to>135</Hsp_query-to>
      <Hsp_hit-from>1310</Hsp_hit-from>
      <Hsp_hit-to>1436</Hsp_hit-to>
      <Hsp_query-frame>0</Hsp_query-frame>
      <Hsp_hit-frame>0</Hsp_hit-frame>
      <Hsp_identity>30</Hsp_identity>
      <Hsp_positive>65</Hsp_positive>
      <Hsp_gaps>13</Hsp_gaps>
      <Hsp_align-len>132</Hsp_align-len>
      <Hsp_qseq>LIILDIIMVIVDLSLSEKSRDVGGAPETVSLVISFF----FLIDVLLRVYVEGF----KVYFSSKLNIVDACIVVITLVVTMIYAFSDFSGASLIPRVVTFLRSLRILILVRIFRLASQKRELEKVTRRMVS</Hsp_qseq>
      <Hsp_hseq>VVLVFIFLNCITIALERPDIDPGSTERAFLSVSNYIFTAIFVVEMMVKVVALGLLWGEHAYLQSSWNVLDGLLVLVSL-VDIIVAMASAGGA----KILGVLRVLRLLRTLRPLRVISRAPGLKLVVETLIS</Hsp_hseq>
      <Hsp_midline>++++ I +  + ++L     D G        V ++     F+++++++V   G       Y  S  N++D  +V+++L V +I A +   GA    +++  LR LR+L  +R  R+ S+   L+ V   ++S</Hsp_midline>
    </Hsp>
  </Hit_hsps>
</Hit>
<Hit>
  <Hit_num>191</Hit_num>
  <Hit_id>gi|145538840|ref|XP_001455120.1|</Hit_id>
  <Hit_def>hypothetical protein [Paramecium tetraurelia strain d4-2] &gt;gi|124422908|emb|CAK87723.1| unnamed protein product [Paramecium tetraurelia]</Hit_def>
  <Hit_accession>CAK87723</Hit_accession>
  <Hit_len>609</Hit_len>
  <Hit_hsps>
    <Hsp>
      <Hsp_num>1</Hsp_num>
      <Hsp_bit-score>28.7817</Hsp_bit-score>
      <Hsp_score>83</Hsp_score>
      <Hsp_evalue>0.0608632</Hsp_evalue>
      <Hsp_query-from>10</Hsp_query-from>
      <Hsp_query-to>134</Hsp_query-to>
      <Hsp_hit-from>70</Hsp_hit-from>
      <Hsp_hit-to>199</Hsp_hit-to>
      <Hsp_query-frame>0</Hsp_query-frame>
      <Hsp_hit-frame>0</Hsp_hit-frame>
      <Hsp_identity>30</Hsp_identity>
      <Hsp_positive>66</Hsp_positive>
      <Hsp_gaps>9</Hsp_gaps>
      <Hsp_align-len>132</Hsp_align-len>
      <Hsp_qseq>LVLIILDIIMVIVDLSL-SEKSRDVGGAPET------VSLVISFFFLIDVLLRVYVEGFKVYFSSKLNIVDACIVVITLVVTMIYAFSDFSGASLIPRVVTFLRSLRILILVRIFRLASQKRELEKVTRRMV</Hsp_qseq>
      <Hsp_hseq>IVLVVFFTLLVFINFSFTSNDAKEDADIDKTLFITKIIELVILILFVLEISIRCITVGFITYFSDLWSVFDALIIIASIVLIILDLNLEGDAFTTISKVLRGI--FRFLRLFLVFRKFNQVKKINNAGARYV</Hsp_hseq>
      <Hsp_midline>+VL++   ++V ++ S  S  +++     +T      + LVI   F++++ +R    GF  YFS   ++ DA I++ ++V+ ++    +    + I +V+  +   R L L  +FR  +Q +++     R V</Hsp_midline>
    </Hsp>
  </Hit_hsps>
</Hit>
<Hit>
  <Hit_num>192</Hit_num>
  <Hit_id>gi|37606176|emb|CAE50430.1|</Hit_id>
  <Hit_def>novel protein similar to vertebrate voltage-dependent calcium channel P/Q type alpha 1 subunit (CACNA1) [Danio rerio]</Hit_def>
  <Hit_accession>CAE50430</Hit_accession>
  <Hit_len>1798</Hit_len>
  <Hit_hsps>
    <Hsp>
      <Hsp_num>1</Hsp_num>
      <Hsp_bit-score>28.7817</Hsp_bit-score>
      <Hsp_score>83</Hsp_score>
      <Hsp_evalue>0.0608632</Hsp_evalue>
      <Hsp_query-from>2</Hsp_query-from>
      <Hsp_query-to>116</Hsp_query-to>
      <Hsp_hit-from>1043</Hsp_hit-from>
      <Hsp_hit-to>1153</Hsp_hit-to>
      <Hsp_query-frame>0</Hsp_query-frame>
      <Hsp_hit-frame>0</Hsp_hit-frame>
      <Hsp_identity>29</Hsp_identity>
      <Hsp_positive>60</Hsp_positive>
      <Hsp_gaps>4</Hsp_gaps>
      <Hsp_align-len>115</Hsp_align-len>
      <Hsp_qseq>SFGFRVFGLVLIILDIIMVIVDLSLSEKSRDVGGAPETVSLVISFFFLIDVLLRVYVEGFKVYFSSKLNIVDACIVVITLVVTMIYAFSDFSGASLIPRVVTFLRSLRILILVRI</Hsp_qseq>
      <Hsp_hseq>STGFEYVMFVLILLNTVTLAVQHY--DQSKFFSQVMDILNMVFTGLFTVEMIIKLMALRLRHYFVDAWNSFDALIVVGSVVDIVVTEFSSSEDSSRVS--ITFFRLFRVMRLVKL</Hsp_hseq>
      <Hsp_midline>S GF     VLI+L+ + + V     ++S+      + +++V +  F +++++++     + YF    N  DA IVV ++V  ++  FS    +S +   +TF R  R++ LV++</Hsp_midline>
    </Hsp>
  </Hit_hsps>
</Hit>
<Hit>
  <Hit_num>193</Hit_num>
  <Hit_id>gi|955168876|emb|CUI14793.1|</Hit_id>
  <Hit_def>voltage-gated ion channel protein, putative, partial [Bodo saltans]</Hit_def>
  <Hit_accession>CUI14793</Hit_accession>
  <Hit_len>1321</Hit_len>
  <Hit_hsps>
    <Hsp>
      <Hsp_num>1</Hsp_num>
      <Hsp_bit-score>28.409</Hsp_bit-score>
      <Hsp_score>82</Hsp_score>
      <Hsp_evalue>0.0788091</Hsp_evalue>
      <Hsp_query-from>5</Hsp_query-from>
      <Hsp_query-to>134</Hsp_query-to>
      <Hsp_hit-from>947</Hsp_hit-from>
      <Hsp_hit-to>1065</Hsp_hit-to>
      <Hsp_query-frame>0</Hsp_query-frame>
      <Hsp_hit-frame>0</Hsp_hit-frame>
      <Hsp_identity>35</Hsp_identity>
      <Hsp_positive>68</Hsp_positive>
      <Hsp_gaps>17</Hsp_gaps>
      <Hsp_align-len>133</Hsp_align-len>
      <Hsp_qseq>FRVFGLVLIILDIIMVIVDLSLSEKSRDVGGAPETVSLVISFFFLIDVLLRVYVEGFKVYFSSKLNIVDACIV---VITLVVTMIYAFSDFSGASLIPRVVTFLRSLRILILVRIFRLASQKRELEKVTRRMV</Hsp_qseq>
      <Hsp_hseq>FDVFIYCCVFVNFLVMAVEEYPQSDSMEVFGS--VTNIFFTSIFSLEVILRLIAESPRRYMASKWNRFDLLVVFLSLLSLLFELIFANATF---------VSFFRSMRAL---RLLRLLRKSRRLQAVLRKFL</Hsp_hseq>
      <Hsp_midline>F VF    + ++ +++ V+      S +V G+    ++  +  F ++V+LR+  E  + Y +SK N  D  +V   +++L+  +I+A + F         V+F RS+R L   R+ RL  + R L+ V R+ +</Hsp_midline>
    </Hsp>
  </Hit_hsps>
</Hit>
<Hit>
  <Hit_num>194</Hit_num>
  <Hit_id>gi|954602141|gb|KRZ79040.1|</Hit_id>
  <Hit_def>Carboxypeptidase -like protein [Trichinella papuae]</Hit_def>
  <Hit_accession>KRZ79040</Hit_accession>
  <Hit_len>738</Hit_len>
  <Hit_hsps>
    <Hsp>
      <Hsp_num>1</Hsp_num>
      <Hsp_bit-score>28.409</Hsp_bit-score>
      <Hsp_score>82</Hsp_score>
      <Hsp_evalue>0.0788091</Hsp_evalue>
      <Hsp_query-from>5</Hsp_query-from>
      <Hsp_query-to>132</Hsp_query-to>
      <Hsp_hit-from>524</Hsp_hit-from>
      <Hsp_hit-to>654</Hsp_hit-to>
      <Hsp_query-frame>0</Hsp_query-frame>
      <Hsp_hit-frame>0</Hsp_hit-frame>
      <Hsp_identity>31</Hsp_identity>
      <Hsp_positive>73</Hsp_positive>
      <Hsp_gaps>19</Hsp_gaps>
      <Hsp_align-len>139</Hsp_align-len>
      <Hsp_qseq>FRVFGLVLIILDIIMVIVDLSLSEKSRDVGGAPETVSLVISFF-------FLIDVLLRVYVEGFKVYFSSKLNIVDACIVVITLVVTMIY--AFSDFSGASLIPRVVTFLRSLRILILVRIFR--LASQKRELEKVTRR</Hsp_qseq>
      <Hsp_hseq>FQVLIVFLVTLDCICLLAEVLIHLRMFELGNQSRVMICILHYFNICVLSLFFVELVLKLFIMGFTV-FKHRMEMFDFIVIILSFSLSIIYGDCGRTADGAGL-------LISFRLWRILRIFKNVVASVKMEAQRKIRK</Hsp_hseq>
      <Hsp_midline>F+V  + L+ LD I ++ ++ +  +  ++G     +  ++ +F       F ++++L++++ GF V F  ++ + D  +++++  +++IY        GA L       L S R+  ++RIF+  +AS K E ++  R+</Hsp_midline>
    </Hsp>
  </Hit_hsps>
</Hit>
<Hit>
  <Hit_num>195</Hit_num>
  <Hit_id>gi|954489087|gb|KRZ18697.1|</Hit_id>
  <Hit_def>Carboxypeptidase -like protein [Trichinella zimbabwensis]</Hit_def>
  <Hit_accession>KRZ18697</Hit_accession>
  <Hit_len>765</Hit_len>
  <Hit_hsps>
    <Hsp>
      <Hsp_num>1</Hsp_num>
      <Hsp_bit-score>28.409</Hsp_bit-score>
      <Hsp_score>82</Hsp_score>
      <Hsp_evalue>0.0788091</Hsp_evalue>
      <Hsp_query-from>5</Hsp_query-from>
      <Hsp_query-to>132</Hsp_query-to>
      <Hsp_hit-from>551</Hsp_hit-from>
      <Hsp_hit-to>681</Hsp_hit-to>
      <Hsp_query-frame>0</Hsp_query-frame>
      <Hsp_hit-frame>0</Hsp_hit-frame>
      <Hsp_identity>31</Hsp_identity>
      <Hsp_positive>72</Hsp_positive>
      <Hsp_gaps>19</Hsp_gaps>
      <Hsp_align-len>139</Hsp_align-len>
      <Hsp_qseq>FRVFGLVLIILDIIMVIVDLSLSEKSRDVGGAPETVSLVISFF-------FLIDVLLRVYVEGFKVYFSSKLNIVDACIVVITLVVTMIY--AFSDFSGASLIPRVVTFLRSLRILILVRIFR--LASQKRELEKVTRR</Hsp_qseq>
      <Hsp_hseq>FQVLIVFLVTLDCICLLAEVLIHLRMFELGNQSRVMICILHYFNICVLSLFFVELVFKLFVMGFMV-FKYRMEMFDFIVIILSFSLSIIYGDCGRTADGAGL-------LISFRLWRILRIFKNVVASVKMEAQRKIRK</Hsp_hseq>
      <Hsp_midline>F+V  + L+ LD I ++ ++ +  +  ++G     +  ++ +F       F ++++ +++V GF V F  ++ + D  +++++  +++IY        GA L       L S R+  ++RIF+  +AS K E ++  R+</Hsp_midline>
    </Hsp>
  </Hit_hsps>
</Hit>
<Hit>
  <Hit_num>196</Hit_num>
  <Hit_id>gi|954489086|gb|KRZ18696.1|</Hit_id>
  <Hit_def>Carboxypeptidase -like protein [Trichinella zimbabwensis]</Hit_def>
  <Hit_accession>KRZ18696</Hit_accession>
  <Hit_len>746</Hit_len>
  <Hit_hsps>
    <Hsp>
      <Hsp_num>1</Hsp_num>
      <Hsp_bit-score>28.409</Hsp_bit-score>
      <Hsp_score>82</Hsp_score>
      <Hsp_evalue>0.0788091</Hsp_evalue>
      <Hsp_query-from>5</Hsp_query-from>
      <Hsp_query-to>132</Hsp_query-to>
      <Hsp_hit-from>532</Hsp_hit-from>
      <Hsp_hit-to>662</Hsp_hit-to>
      <Hsp_query-frame>0</Hsp_query-frame>
      <Hsp_hit-frame>0</Hsp_hit-frame>
      <Hsp_identity>31</Hsp_identity>
      <Hsp_positive>72</Hsp_positive>
      <Hsp_gaps>19</Hsp_gaps>
      <Hsp_align-len>139</Hsp_align-len>
      <Hsp_qseq>FRVFGLVLIILDIIMVIVDLSLSEKSRDVGGAPETVSLVISFF-------FLIDVLLRVYVEGFKVYFSSKLNIVDACIVVITLVVTMIY--AFSDFSGASLIPRVVTFLRSLRILILVRIFR--LASQKRELEKVTRR</Hsp_qseq>
      <Hsp_hseq>FQVLIVFLVTLDCICLLAEVLIHLRMFELGNQSRVMICILHYFNICVLSLFFVELVFKLFVMGFMV-FKYRMEMFDFIVIILSFSLSIIYGDCGRTADGAGL-------LISFRLWRILRIFKNVVASVKMEAQRKIRK</Hsp_hseq>
      <Hsp_midline>F+V  + L+ LD I ++ ++ +  +  ++G     +  ++ +F       F ++++ +++V GF V F  ++ + D  +++++  +++IY        GA L       L S R+  ++RIF+  +AS K E ++  R+</Hsp_midline>
    </Hsp>
  </Hit_hsps>
</Hit>
<Hit>
  <Hit_num>197</Hit_num>
  <Hit_id>gi|942687755|ref|WP_055392432.1|</Hit_id>
  <Hit_def>ion transporter [Flagellimonas sp. DK169] &gt;gi|941931868|gb|KQC28890.1| ion transporter [Flagellimonas sp. DK169]</Hit_def>
  <Hit_accession>WP_055392432</Hit_accession>
  <Hit_len>279</Hit_len>
  <Hit_hsps>
    <Hsp>
      <Hsp_num>1</Hsp_num>
      <Hsp_bit-score>28.409</Hsp_bit-score>
      <Hsp_score>82</Hsp_score>
      <Hsp_evalue>0.0788091</Hsp_evalue>
      <Hsp_query-from>5</Hsp_query-from>
      <Hsp_query-to>135</Hsp_query-to>
      <Hsp_hit-from>29</Hsp_hit-from>
      <Hsp_hit-to>155</Hsp_hit-to>
      <Hsp_query-frame>0</Hsp_query-frame>
      <Hsp_hit-frame>0</Hsp_hit-frame>
      <Hsp_identity>38</Hsp_identity>
      <Hsp_positive>67</Hsp_positive>
      <Hsp_gaps>6</Hsp_gaps>
      <Hsp_align-len>132</Hsp_align-len>
      <Hsp_qseq>FRVFGLVLIILDIIMVIVDLSLSEKSRDVGGAPETVSLVISFFFLIDVLLR-VYVEGFKVYFSSKLNIVDACIVVITLVVTMIYAFSDFSGASLIPRVVTFLRSLRILILVRIFRLASQKRELEKVTRRMVS</Hsp_qseq>
      <Hsp_hseq>FDIVLFVLIILSVILVMLE-SVKEVDQNFHKILLTLEWVVTIFFTLEYIARLISIKKPWKYVFSFYGIID---LVSTIPLYLSYIFAG-SQVLLAVRAFRLLRIFRILKLVKFMGEASQLKAALKASRAKIA</Hsp_hseq>
      <Hsp_midline>F +   VLIIL +I+V+++ S+ E  ++      T+  V++ FF ++ + R + ++    Y  S   I+D   +V T+ + + Y F+  S   L  R    LR  RIL LV+    ASQ +   K +R  ++</Hsp_midline>
    </Hsp>
  </Hit_hsps>
</Hit>
<Hit>
  <Hit_num>198</Hit_num>
  <Hit_id>gi|938061838|gb|KPP63882.1|</Hit_id>
  <Hit_def>potassium voltage-gated channel subfamily V member 2-like [Scleropages formosus]</Hit_def>
  <Hit_accession>KPP63882</Hit_accession>
  <Hit_len>532</Hit_len>
  <Hit_hsps>
    <Hsp>
      <Hsp_num>1</Hsp_num>
      <Hsp_bit-score>28.409</Hsp_bit-score>
      <Hsp_score>82</Hsp_score>
      <Hsp_evalue>0.0788091</Hsp_evalue>
      <Hsp_query-from>5</Hsp_query-from>
      <Hsp_query-to>124</Hsp_query-to>
      <Hsp_hit-from>248</Hsp_hit-from>
      <Hsp_hit-to>376</Hsp_hit-to>
      <Hsp_query-frame>0</Hsp_query-frame>
      <Hsp_hit-frame>0</Hsp_hit-frame>
      <Hsp_identity>33</Hsp_identity>
      <Hsp_positive>60</Hsp_positive>
      <Hsp_gaps>9</Hsp_gaps>
      <Hsp_align-len>129</Hsp_align-len>
      <Hsp_qseq>FRVFGLVLIILDIIMVIVDLSLSEKSRDVGGAP--ETVSLVISFFFLIDVLLRVYVE-GFKVYFSSKLNIVDACIVVITLVVTMIYAFSDFSGASL------IPRVVTFLRSLRILILVRIFRLASQKR</Hsp_qseq>
      <Hsp_hseq>FAVFSSLFVLISIVAMTLNTVTELKSCTIYGKTYMECVEIVSILFFTFEYFLRLFTTCDIKSFLKSALNFVDLVAVMPYFIQLIFEAFANQEDLSVQEDLQTMARVSKVSKVLKVVKLMRIFRILKLAR</Hsp_hseq>
      <Hsp_midline>F VF  + +++ I+ + ++     KS  + G    E V +V   FF  +  LR++     K +  S LN VD   V+   +  +  AF++    S+      + RV    + L+++ L+RIFR+    R</Hsp_midline>
    </Hsp>
  </Hit_hsps>
</Hit>
<Hit>
  <Hit_num>199</Hit_num>
  <Hit_id>gi|922857200|gb|KOO25472.1|</Hit_id>
  <Hit_def>sodium channel protein type 9 subunit alpha [Chrysochromulina sp. CCMP291]</Hit_def>
  <Hit_accession>KOO25472</Hit_accession>
  <Hit_len>1950</Hit_len>
  <Hit_hsps>
    <Hsp>
      <Hsp_num>1</Hsp_num>
      <Hsp_bit-score>28.409</Hsp_bit-score>
      <Hsp_score>82</Hsp_score>
      <Hsp_evalue>0.0788091</Hsp_evalue>
      <Hsp_query-from>8</Hsp_query-from>
      <Hsp_query-to>129</Hsp_query-to>
      <Hsp_hit-from>815</Hsp_hit-from>
      <Hsp_hit-to>934</Hsp_hit-to>
      <Hsp_query-frame>0</Hsp_query-frame>
      <Hsp_hit-frame>0</Hsp_hit-frame>
      <Hsp_identity>34</Hsp_identity>
      <Hsp_positive>63</Hsp_positive>
      <Hsp_gaps>4</Hsp_gaps>
      <Hsp_align-len>123</Hsp_align-len>
      <Hsp_qseq>FGLVLIILDIIMVIVDLSLSEKSRDVGGAPETVSLVISFFFLIDVLLRVYVEGFKVYFSSKLNIVDACIVVITLV-VTMIYAFSDFSGASLIPRVVTFLRSLRILILVRIFRLASQKRELEKV</Hsp_qseq>
      <Hsp_hseq>FSTALVLVD--MLIMCLPYEGMPPSYAEALELACTAITGLFVLEMALKLCGLGCLGYWSDNWNVLDGLIVIESVVDVLLTDFFIVFGDGTDVPK-LSFLRVLRMLRVVRVLKLMRSWSGLYKI</Hsp_hseq>
      <Hsp_midline>F   L+++D  M+I+ L           A E     I+  F++++ L++   G   Y+S   N++D  IV+ ++V V +   F  F   + +P+ ++FLR LR+L +VR+ +L      L K+</Hsp_midline>
    </Hsp>
    <Hsp>
      <Hsp_num>2</Hsp_num>
      <Hsp_bit-score>21.7376</Hsp_bit-score>
      <Hsp_score>64</Hsp_score>
      <Hsp_evalue>8.03267</Hsp_evalue>
      <Hsp_query-from>5</Hsp_query-from>
      <Hsp_query-to>122</Hsp_query-to>
      <Hsp_hit-from>1178</Hsp_hit-from>
      <Hsp_hit-to>1289</Hsp_hit-to>
      <Hsp_query-frame>0</Hsp_query-frame>
      <Hsp_hit-frame>0</Hsp_hit-frame>
      <Hsp_identity>29</Hsp_identity>
      <Hsp_positive>57</Hsp_positive>
      <Hsp_gaps>14</Hsp_gaps>
      <Hsp_align-len>122</Hsp_align-len>
      <Hsp_qseq>FRVFGLVLIILDIIMVIVDLSLSEKSRDVGGAPETVSLVISFFFLIDVLLRVYVEGF----KVYFSSKLNIVDACIVVITLVVTMIYAFSDFSGASLIPRVVTFLRSLRILILVRIFRLASQ</Hsp_qseq>
      <Hsp_hseq>FDSFTIVIVLASSVALTLDSPRLEPDEPLAQLLHTLDYVWMAIFVLELLAKSIAFGFLNGRRAYLRSVWNQLDGLIVLASLLVMLAESFP----------VLLPLKALRILRVLRPLRIISR</Hsp_hseq>
      <Hsp_midline>F  F +V+++   + + +D    E    +     T+  V    F++++L +    GF    + Y  S  N +D  IV+ +L+V +  +F           V+  L++LRIL ++R  R+ S+</Hsp_midline>
    </Hsp>
  </Hit_hsps>
</Hit>
<Hit>
  <Hit_num>200</Hit_num>
  <Hit_id>gi|732900754|gb|KHJ99819.1|</Hit_id>
  <Hit_def>putative ATP synthase F0, A subunit [Oesophagostomum dentatum]</Hit_def>
  <Hit_accession>KHJ99819</Hit_accession>
  <Hit_len>1479</Hit_len>
  <Hit_hsps>
    <Hsp>
      <Hsp_num>1</Hsp_num>
      <Hsp_bit-score>28.409</Hsp_bit-score>
      <Hsp_score>82</Hsp_score>
      <Hsp_evalue>0.0788091</Hsp_evalue>
      <Hsp_query-from>38</Hsp_query-from>
      <Hsp_query-to>135</Hsp_query-to>
      <Hsp_hit-from>20</Hsp_hit-from>
      <Hsp_hit-to>108</Hsp_hit-to>
      <Hsp_query-frame>0</Hsp_query-frame>
      <Hsp_hit-frame>0</Hsp_hit-frame>
      <Hsp_identity>32</Hsp_identity>
      <Hsp_positive>54</Hsp_positive>
      <Hsp_gaps>9</Hsp_gaps>
      <Hsp_align-len>98</Hsp_align-len>
      <Hsp_qseq>ETVSLVISFFFLIDVLLRVYVEGFKVYFSSKLNIVDACIVVITLVVTMIYAFSDFSGASLIPRVVTFLRSLRILILVRIFRLASQKRELEKVTRRMVS</Hsp_qseq>
      <Hsp_hseq>EYAEYVFLGIFIMEVLLKLFAMGTRAYFASKFNRFD-CIVIVGSAFEVIWA--EVKGGSF---GISVLRALRLL---RIFKLTSYWVSLRNLVRSLMN</Hsp_hseq>
      <Hsp_midline>E    V    F+++VLL+++  G + YF+SK N  D CIV++     +I+A  +  G S     ++ LR+LR+L   RIF+L S    L  + R +++</Hsp_midline>
    </Hsp>
  </Hit_hsps>
</Hit>
<Hit>
  <Hit_num>201</Hit_num>
  <Hit_id>gi|677441292|gb|KFQ37827.1|</Hit_id>
  <Hit_def>Voltage-dependent T-type calcium channel subunit alpha-1G, partial [Mesitornis unicolor]</Hit_def>
  <Hit_accession>KFQ37827</Hit_accession>
  <Hit_len>2222</Hit_len>
  <Hit_hsps>
    <Hsp>
      <Hsp_num>1</Hsp_num>
      <Hsp_bit-score>28.409</Hsp_bit-score>
      <Hsp_score>82</Hsp_score>
      <Hsp_evalue>0.0788091</Hsp_evalue>
      <Hsp_query-from>10</Hsp_query-from>
      <Hsp_query-to>138</Hsp_query-to>
      <Hsp_hit-from>1186</Hsp_hit-from>
      <Hsp_hit-to>1313</Hsp_hit-to>
      <Hsp_query-frame>0</Hsp_query-frame>
      <Hsp_hit-frame>0</Hsp_hit-frame>
      <Hsp_identity>35</Hsp_identity>
      <Hsp_positive>69</Hsp_positive>
      <Hsp_gaps>19</Hsp_gaps>
      <Hsp_align-len>138</Hsp_align-len>
      <Hsp_qseq>LVLIILDIIMVIVDLSLSEKSRDVGGAPETVSLVISFF-----FLIDVLLRVYVEGF----KVYFSSKLNIVDACIVVITLVVTMIYAFSDFSGASLIPRVVTFLRSLRILILVRIFRLASQKRELEKVTRRMVSENK</Hsp_qseq>
      <Hsp_hseq>LVIIFLNCITIAM-----ERPKIEPHSAERIFLTLSNYIFTVIFLTEMTVKVVALGLCFGEKAYLKSSWNVLDGVLVLISVIDILVSMVSDSS-----TKILGMLRVLRLLRTLRPLRVISRAQGLKLVVETLMSSLK</Hsp_hseq>
      <Hsp_midline>LV+I L+ I + +     E+ +    + E + L +S +     FL ++ ++V   G     K Y  S  N++D  +V+I+++  ++   SD S      +++  LR LR+L  +R  R+ S+ + L+ V   ++S  K</Hsp_midline>
    </Hsp>
    <Hsp>
      <Hsp_num>2</Hsp_num>
      <Hsp_bit-score>25.0633</Hsp_bit-score>
      <Hsp_score>73</Hsp_score>
      <Hsp_evalue>0.801177</Hsp_evalue>
      <Hsp_query-from>14</Hsp_query-from>
      <Hsp_query-to>126</Hsp_query-to>
      <Hsp_hit-from>1522</Hsp_hit-from>
      <Hsp_hit-to>1634</Hsp_hit-to>
      <Hsp_query-frame>0</Hsp_query-frame>
      <Hsp_hit-frame>0</Hsp_hit-frame>
      <Hsp_identity>17</Hsp_identity>
      <Hsp_positive>59</Hsp_positive>
      <Hsp_gaps>0</Hsp_gaps>
      <Hsp_align-len>113</Hsp_align-len>
      <Hsp_qseq>ILDIIMVIVDLSLSEKSRDVGGAPETVSLVISFFFLIDVLLRVYVEGFKVYFSSKLNIVDACIVVITLVVTMIYAFSDFSGASLIPRVVTFLRSLRILILVRIFRLASQKREL</Hsp_qseq>
      <Hsp_hseq>VIGLNVITMAMEHYQQPKVLDEALKICNYIFTVIFVLESVFKLIAFGFRRFFQDRWNQLDLAIVLLSIMGITLEEIEVNASLPINPTIIRIMRVLRIARVLKLLKMAVGMRAL</Hsp_hseq>
      <Hsp_midline>++ + ++ + +   ++ + +  A +  + + +  F+++ + ++   GF+ +F  + N +D  IV+++++   +      +   + P ++  +R LRI  ++++ ++A   R L</Hsp_midline>
    </Hsp>
    <Hsp>
      <Hsp_num>3</Hsp_num>
      <Hsp_bit-score>22.106</Hsp_bit-score>
      <Hsp_score>65</Hsp_score>
      <Hsp_evalue>6.22255</Hsp_evalue>
      <Hsp_query-from>11</Hsp_query-from>
      <Hsp_query-to>133</Hsp_query-to>
      <Hsp_hit-from>670</Hsp_hit-from>
      <Hsp_hit-to>783</Hsp_hit-to>
      <Hsp_query-frame>0</Hsp_query-frame>
      <Hsp_hit-frame>0</Hsp_hit-frame>
      <Hsp_identity>31</Hsp_identity>
      <Hsp_positive>61</Hsp_positive>
      <Hsp_gaps>9</Hsp_gaps>
      <Hsp_align-len>123</Hsp_align-len>
      <Hsp_qseq>VLIILDIIMVIVDLSLSEKSRDVGGAPETVSLVISFFFLIDVLLRVYVEGFKVYFSSKLNIVDACIVVITLVVTMIYAFSDFSGASLIPRVVTFLRSLRILILVRIFRLASQKRELEKVTRRM</Hsp_qseq>
      <Hsp_hseq>IMVAILINTLSMGIEYHEQPEELTNALEISNIVFTSLFALEMLLKVLVYGPFGYIKNPYNIFDGIIVVIS-----VWEIVGQQGGGL--SVLRTFRLMRVLKLVRF--MPALQRQLVVLMKTM</Hsp_hseq>
      <Hsp_midline>+++ + I  + + +   E+  ++  A E  ++V +  F +++LL+V V G   Y  +  NI D  IVVI+     ++      G  L   V+   R +R+L LVR   + + +R+L  + + M</Hsp_midline>
    </Hsp>
  </Hit_hsps>
</Hit>
<Hit>
  <Hit_num>202</Hit_num>
  <Hit_id>gi|676280973|gb|KFO34751.1|</Hit_id>
  <Hit_def>Voltage-dependent T-type calcium channel subunit alpha-1H [Fukomys damarensis]</Hit_def>
  <Hit_accession>KFO34751</Hit_accession>
  <Hit_len>2257</Hit_len>
  <Hit_hsps>
    <Hsp>
      <Hsp_num>1</Hsp_num>
      <Hsp_bit-score>28.409</Hsp_bit-score>
      <Hsp_score>82</Hsp_score>
      <Hsp_evalue>0.0788091</Hsp_evalue>
      <Hsp_query-from>11</Hsp_query-from>
      <Hsp_query-to>126</Hsp_query-to>
      <Hsp_hit-from>1526</Hsp_hit-from>
      <Hsp_hit-to>1641</Hsp_hit-to>
      <Hsp_query-frame>0</Hsp_query-frame>
      <Hsp_hit-frame>0</Hsp_hit-frame>
      <Hsp_identity>20</Hsp_identity>
      <Hsp_positive>59</Hsp_positive>
      <Hsp_gaps>0</Hsp_gaps>
      <Hsp_align-len>116</Hsp_align-len>
      <Hsp_qseq>VLIILDIIMVIVDLSLSEKSRDVGGAPETVSLVISFFFLIDVLLRVYVEGFKVYFSSKLNIVDACIVVITLVVTMIYAFSDFSGASLIPRVVTFLRSLRILILVRIFRLASQKREL</Hsp_qseq>
      <Hsp_hseq>ITFIIGLNVITMSMEHYNQPKSLDEALKYCNYVFTIVFVFEAALKLVAFGFRRFFKDRWNQLDLAIVLLSIMGIALEEIEINAALPINPTIIRIMRVLRIARVLKLLKMATGMRAL</Hsp_hseq>
      <Hsp_midline>+  I+ + ++ + +    + + +  A +  + V +  F+ +  L++   GF+ +F  + N +D  IV+++++   +      +   + P ++  +R LRI  ++++ ++A+  R L</Hsp_midline>
    </Hsp>
    <Hsp>
      <Hsp_num>2</Hsp_num>
      <Hsp_bit-score>24.6927</Hsp_bit-score>
      <Hsp_score>72</Hsp_score>
      <Hsp_evalue>1.03583</Hsp_evalue>
      <Hsp_query-from>10</Hsp_query-from>
      <Hsp_query-to>135</Hsp_query-to>
      <Hsp_hit-from>1204</Hsp_hit-from>
      <Hsp_hit-to>1328</Hsp_hit-to>
      <Hsp_query-frame>0</Hsp_query-frame>
      <Hsp_hit-frame>0</Hsp_hit-frame>
      <Hsp_identity>29</Hsp_identity>
      <Hsp_positive>63</Hsp_positive>
      <Hsp_gaps>9</Hsp_gaps>
      <Hsp_align-len>130</Hsp_align-len>
      <Hsp_qseq>LVLIILDIIMVIVDLSLSEKSRDVGGAPETVSLVISFFFLIDVLLRVYVEGF----KVYFSSKLNIVDACIVVITLVVTMIYAFSDFSGASLIPRVVTFLRSLRILILVRIFRLASQKRELEKVTRRMVS</Hsp_qseq>
      <Hsp_hseq>LLFIFLNCITIALERPDIDPSSTERAFLSVSNYIFTAIFVSEMMVKVVALGLLWGEHAYLQSSWNVLDGLLVLVSL-VDIVVAMASAGGA----KILGILRVLRLLRTLRPLRVISRAPGLKLVVETLIS</Hsp_hseq>
      <Hsp_midline>L+ I L+ I + ++    + S          + + +  F+ +++++V   G       Y  S  N++D  +V+++L V ++ A +   GA    +++  LR LR+L  +R  R+ S+   L+ V   ++S</Hsp_midline>
    </Hsp>
  </Hit_hsps>
</Hit>
<Hit>
  <Hit_num>203</Hit_num>
  <Hit_id>gi|922393388|ref|XP_013465102.1|</Hit_id>
  <Hit_def>two pore calcium channel protein, putative [Medicago truncatula] &gt;gi|657399750|gb|KEH39137.1| two pore calcium channel protein, putative [Medicago truncatula]</Hit_def>
  <Hit_accession>KEH39137</Hit_accession>
  <Hit_len>702</Hit_len>
  <Hit_hsps>
    <Hsp>
      <Hsp_num>1</Hsp_num>
      <Hsp_bit-score>28.409</Hsp_bit-score>
      <Hsp_score>82</Hsp_score>
      <Hsp_evalue>0.0788091</Hsp_evalue>
      <Hsp_query-from>7</Hsp_query-from>
      <Hsp_query-to>118</Hsp_query-to>
      <Hsp_hit-from>432</Hsp_hit-from>
      <Hsp_hit-to>554</Hsp_hit-to>
      <Hsp_query-frame>0</Hsp_query-frame>
      <Hsp_hit-frame>0</Hsp_hit-frame>
      <Hsp_identity>30</Hsp_identity>
      <Hsp_positive>58</Hsp_positive>
      <Hsp_gaps>11</Hsp_gaps>
      <Hsp_align-len>123</Hsp_align-len>
      <Hsp_qseq>VFGLVL---IILDIIMVIVDLSLSEKSRDVGGAPETVSLVISFFFLIDVLLRVYVEGFKVYFSSKLNIVDACIVVITLVVTMIYAFSDFSGASLIPR--------VVTFLRSLRILILVRIFR</Hsp_qseq>
      <Hsp_hseq>MFGYIVTFVLILNLVAVIIETTLDVEDSSAQKAWQVVEFTFGWIYVMEMILKVYSYGFENYWRDGQNRFDFVITVTIAIGETIDFASPDDGLPLFTNGEWIRYLLLARMLRLIRLLMYVKRFR</Hsp_hseq>
      <Hsp_midline>+FG ++   +IL+++ VI++ +L  +      A + V     + ++++++L+VY  GF+ Y+    N  D  I V   +   I   S   G  L           +   LR +R+L+ V+ FR</Hsp_midline>
    </Hsp>
  </Hit_hsps>
</Hit>
<Hit>
  <Hit_num>204</Hit_num>
  <Hit_id>gi|922393386|ref|XP_013465101.1|</Hit_id>
  <Hit_def>two pore calcium channel protein, putative [Medicago truncatula] &gt;gi|657399749|gb|KEH39136.1| two pore calcium channel protein, putative [Medicago truncatula]</Hit_def>
  <Hit_accession>KEH39136</Hit_accession>
  <Hit_len>737</Hit_len>
  <Hit_hsps>
    <Hsp>
      <Hsp_num>1</Hsp_num>
      <Hsp_bit-score>28.409</Hsp_bit-score>
      <Hsp_score>82</Hsp_score>
      <Hsp_evalue>0.0788091</Hsp_evalue>
      <Hsp_query-from>7</Hsp_query-from>
      <Hsp_query-to>118</Hsp_query-to>
      <Hsp_hit-from>432</Hsp_hit-from>
      <Hsp_hit-to>554</Hsp_hit-to>
      <Hsp_query-frame>0</Hsp_query-frame>
      <Hsp_hit-frame>0</Hsp_hit-frame>
      <Hsp_identity>30</Hsp_identity>
      <Hsp_positive>58</Hsp_positive>
      <Hsp_gaps>11</Hsp_gaps>
      <Hsp_align-len>123</Hsp_align-len>
      <Hsp_qseq>VFGLVL---IILDIIMVIVDLSLSEKSRDVGGAPETVSLVISFFFLIDVLLRVYVEGFKVYFSSKLNIVDACIVVITLVVTMIYAFSDFSGASLIPR--------VVTFLRSLRILILVRIFR</Hsp_qseq>
      <Hsp_hseq>MFGYIVTFVLILNLVAVIIETTLDVEDSSAQKAWQVVEFTFGWIYVMEMILKVYSYGFENYWRDGQNRFDFVITVTIAIGETIDFASPDDGLPLFTNGEWIRYLLLARMLRLIRLLMYVKRFR</Hsp_hseq>
      <Hsp_midline>+FG ++   +IL+++ VI++ +L  +      A + V     + ++++++L+VY  GF+ Y+    N  D  I V   +   I   S   G  L           +   LR +R+L+ V+ FR</Hsp_midline>
    </Hsp>
  </Hit_hsps>
</Hit>
<Hit>
  <Hit_num>205</Hit_num>
  <Hit_id>gi|641832542|gb|KDO51575.1|</Hit_id>
  <Hit_def>hypothetical protein CISIN_1g0045481mg, partial [Citrus sinensis]</Hit_def>
  <Hit_accession>KDO51575</Hit_accession>
  <Hit_len>328</Hit_len>
  <Hit_hsps>
    <Hsp>
      <Hsp_num>1</Hsp_num>
      <Hsp_bit-score>28.409</Hsp_bit-score>
      <Hsp_score>82</Hsp_score>
      <Hsp_evalue>0.0788091</Hsp_evalue>
      <Hsp_query-from>3</Hsp_query-from>
      <Hsp_query-to>119</Hsp_query-to>
      <Hsp_hit-from>74</Hsp_hit-from>
      <Hsp_hit-to>183</Hsp_hit-to>
      <Hsp_query-frame>0</Hsp_query-frame>
      <Hsp_hit-frame>0</Hsp_hit-frame>
      <Hsp_identity>28</Hsp_identity>
      <Hsp_positive>60</Hsp_positive>
      <Hsp_gaps>13</Hsp_gaps>
      <Hsp_align-len>120</Hsp_align-len>
      <Hsp_qseq>FGFRVFGLVLIILDIIMVIVDLSLSEKSRDVGGAPETVSLVISFFFLIDVLLRVYVEGFKVYFSSKLNIVDACIVVITLVVTMIYAFSDFSGASLIPRVVTFLRS---LRILILVRIFRL</Hsp_qseq>
      <Hsp_hseq>FGYMIS--IILIVNLVAVIVETTLDIQESSLQSVWQEVEFVFGWIYVLEMALKIYSYGFENYWRDGQNRFDFLVTWVIVIGETITLAS--------PNGQTFLSNGEWIRYLLLARMLRL</Hsp_hseq>
      <Hsp_midline>FG+ +   +++I++++ VIV+ +L  +   +    + V  V  + +++++ L++Y  GF+ Y+    N  D  +  + ++   I   S        P   TFL +   +R L+L R+ RL</Hsp_midline>
    </Hsp>
  </Hit_hsps>
</Hit>
<Hit>
  <Hit_num>206</Hit_num>
  <Hit_id>gi|641832535|gb|KDO51568.1|</Hit_id>
  <Hit_def>hypothetical protein CISIN_1g0045481mg, partial [Citrus sinensis] &gt;gi|641832536|gb|KDO51569.1| hypothetical protein CISIN_1g0045481mg, partial [Citrus sinensis] &gt;gi|641832537|gb|KDO51570.1| hypothetical protein CISIN_1g0045481mg, partial [Citrus sinensis] &gt;gi|641832538|gb|KDO51571.1| hypothetical protein CISIN_1g0045481mg, partial [Citrus sinensis] &gt;gi|641832539|gb|KDO51572.1| hypothetical protein CISIN_1g0045481mg, partial [Citrus sinensis] &gt;gi|641832540|gb|KDO51573.1| hypothetical protein CISIN_1g0045481mg, partial [Citrus sinensis] &gt;gi|641832541|gb|KDO51574.1| hypothetical protein CISIN_1g0045481mg, partial [Citrus sinensis]</Hit_def>
  <Hit_accession>KDO51568</Hit_accession>
  <Hit_len>372</Hit_len>
  <Hit_hsps>
    <Hsp>
      <Hsp_num>1</Hsp_num>
      <Hsp_bit-score>28.409</Hsp_bit-score>
      <Hsp_score>82</Hsp_score>
      <Hsp_evalue>0.0788091</Hsp_evalue>
      <Hsp_query-from>3</Hsp_query-from>
      <Hsp_query-to>119</Hsp_query-to>
      <Hsp_hit-from>74</Hsp_hit-from>
      <Hsp_hit-to>183</Hsp_hit-to>
      <Hsp_query-frame>0</Hsp_query-frame>
      <Hsp_hit-frame>0</Hsp_hit-frame>
      <Hsp_identity>28</Hsp_identity>
      <Hsp_positive>60</Hsp_positive>
      <Hsp_gaps>13</Hsp_gaps>
      <Hsp_align-len>120</Hsp_align-len>
      <Hsp_qseq>FGFRVFGLVLIILDIIMVIVDLSLSEKSRDVGGAPETVSLVISFFFLIDVLLRVYVEGFKVYFSSKLNIVDACIVVITLVVTMIYAFSDFSGASLIPRVVTFLRS---LRILILVRIFRL</Hsp_qseq>
      <Hsp_hseq>FGYMIS--IILIVNLVAVIVETTLDIQESSLQSVWQEVEFVFGWIYVLEMALKIYSYGFENYWRDGQNRFDFLVTWVIVIGETITLAS--------PNGQTFLSNGEWIRYLLLARMLRL</Hsp_hseq>
      <Hsp_midline>FG+ +   +++I++++ VIV+ +L  +   +    + V  V  + +++++ L++Y  GF+ Y+    N  D  +  + ++   I   S        P   TFL +   +R L+L R+ RL</Hsp_midline>
    </Hsp>
  </Hit_hsps>
</Hit>
<Hit>
  <Hit_num>207</Hit_num>
  <Hit_id>gi|296475122|tpg|DAA17237.1|</Hit_id>
  <Hit_def>TPA: sodium channel protein type 11 subunit alpha-like [Bos taurus]</Hit_def>
  <Hit_accession>DAA17237</Hit_accession>
  <Hit_len>1783</Hit_len>
  <Hit_hsps>
    <Hsp>
      <Hsp_num>1</Hsp_num>
      <Hsp_bit-score>28.409</Hsp_bit-score>
      <Hsp_score>82</Hsp_score>
      <Hsp_evalue>0.0788091</Hsp_evalue>
      <Hsp_query-from>6</Hsp_query-from>
      <Hsp_query-to>126</Hsp_query-to>
      <Hsp_hit-from>1364</Hsp_hit-from>
      <Hsp_hit-to>1484</Hsp_hit-to>
      <Hsp_query-frame>0</Hsp_query-frame>
      <Hsp_hit-frame>0</Hsp_hit-frame>
      <Hsp_identity>27</Hsp_identity>
      <Hsp_positive>67</Hsp_positive>
      <Hsp_gaps>2</Hsp_gaps>
      <Hsp_align-len>122</Hsp_align-len>
      <Hsp_qseq>RVFGLVLIILDIIMVIVDLSLSEK-SRDVGGAPETVSLVISFFFLIDVLLRVYVEGFKVYFSSKLNIVDACIVVITLVVTMIYAFSDFSGASLIPRVVTFLRSLRILILVRIFRLASQKREL</Hsp_qseq>
      <Hsp_hseq>QVFDIIIIILILLNMLSMMAETHKQSETMKHLLESLNMAFVVIFAIECFIKIFALR-QYYFANGWNLFDCVIVLLSIVSSVVSALKTQAQIPFPPTLFRMVRLVRIGRILRLVRAARRIRTL</Hsp_hseq>
      <Hsp_midline>+VF +++IIL ++ ++  ++ + K S  +    E++++     F I+  ++++    + YF++  N+ D  IV++++V +++ A    +     P +   +R +RI  ++R+ R A + R L</Hsp_midline>
    </Hsp>
  </Hit_hsps>
</Hit>
<Hit>
  <Hit_num>208</Hit_num>
  <Hit_id>gi|565320699|gb|ETE71598.1|</Hit_id>
  <Hit_def>Voltage-gated hydrogen channel 1, partial [Ophiophagus hannah]</Hit_def>
  <Hit_accession>ETE71598</Hit_accession>
  <Hit_len>239</Hit_len>
  <Hit_hsps>
    <Hsp>
      <Hsp_num>1</Hsp_num>
      <Hsp_bit-score>28.409</Hsp_bit-score>
      <Hsp_score>82</Hsp_score>
      <Hsp_evalue>0.0788091</Hsp_evalue>
      <Hsp_query-from>2</Hsp_query-from>
      <Hsp_query-to>120</Hsp_query-to>
      <Hsp_hit-from>64</Hsp_hit-from>
      <Hsp_hit-to>176</Hsp_hit-to>
      <Hsp_query-frame>0</Hsp_query-frame>
      <Hsp_hit-frame>0</Hsp_hit-frame>
      <Hsp_identity>29</Hsp_identity>
      <Hsp_positive>63</Hsp_positive>
      <Hsp_gaps>18</Hsp_gaps>
      <Hsp_align-len>125</Hsp_align-len>
      <Hsp_qseq>SFGFRVFGLVLIILDIIMVIVDLSLS------EKSRDVGGAPETVSLVISFFFLIDVLLRVYVEGFKVYFSSKLNIVDACIVVITLVVTMIYAFSDFSGASLIPRVVTFLRSLRILILVRIFRLA</Hsp_qseq>
      <Hsp_hseq>SHKFQIVVVCLVILDAVLVLGELLLDLKIIHPDKEEIAPRVLHYLSLSILSLFLVEVSFKLFTYRLE-FFHHKFEVLDALVVIVSFILDIVILFKEHQ-----------FEALGLLILLRLWRVA</Hsp_hseq>
      <Hsp_midline>S  F++  + L+ILD ++V+ +L L       +K          +SL I   FL++V  +++    + +F  K  ++DA +V+++ ++ ++  F +               +L +LIL+R++R+A</Hsp_midline>
    </Hsp>
  </Hit_hsps>
</Hit>
<Hit>
  <Hit_num>209</Hit_num>
  <Hit_id>gi|567909991|ref|XP_006447309.1|</Hit_id>
  <Hit_def>hypothetical protein CICLE_v10014388mg [Citrus clementina] &gt;gi|557549920|gb|ESR60549.1| hypothetical protein CICLE_v10014388mg [Citrus clementina]</Hit_def>
  <Hit_accession>ESR60549</Hit_accession>
  <Hit_len>697</Hit_len>
  <Hit_hsps>
    <Hsp>
      <Hsp_num>1</Hsp_num>
      <Hsp_bit-score>28.409</Hsp_bit-score>
      <Hsp_score>82</Hsp_score>
      <Hsp_evalue>0.0788091</Hsp_evalue>
      <Hsp_query-from>3</Hsp_query-from>
      <Hsp_query-to>119</Hsp_query-to>
      <Hsp_hit-from>399</Hsp_hit-from>
      <Hsp_hit-to>508</Hsp_hit-to>
      <Hsp_query-frame>0</Hsp_query-frame>
      <Hsp_hit-frame>0</Hsp_hit-frame>
      <Hsp_identity>28</Hsp_identity>
      <Hsp_positive>60</Hsp_positive>
      <Hsp_gaps>13</Hsp_gaps>
      <Hsp_align-len>120</Hsp_align-len>
      <Hsp_qseq>FGFRVFGLVLIILDIIMVIVDLSLSEKSRDVGGAPETVSLVISFFFLIDVLLRVYVEGFKVYFSSKLNIVDACIVVITLVVTMIYAFSDFSGASLIPRVVTFLRS---LRILILVRIFRL</Hsp_qseq>
      <Hsp_hseq>FGYMIS--IILIVNLVAVIVETTLDIQESSLQSVWQEVEFVFGWIYVLEMALKIYSYGFENYWRDGQNRFDFLVTWVIVIGETITLAS--------PNGQTFLSNGEWIRYLLLARMLRL</Hsp_hseq>
      <Hsp_midline>FG+ +   +++I++++ VIV+ +L  +   +    + V  V  + +++++ L++Y  GF+ Y+    N  D  +  + ++   I   S        P   TFL +   +R L+L R+ RL</Hsp_midline>
    </Hsp>
  </Hit_hsps>
</Hit>
<Hit>
  <Hit_num>210</Hit_num>
  <Hit_id>gi|567909989|ref|XP_006447308.1|</Hit_id>
[truncated: 2,573,643 more chars]
